# Supplementary material for: Exploring the Limits of Combined Image/'omics Analysis for Non-cancer Histological Phenotypes
Source: Front Genet. 2020 Oct 23;11:555886. doi: 10.3389/fgene.2020.555886 (PMC7644963; doi:10.3389/fgene.2020.555886)
Supplement: Supplementary file 1 [file Data_Sheet_1.xlsx]

## Sheet: Sheet1
Tissue	Ingenuity Canonical Pathways	-log(B-H p-value)	Overlaps with dataset	No overlap with dataset	Genes
Lung	Phagosome Maturation	1.88	2/141 (1%)	139/141 (99%)	CTSK,SNAP25
Lung	Autophagy	1.03	1/53 (2%)	52/53 (98%)	CTSK
Tibial artery	PD-1, PD-L1 cancer immunotherapy pathway	13	36/103 (35%)	67/103 (65%)	B2M,CD247,CD274,CD28,CD80,CSNK2A1,HLA-A,HLA-B,HLA-C,HLA-DMA,HLA-DMB,HLA-DOA,HLA-DPA1,HLA-DPB1,HLA-DQA1,HLA-DQB1,HLA-DQB2,HLA-DRA,HLA-DRB1,HLA-E,HLA-F,IFNGR2,IL12A,IL2RA,IL2RB,IL2RG,JAK3,LCK,PDCD1,PIK3R5,PRKCQ,RASGRP1,TNF,TNFRSF11B,TYK2,ZAP70
Tibial artery	iCOS-iCOSL Signaling in T Helper Cells	12.9	36/106 (34%)	70/106 (66%)	CAMK2G,CD247,CD28,CD3D,CD3E,CD40LG,CD80,HLA-A,HLA-B,HLA-DMA,HLA-DMB,HLA-DOA,HLA-DQA1,HLA-DQB1,HLA-DRA,HLA-DRB1,ICOS,IKBKE,IL2RA,IL2RB,IL2RG,INPP5D,ITK,ITPR1,ITPR3,LCK,NFATC4,NFKBID,NFKBIE,PIK3R5,PLEKHA4,PPP3CB,PRKCQ,PTPRC,TRAT1,ZAP70
Tibial artery	Allograft Rejection Signaling	12.7	24/48 (50%)	24/48 (50%)	B2M,CD28,CD40LG,CD80,GZMB,HLA-A,HLA-B,HLA-C,HLA-DMA,HLA-DMB,HLA-DOA,HLA-DPA1,HLA-DPB1,HLA-DQA1,HLA-DQB1,HLA-DQB2,HLA-DRA,HLA-DRB1,HLA-E,HLA-F,IGHG4,IL10,PRF1,TNF
Tibial artery	Th1 and Th2 Activation Pathway	12.5	45/167 (27%)	122/167 (73%)	CCR4,CD247,CD274,CD28,CD3D,CD3E,CD40LG,CD80,CD8A,CXCR4,CXCR6,GFI1,HAVCR2,HLA-A,HLA-B,HLA-DMA,HLA-DMB,HLA-DOA,HLA-DPA1,HLA-DPB1,HLA-DQA1,HLA-DQB1,HLA-DQB2,HLA-DRA,HLA-DRB1,ICOS,IFNGR2,IL10,IL12A,IL24,IL2RA,IL2RB,IL2RG,JAK3,KLRD1,LGALS9,MAF,NFATC4,NOTCH3,PIK3R5,PRKCQ,STAT4,TBX21,TNFSF11,TYK2
Tibial artery	T Cell Exhaustion Signaling Pathway	12.4	45/169 (27%)	124/169 (73%)	CD274,CD28,CD80,CTLA4,EOMES,GZMB,HAVCR2,HLA-A,HLA-B,HLA-C,HLA-DMA,HLA-DMB,HLA-DOA,HLA-DPA1,HLA-DPB1,HLA-DQA1,HLA-DQB1,HLA-DQB2,HLA-DRA,HLA-DRB1,HLA-E,HLA-F,IFNAR2,IL10,IL12A,IRF4,IRF9,JAK3,LAG3,LGALS9,MTOR,NFATC4,PDCD1,PIK3R5,PPM1L,PRDM1,PRKCQ,RAP1A,RAP2B,STAT2,STAT4,TBX21,TNFRSF14,TYK2,ZAP70
Tibial artery	Antigen Presentation Pathway	12.3	21/38 (55%)	17/38 (45%)	B2M,CD74,HLA-A,HLA-B,HLA-C,HLA-DMA,HLA-DMB,HLA-DOA,HLA-DPA1,HLA-DPB1,HLA-DQA1,HLA-DQB1,HLA-DQB2,HLA-DRA,HLA-DRB1,HLA-E,HLA-F,NLRC5,PSMB8,PSMB9,TAP1
Tibial artery	Th1 Pathway	11.9	36/117 (31%)	81/117 (69%)	CD247,CD274,CD28,CD3D,CD3E,CD40LG,CD80,CD8A,HAVCR2,HLA-A,HLA-B,HLA-DMA,HLA-DMB,HLA-DOA,HLA-DPA1,HLA-DPB1,HLA-DQA1,HLA-DQB1,HLA-DQB2,HLA-DRA,HLA-DRB1,ICOS,IFNGR2,IL10,IL12A,JAK3,KLRD1,LGALS9,NFATC4,NOTCH3,PIK3R5,PRKCQ,STAT4,TBX21,TNFSF11,TYK2
Tibial artery	Crosstalk between Dendritic Cells and Natural Killer Cells	11	30/89 (34%)	59/89 (66%)	ACTB,CAMK2G,CD28,CD40LG,CD69,CD80,CD83,FSCN1,HLA-A,HLA-B,HLA-C,HLA-DRA,HLA-DRB1,HLA-E,HLA-F,IL12A,IL15,IL2RB,IL2RG,ITGAL,KLRC4-KLRK1/KLRK1,KLRD1,LTB,MICB,NCR3,PRF1,TLN1,TLR4,TNF,TYROBP
Tibial artery	Cdc42 Signaling	10.6	36/129 (28%)	93/129 (72%)	APC,ARPC1B,B2M,CD247,CD3D,CD3E,CDC42BPA,CDC42EP5,CLIP1,EXOC3,FGD3,FNBP1L,HLA-A,HLA-B,HLA-C,HLA-DMA,HLA-DMB,HLA-DOA,HLA-DPA1,HLA-DPB1,HLA-DQA1,HLA-DQB1,HLA-DQB2,HLA-DRA,HLA-DRB1,HLA-E,HLA-F,ITGA4,ITK,LIMK1,LIMK2,MYL9,MYLK,PARD3,PPP1R12A,PPP1R12B
Tibial artery	Th2 Pathway	10.2	36/133 (27%)	97/133 (73%)	CCR4,CD247,CD28,CD3D,CD3E,CD80,CXCR4,CXCR6,GFI1,HLA-A,HLA-B,HLA-DMA,HLA-DMB,HLA-DOA,HLA-DPA1,HLA-DPB1,HLA-DQA1,HLA-DQB1,HLA-DQB2,HLA-DRA,HLA-DRB1,ICOS,IL10,IL12A,IL24,IL2RA,IL2RB,IL2RG,JAK3,MAF,NOTCH3,PIK3R5,PRKCQ,STAT4,TBX21,TYK2
Tibial artery	Autoimmune Thyroid Disease Signaling	9.28	19/42 (45%)	23/42 (55%)	CD28,CD40LG,CD80,GZMB,HLA-A,HLA-B,HLA-C,HLA-DMA,HLA-DMB,HLA-DOA,HLA-DQA1,HLA-DQB1,HLA-DRA,HLA-DRB1,HLA-E,HLA-F,IGHG4,IL10,PRF1
Tibial artery	Calcium-induced T Lymphocyte Apoptosis	8.73	22/60 (37%)	38/60 (63%)	CABIN1,CD247,CD3D,CD3E,EP300,HLA-A,HLA-B,HLA-DMA,HLA-DMB,HLA-DOA,HLA-DQA1,HLA-DQB1,HLA-DRA,HLA-DRB1,ITPR1,ITPR3,LCK,MEF2D,PPP3CB,PRKCH,PRKCQ,ZAP70
Tibial artery	OX40 Signaling Pathway	8.72	21/55 (38%)	34/55 (62%)	B2M,CD247,CD3D,CD3E,HLA-A,HLA-B,HLA-C,HLA-DMA,HLA-DMB,HLA-DOA,HLA-DPA1,HLA-DPB1,HLA-DQA1,HLA-DQB1,HLA-DQB2,HLA-DRA,HLA-DRB1,HLA-E,HLA-F,NFKBID,NFKBIE
Tibial artery	Dendritic Cell Maturation	8.6	39/173 (23%)	134/173 (77%)	B2M,CD40LG,CD80,CD83,COL11A2,FCGR2A,FSCN1,HLA-A,HLA-B,HLA-C,HLA-DMA,HLA-DMB,HLA-DOA,HLA-DQA1,HLA-DQB1,HLA-DRA,HLA-DRB1,HLA-E,HLA-F,IGHG4,IKBKE,IL10,IL12A,IL15,IL1RL2,IL32,LTB,NFKBID,NFKBIE,PIK3R5,PLCB4,PLCE1,PLCH2,STAT2,STAT4,TLR4,TNF,TNFRSF11B,TYROBP
Tibial artery	T Helper Cell Differentiation	8.33	23/69 (33%)	46/69 (67%)	CD28,CD40LG,CD80,HLA-A,HLA-B,HLA-DMA,HLA-DMB,HLA-DOA,HLA-DQA1,HLA-DQB1,HLA-DRA,HLA-DRB1,ICOS,IFNGR2,IL10,IL12A,IL21R,IL2RA,IL2RG,STAT4,TBX21,TNF,TNFRSF11B
Tibial artery	Communication between Innate and Adaptive Immune Cells	8.33	26/87 (30%)	61/87 (70%)	B2M,CCL3,CCL4,CCL5,CD28,CD40LG,CD79A,CD80,CD83,CD8A,CD8B,CXCL8,HLA-A,HLA-B,HLA-C,HLA-DRA,HLA-DRB1,HLA-E,HLA-F,IGHG4,IL10,IL12A,IL15,TLR4,TNF,TNFRSF13C
Tibial artery	B Cell Development	8.33	15/29 (52%)	14/29 (48%)	CD79A,CD80,HLA-A,HLA-B,HLA-DMA,HLA-DMB,HLA-DOA,HLA-DQA1,HLA-DQB1,HLA-DRA,HLA-DRB1,IL7,IL7R,PTPRC,SPN
Tibial artery	CD28 Signaling in T Helper Cells	8.15	30/115 (26%)	85/115 (74%)	ARPC1B,CARD11,CD247,CD28,CD3D,CD3E,CD80,CTLA4,HLA-A,HLA-B,HLA-DMA,HLA-DMB,HLA-DOA,HLA-DQA1,HLA-DQB1,HLA-DRA,HLA-DRB1,IKBKE,ITK,ITPR1,ITPR3,LCK,NFATC4,NFKBID,NFKBIE,PIK3R5,PPP3CB,PRKCQ,PTPRC,ZAP70
Tibial artery	Systemic Lupus Erythematosus In T Cell Signaling Pathway	7.87	43/216 (20%)	173/216 (80%)	B2M,CASP1,CBL,CD247,CD28,CD3D,CD3E,CD40LG,CD44,CD70,CD80,HLA-A,HLA-B,HLA-C,HLA-DMA,HLA-DMB,HLA-DOA,HLA-DPA1,HLA-DPB1,HLA-DQA1,HLA-DQB1,HLA-DQB2,HLA-DRA,HLA-DRB1,HLA-E,HLA-F,ICOS,IL10,IRF4,ITGAL,ITPR1,MTOR,PIK3R5,PPM1L,PPP3CB,PTK2,RAP1A,RAP2B,RHOH,RHOJ,RHOQ,RPTOR,SELPLG
Tibial artery	Type I Diabetes Mellitus Signaling	7.64	28/107 (26%)	79/107 (74%)	CD247,CD28,CD3D,CD3E,CD80,GZMB,HLA-A,HLA-B,HLA-C,HLA-DMA,HLA-DMB,HLA-DOA,HLA-DQA1,HLA-DQB1,HLA-DRA,HLA-DRB1,HLA-E,HLA-F,IFNGR2,IKBKE,IL12A,NFKBID,NFKBIE,PIAS1,PRF1,SOCS7,TNF,TNFRSF11B
Tibial artery	Nur77 Signaling in T Lymphocytes	7.46	19/53 (36%)	34/53 (64%)	CABIN1,CD247,CD28,CD3D,CD3E,CD80,EP300,HLA-A,HLA-B,HLA-DMA,HLA-DMB,HLA-DOA,HLA-DQA1,HLA-DQB1,HLA-DRA,HLA-DRB1,MEF2D,PPP3CB,SIN3A
Tibial artery	Role of NFAT in Regulation of the Immune Response	7.41	37/176 (21%)	139/176 (79%)	CABIN1,CD247,CD28,CD3D,CD3E,CD79A,CD80,FCGR2A,GNA15,GNAL,GNAZ,HLA-A,HLA-B,HLA-DMA,HLA-DMB,HLA-DOA,HLA-DQA1,HLA-DQB1,HLA-DRA,HLA-DRB1,IKBKE,ITK,ITPR1,ITPR3,LCK,LYN,MEF2D,NFATC4,NFKBID,NFKBIE,PIK3R5,PLCB4,PPP3CB,PRKCQ,RAP1A,RAP2B,ZAP70
Tibial artery	Graft-versus-Host Disease Signaling	7.21	17/44 (39%)	27/44 (61%)	CD28,CD80,GZMB,HLA-A,HLA-B,HLA-C,HLA-DMA,HLA-DMB,HLA-DOA,HLA-DQA1,HLA-DQB1,HLA-DRA,HLA-DRB1,HLA-E,HLA-F,PRF1,TNF
Tibial artery	Hepatic Cholestasis	6.76	36/178 (20%)	142/178 (80%)	ABCC1,ABCC3,ADCY5,CD40LG,CD70,CETP,CXCL8,CYP27A1,HSD3B7,IKBKE,IL12A,IL15,IL18RAP,IL1RL2,IRAK2,LIF,LTB,LY96,NFKBID,NFKBIE,OSM,PPARA,PRKACA,PRKACB,PRKAG2,PRKAR1B,PRKCH,PRKCQ,SLCO3A1,TIRAP,TLR4,TNF,TNFRSF11B,TNFSF11,TNFSF8,TNFSF9
Tibial artery	Systemic Lupus Erythematosus In B Cell Signaling Pathway	6.59	46/265 (17%)	219/265 (83%)	CARD11,CBL,CD22,CD40LG,CD5,CD70,CD72,CD79A,CXCL8,FCGR2A,IFNAR2,IFNGR2,IL10,IL12A,IL15,INPP5D,IRF3,IRF7,IRF9,LCK,LIF,LILRB3,LILRB4,LTB,LYN,MTOR,NFATC4,OCRL,OSM,PDCD1,PIK3R5,PPP3CB,PRKCH,PRKCQ,RAP1A,RAP2B,RASGRP1,RASGRP2,RASGRP3,STAT2,TNF,TNFRSF13C,TNFSF11,TNFSF8,TNFSF9,TYK2
Tibial artery	PKCθ Signaling in T Lymphocytes	6.55	32/150 (21%)	118/150 (79%)	CACNA1C,CACNA1H,CACNB2,CACNB4,CAMK2G,CARD11,CD247,CD28,CD3D,CD3E,CD80,HLA-A,HLA-B,HLA-DMA,HLA-DMB,HLA-DOA,HLA-DQA1,HLA-DQB1,HLA-DRA,HLA-DRB1,IKBKE,LCK,NFATC4,NFKBID,NFKBIE,PIK3R5,PPP3CB,PRKCQ,RAP1A,RAP2B,VAV3,ZAP70
Tibial artery	Altered T Cell and B Cell Signaling in Rheumatoid Arthritis	6.08	22/83 (27%)	61/83 (73%)	CD28,CD40LG,CD79A,CD80,HLA-A,HLA-B,HLA-DMA,HLA-DMB,HLA-DOA,HLA-DQA1,HLA-DQB1,HLA-DRA,HLA-DRB1,IL10,IL12A,IL15,LTB,SPP1,TLR4,TNF,TNFRSF13C,TNFSF11
Tibial artery	Leukocyte Extravasation Signaling	5.87	36/193 (19%)	157/193 (81%)	ABL1,ACTB,ARHGAP35,ARHGAP5,ARHGAP8/PRR5-ARHGAP8,ARHGAP9,CD44,CLDN14,CLDN7,CXCL12,CXCR4,CYBA,ITGA1,ITGA4,ITGAL,ITK,JAM3,MMP11,MMP19,MMP24,MMP28,MMP9,NCF4,PIK3R5,PRKCH,PRKCQ,PTK2,RAP1A,RASGRP1,RASSF5,RHOH,SELPLG,SPN,VAV3,VCAM1,VCL
Tibial artery	Sperm Motility	5.72	38/213 (18%)	175/213 (82%)	ABL1,AXL,CACNA1H,CATSPER1,DSTYK,EGFR,EPHB1,ERBB3,FLT1,ITK,ITPR1,ITPR3,JAK3,LCK,LTK,LYN,MATK,NTRK3,PDE1C,PDE4D,PLA2G7,PLCB4,PLCE1,PLCH2,PRKACA,PRKACB,PRKAG2,PRKAR1B,PRKCH,PRKCQ,PTK2,PTK7,ROR1,SLC16A10,SLC9A5,TNK1,TYK2,ZAP70
Tibial artery	Primary Immunodeficiency Signaling	5.56	15/44 (34%)	29/44 (66%)	CD3D,CD3E,CD40LG,CD79A,CD8A,ICOS,IGHG4,IL2RG,IL7R,JAK3,LCK,PTPRC,TAP1,TNFRSF13C,ZAP70
Tibial artery	IL-4 Signaling	5.56	21/82 (26%)	61/82 (74%)	HLA-A,HLA-B,HLA-DMA,HLA-DMB,HLA-DOA,HLA-DQA1,HLA-DQB1,HLA-DRA,HLA-DRB1,HMGA1,IL2RG,INPP5D,IRF4,JAK3,MTOR,NFATC4,OCRL,PIK3R5,RAP1A,RAP2B,TYK2
Tibial artery	CTLA4 Signaling in Cytotoxic T Lymphocytes	5.02	21/88 (24%)	67/88 (76%)	AP1G2,B2M,CD247,CD28,CD3D,CD3E,CD80,CD8A,CD8B,CTLA4,HLA-A,HLA-B,HLA-C,HLA-E,HLA-F,LCK,PIK3R5,PPM1L,PTPN22,TRAT1,ZAP70
Tibial artery	T Cell Receptor Signaling	4.93	23/104 (22%)	81/104 (78%)	CARD11,CBL,CD247,CD28,CD3D,CD3E,CD8A,CD8B,CTLA4,IKBKE,ITK,LCK,NFATC4,PIK3R5,PPP3CB,PRKCQ,PTPN7,PTPRC,RAP1A,RAP2B,RASGRP1,VAV3,ZAP70
Tibial artery	Neuroinflammation Signaling Pathway	4.67	44/291 (15%)	247/291 (85%)	B2M,BIRC6,CASP1,CCL3,CCL5,CD80,CXCL12,CXCL8,GABRD,HLA-A,HLA-B,HLA-C,HLA-DMA,HLA-DMB,HLA-DOA,HLA-DQA1,HLA-DQB1,HLA-DRA,HLA-DRB1,HLA-E,HLA-F,IFNGR2,IKBKE,IL10,IL12A,IL34,IRAK2,IRF3,IRF7,JAK3,KCNJ3,KCNJ5,MAPK4,MMP9,NFATC4,PIK3R5,PPP3CB,SNCA,TIRAP,TLR4,TNF,TYK2,TYROBP,VCAM1
Tibial artery	Granulocyte Adhesion and Diapedesis	4.65	30/165 (18%)	135/165 (82%)	C5AR1,CCL18,CCL3,CCL4,CCL4L1/CCL4L2,CCL5,CLDN14,CLDN7,CXCL12,CXCL16,CXCL8,CXCR4,FPR3,IL18RAP,IL1RL2,ITGA1,ITGA4,ITGAL,JAM3,MMP11,MMP19,MMP24,MMP28,MMP9,SELL,SELPLG,TNF,TNFRSF11B,VCAM1,XCL1
Tibial artery	Caveolar-mediated Endocytosis Signaling	4.49	18/73 (25%)	55/73 (75%)	ABL1,ACTB,B2M,CD48,EGFR,FLNA,HLA-A,HLA-B,HLA-C,HLA-E,HLA-F,ITGA1,ITGA10,ITGA4,ITGAL,ITGAX,ITGB7,RAB5B
Tibial artery	Opioid Signaling Pathway	4.31	38/244 (16%)	206/244 (84%)	ADCY5,AP1G2,ARRB2,CACNA1C,CACNA1H,CACNB2,CACNB4,CAMK2G,EP300,GNAL,GRK5,ITPR1,ITPR3,KCNJ3,KCNJ5,LCK,LYN,MAPK4,PDE1C,PENK,PLD2,PPP3CB,PRKACA,PRKACB,PRKAG2,PRKAR1B,PRKCH,PRKCQ,RAP1A,RAP2B,RGS1,RGS10,RGS13,RGS16,RGS17,RGS4,RGS6,SRF
Tibial artery	Cytotoxic T Lymphocyte-mediated Apoptosis of Target Cells	3.89	11/33 (33%)	22/33 (67%)	B2M,CD247,CD3D,CD3E,GZMB,HLA-A,HLA-B,HLA-C,HLA-E,HLA-F,PRF1
Tibial artery	Agranulocyte Adhesion and Diapedesis	3.66	29/176 (16%)	147/176 (84%)	ACTB,C5AR1,CCL18,CCL3,CCL4,CCL4L1/CCL4L2,CCL5,CLDN14,CLDN7,CXCL12,CXCL16,CXCL8,CXCR4,ITGA1,ITGA4,ITGB7,JAM3,MMP11,MMP19,MMP24,MMP28,MMP9,MYH11,MYL9,SELL,SELPLG,TNF,VCAM1,XCL1
Tibial artery	IL-15 Production	3.51	22/118 (19%)	96/118 (81%)	ABL1,AXL,DSTYK,EGFR,EPHB1,ERBB3,FLT1,IL15,IRF3,ITK,JAK3,LCK,LTK,LYN,MATK,NTRK3,PTK2,PTK7,ROR1,TNK1,TYK2,ZAP70
Tibial artery	Cardiac Hypertrophy Signaling (Enhanced)	3.36	58/476 (12%)	418/476 (88%)	ADCY5,CACNA1C,CAMK2G,CD40LG,CD70,CTF1,CXCL8,DLG1,EIF2B1,EP300,GDE1,GNA15,IFNLR1,IKBKE,IL12A,IL15,IL18RAP,IL1RL2,IL21R,IL2RA,IL2RB,IL2RG,IL7R,ITGA4,ITPR1,ITPR3,LIF,LTB,MAP3K20,MEF2D,MTOR,NFATC4,OSM,PDE1C,PDE4D,PIK3R5,PLCB4,PLCE1,PLCH2,PPP3CB,PRKACA,PRKACB,PRKAG2,PRKAR1B,PRKCH,PRKCQ,PTK2,RAP1A,RAP2B,SMPDL3B,SRF,TNF,TNFRSF11B,TNFSF11,TNFSF8,TNFSF9,TSC2,WNT2B
Tibial artery	Phagosome Maturation	3.21	24/141 (17%)	117/141 (83%)	ATP6V1C2,B2M,CTSC,CTSG,CTSK,CTSS,CTSW,CTSZ,DCTN4,DYNC1H1,GOSR1,HLA-A,HLA-B,HLA-C,HLA-DRA,HLA-DRB1,HLA-E,HLA-F,RAB5B,TAP1,TCIRG1,TUBB3,VPS11,VPS18
Tibial artery	PI3K Signaling in B Lymphocytes	3.13	23/134 (17%)	111/134 (83%)	ABL1,CAMK2G,CBL,CD79A,DAPP1,IKBKE,INPP5D,ITPR1,ITPR3,LYN,NFATC4,NFKBID,NFKBIE,PLCB4,PLCE1,PLCH2,PLEKHA4,PPP3CB,PTPRC,RAP1A,RAP2B,TLR4,VAV3
Tibial artery	Hepatic Fibrosis / Hepatic Stellate Cell Activation	3.03	28/182 (15%)	154/182 (85%)	BAX,CCL5,CD40LG,COL11A2,COL21A1,COL28A1,COL4A5,COL4A6,CXCL8,ECE1,EGFR,FLT1,HGF,IFNAR2,IFNGR2,IL10,IL18RAP,IL1RL2,LY96,MMP9,MYH11,MYL9,TGFA,TLR4,TNF,TNFRSF11B,VCAM1,VEGFC
Tibial artery	Protein Kinase A Signaling	3.01	48/384 (13%)	336/384 (88%)	ADCY5,ADD1,AKAP11,CAMK2G,CDC23,DUSP10,DUSP2,DUSP4,DUSP5,DUSP6,DUSP8,EPM2A,FLNA,GDE1,ITPR1,ITPR3,KDELR3,LEF1,MYL9,MYLK,NFATC4,NFKBID,NFKBIE,PDE1C,PDE4D,PLCB4,PLCE1,PLCH2,PPP1R12A,PPP1R3D,PPP3CB,PRKACA,PRKACB,PRKAG2,PRKAR1B,PRKCH,PRKCQ,PTK2,PTPN14,PTPN22,PTPN7,PTPRC,PTPRE,PYGB,PYGM,RAP1A,SMPDL3B,TCF7L2
Tibial artery	RhoA Signaling	2.92	21/121 (17%)	100/121 (83%)	ACTB,ARHGAP35,ARHGAP5,ARHGAP8/PRR5-ARHGAP8,ARHGAP9,ARHGEF1,ARPC1B,CDC42EP5,LIMK1,LIMK2,LPAR2,LPAR6,MYL9,MYLK,NGEF,PIP4K2C,PLD1,PPP1R12A,PPP1R12B,PTK2,RHPN1
Tibial artery	Hematopoiesis from Pluripotent Stem Cells	2.9	11/42 (26%)	31/42 (74%)	CD247,CD3D,CD3E,CD8A,CD8B,CXCL8,IGHG4,IL10,IL12A,IL7,LIF
Tibial artery	RhoGDI Signaling	2.88	27/177 (15%)	150/177 (85%)	ACTB,ARHGAP35,ARHGAP5,ARHGAP8/PRR5-ARHGAP8,ARHGAP9,ARHGDIB,ARHGEF1,ARPC1B,CD44,CDH6,EP300,GNA15,GNAL,GNAZ,ITGA4,LIMK1,LIMK2,MYL9,PAK5,PIP4K2C,PPP1R12A,PPP1R12B,PPP1R12C,RHOH,RHOJ,RHOQ,WASF2
Tibial artery	Axonal Guidance Signaling	2.86	55/467 (12%)	412/467 (88%)	ABL1,ABLIM3,ADAM12,ADAM23,ADAM8,ADAMDEC1,ADAMTS14,ADAMTS15,ADAMTS7,ARPC1B,BMP2,CXCL12,CXCR4,DPYSL2,EPHB1,EPHB6,GNA15,GNAL,GNAZ,ITGA4,KIF7,LIMK1,LIMK2,MMP11,MMP24,MMP28,MMP9,MYL9,NFATC4,NGEF,NTRK3,PAK5,PIK3R5,PLCB4,PLCE1,PLCH2,PLXNB1,PPP3CB,PRKACA,PRKACB,PRKAG2,PRKAR1B,PRKCH,PRKCQ,PTK2,RAP1A,RAP2B,RASSF5,SEMA3B,SEMA3E,SRGAP2,TUBB3,UNC5B,VEGFC,WNT2B
Tibial artery	Phospholipase C Signaling	2.86	34/246 (14%)	212/246 (86%)	ADCY5,ARHGEF1,CD247,CD3D,CD3E,CD79A,EP300,FCGR2A,IGHG4,ITGA4,ITK,ITPR1,ITPR3,LCK,LYN,MEF2D,MYL9,NFATC4,PLCB4,PLCE1,PLD1,PLD2,PPP1R12A,PPP1R12B,PPP3CB,PRKCH,PRKCQ,RAP1A,RAP2B,RHOH,RHOJ,RHOQ,TGM2,ZAP70
Tibial artery	Interferon Signaling	2.85	10/36 (28%)	26/36 (72%)	BAX,IFI6,IFNAR2,IFNGR2,IRF9,PIAS1,PSMB8,STAT2,TAP1,TYK2
Tibial artery	Tec Kinase Signaling	2.84	25/160 (16%)	135/160 (84%)	ACTB,GNA15,GNAL,GNAZ,ITGA4,ITK,JAK3,LCK,LYN,PAK5,PIK3R5,PRKCH,PRKCQ,PTK2,RHOH,RHOJ,RHOQ,STAT2,STAT4,TLR4,TNF,TNFRSF10B,TNFRSF21,TYK2,VAV3
Tibial artery	Virus Entry via Endocytic Pathways	2.8	19/107 (18%)	88/107 (82%)	ABL1,ACTB,AP1G2,B2M,FLNA,HLA-A,HLA-B,HLA-C,HLA-E,HLA-F,ITGA1,ITGA4,ITGAL,ITGB7,PIK3R5,PRKCH,PRKCQ,RAP1A,RAP2B
Tibial artery	Role of Macrophages, Fibroblasts and Endothelial Cells in Rheumatoid Arthritis	2.8	39/300 (13%)	261/300 (87%)	APC,C5AR1,CAMK2G,CCL5,CXCL12,CXCL8,IGHG4,IKBKE,IL10,IL15,IL18RAP,IL1RL2,IL32,IL7,IRAK2,LEF1,LTB,NFATC4,NFKBID,NFKBIE,OSM,PIK3R5,PLCB4,PLCE1,PLCH2,PPP3CB,PRKCH,PRKCQ,RAP1A,RAP2B,TCF7L2,TLR4,TNF,TNFRSF11B,TNFSF11,VCAM1,VEGFC,WIF1,WNT2B
Tibial artery	Natural Killer Cell Signaling	2.75	20/117 (17%)	97/117 (83%)	CD247,FCGR2A,INPP5D,KLRB1,KLRC4-KLRK1/KLRK1,KLRD1,LCK,NCR3,OCRL,PAK5,PIK3R5,PRKCH,PRKCQ,RAP1A,RAP2B,SH2D1A,SH2D1B,TYROBP,VAV3,ZAP70
Tibial artery	Role of Pattern Recognition Receptors in Recognition of Bacteria and Viruses	2.75	23/144 (16%)	121/144 (84%)	C5AR1,CASP1,CCL5,CD40LG,CD70,CXCL8,IL10,IL12A,IL15,IRF3,IRF7,LIF,LTB,OAS2,OSM,PIK3R5,PRKCH,PRKCQ,TLR4,TNF,TNFSF11,TNFSF8,TNFSF9
Tibial artery	Cellular Effects of Sildenafil (Viagra)	2.75	21/126 (17%)	105/126 (83%)	ACTB,ADCY5,CACNA1C,GPR37,ITPR1,ITPR3,KCNN4,MYH11,MYL9,MYLK,PDE1C,PDE4D,PLCB4,PLCE1,PLCH2,PPP1R12A,PPP1R12B,PRKACA,PRKACB,PRKAG2,PRKAR1B
Tibial artery	Neuroprotective Role of THOP1 in Alzheimer's Disease	2.73	19/109 (17%)	90/109 (83%)	CTSG,DPP4,ECE1,FAP,GZMA,GZMB,GZMK,HLA-A,HLA-B,HLA-C,HLA-E,HLA-F,HTRA1,MMP9,PRKACA,PRKACB,PRKAG2,PRKAR1B,ST14
Tibial artery	VDR/RXR Activation	2.62	15/77 (19%)	62/77 (81%)	CCL5,CSNK2A1,EP300,HOXA10,IGFBP1,IL12A,MXD1,NCOA2,PRKCH,PRKCQ,RUNX2,SEMA3B,SPP1,TNFSF11,YY1
Tibial artery	Inhibition of ARE-Mediated mRNA Degradation Pathway	2.53	20/122 (16%)	102/122 (84%)	CD40LG,CD70,CNOT1,CNOT4,DCP1A,DIS3L,LTB,MAPK4,PARN,PPM1L,PRKACA,PRKACB,PRKAG2,PRKAR1B,PSMF1,TNF,TNFRSF11B,TNFSF11,TNFSF8,TNFSF9
Tibial artery	B Cell Receptor Signaling	2.48	26/180 (14%)	154/180 (86%)	ABL1,BCL2A1,CAMK2G,CD22,CD79A,DAPP1,ETS1,FCGR2A,IGHG4,IKBKE,INPP5D,LYN,MTOR,NFATC4,NFKBID,NFKBIE,OCRL,PIK3R5,PPP3CB,PRKCQ,PTK2,PTPRC,RAP1A,RAP2B,RASSF5,VAV3
Tibial artery	Regulation of IL-2 Expression in Activated and Anergic T Lymphocytes	2.48	16/88 (18%)	72/88 (82%)	CARD11,CD247,CD28,CD3D,CD3E,CD80,IKBKE,NFATC4,NFKBID,NFKBIE,PPP3CB,RAP1A,RAP2B,TOB1,VAV3,ZAP70
Tibial artery	Synaptic Long Term Potentiation	2.37	20/126 (16%)	106/126 (84%)	CACNA1C,CAMK2G,EP300,GNA15,ITPR1,ITPR3,PLCB4,PLCE1,PLCH2,PPP1R12A,PPP1R3D,PPP3CB,PRKACA,PRKACB,PRKAG2,PRKAR1B,PRKCH,PRKCQ,RAP1A,RAP2B
Tibial artery	Glycogen Degradation II	2.35	5/11 (45%)	6/11 (55%)	AGL,PGM5,PYGB,PYGM,TYMP
Tibial artery	Production of Nitric Oxide and Reactive Oxygen Species in Macrophages	2.32	26/185 (14%)	159/185 (86%)	APOC1,APOE,APOL1,CYBA,HOXA10,IFNGR2,IKBKE,JAK3,NCF4,NFKBID,NFKBIE,PIK3R5,PPARA,PPM1L,PPP1R12A,PPP1R3D,PRKCH,PRKCQ,RAP1A,RHOH,RHOJ,RHOQ,TLR4,TNF,TNFRSF11B,TYK2
Tibial artery	IL-8 Signaling	2.3	27/196 (14%)	169/196 (86%)	ARRB2,BAX,CXCL8,EGFR,FLT1,HBEGF,IKBKE,IRAK2,ITGAX,LIMK1,LIMK2,MMP9,MTOR,MYL9,PIK3R5,PLD1,PLD2,PRKCH,PRKCQ,PTK2,RAP1A,RAP2B,RHOH,RHOJ,RHOQ,VCAM1,VEGFC
Tibial artery	NF-κB Signaling	2.3	25/176 (14%)	151/176 (86%)	BMP2,CARD11,CD40LG,CSNK2A1,EGFR,EP300,FLT1,LCK,NFKBID,NFKBIE,NTRK3,PIK3R5,PRKACA,PRKACB,PRKCQ,RAP1A,RAP2B,TGFA,TIRAP,TLR4,TNF,TNFAIP3,TNFRSF11B,TNFSF11,ZAP70
Tibial artery	HMGB1 Signaling	2.29	23/157 (15%)	134/157 (85%)	CD40LG,CD70,CXCL8,IFNGR2,IL12A,IL15,KAT7,LIF,LTB,OSM,PIK3R5,RAP1A,RAP2B,RHOH,RHOJ,RHOQ,TLR4,TNF,TNFRSF11B,TNFSF11,TNFSF8,TNFSF9,VCAM1
Tibial artery	Putrescine Degradation III	2.24	6/17 (35%)	11/17 (65%)	ALDH2,ALDH4A1,MAOA,MAOB,SAT1,SMOX
Tibial artery	Systemic Lupus Erythematosus Signaling	2.23	29/219 (13%)	190/219 (87%)	CBL,CD22,CD247,CD28,CD3D,CD3E,CD40LG,CD72,CD79A,CD80,FCGR2A,HLA-A,HLA-B,HLA-C,HLA-E,HLA-F,IGHG4,IL10,INPP5D,LCK,LYN,MTOR,NFATC4,PIK3R5,PTPRC,RAP1A,RAP2B,TNF,TNFRSF13C
Tibial artery	iNOS Signaling	2.23	10/44 (23%)	34/44 (77%)	HMGA1,IFNGR2,IKBKE,IRAK2,JAK3,LY96,NFKBID,NFKBIE,TLR4,TYK2
Tibial artery	G Beta Gamma Signaling	2.19	19/122 (16%)	103/122 (84%)	CACNA1C,CACNA1H,CACNB2,CACNB4,EGFR,GNA15,GNAL,GNAZ,HBEGF,KCNJ3,KCNJ5,PRKACA,PRKACB,PRKAG2,PRKAR1B,PRKCH,PRKCQ,RAP1A,RAP2B
Tibial artery	Role of NFAT in Cardiac Hypertrophy	2.17	28/211 (13%)	183/211 (87%)	ADCY5,CABIN1,CACNA1C,CACNA1H,CACNB2,CACNB4,CAMK2G,CTF1,EP300,ITPR1,ITPR3,LIF,MEF2D,NFATC4,PIK3R5,PLCB4,PLCE1,PLCH2,PPP3CB,PRKACA,PRKACB,PRKAG2,PRKAR1B,PRKCH,PRKCQ,RAP1A,RAP2B,SLC8A2
Tibial artery	Hepatic Fibrosis Signaling Pathway	2.15	42/361 (12%)	319/361 (88%)	CACNA1C,CCL3,CCL5,CD40LG,COL11A2,CXCL8,EZH2,FLT1,IKBKE,IL18RAP,IL1RL2,IRAK2,ITGA4,LEF1,MTOR,MYL9,MYLK,NFKBID,NFKBIE,PIK3R5,PRKACA,PRKACB,PRKAG2,PRKAR1B,PRKCH,PRKCQ,PTK2,RAP1A,RAP2B,RHOH,RHOJ,RHOQ,SNAI1,SPP1,TCF7L2,TIRAP,TLR4,TNF,TNFRSF11B,VCAM1,VEGFC,WNT2B
Tibial artery	Differential Regulation of Cytokine Production in Macrophages and T Helper Cells by IL-17A and IL-17F	2.13	6/18 (33%)	12/18 (67%)	CCL3,CCL4,CCL5,IL10,IL12A,TNF
Tibial artery	IL-15 Signaling	2.07	13/71 (18%)	58/71 (82%)	CXCL8,IL15,IL2RB,IL2RG,JAK3,LCK,PIK3R5,PTK2,RAP1A,RAP2B,TNF,TYK2,VCAM1
Tibial artery	Melatonin Degradation II	2.06	3/4 (75%)	1/4 (25%)	MAOA,MAOB,SMOX
Tibial artery	Glycogen Degradation III	2.04	5/13 (38%)	8/13 (62%)	AGL,PGM5,PYGB,PYGM,TYMP
Tibial artery	GPCR-Mediated Integration of Enteroendocrine Signaling Exemplified by an L Cell	2.03	13/72 (18%)	59/72 (82%)	ADCY5,GIPR,GNA15,ITPR1,ITPR3,PLCB4,PLCE1,PLCH2,PRKACA,PRKACB,PRKAG2,PRKAR1B,SSTR5
Tibial artery	Endocannabinoid Neuronal Synapse Pathway	2.02	19/127 (15%)	108/127 (85%)	ADCY5,CACNA1C,CACNA1H,CACNB2,CACNB4,GNA15,GNAL,ITPR1,KCNJ3,KCNJ5,MAPK4,PLCB4,PLCE1,PLCH2,PPP3CB,PRKACA,PRKACB,PRKAG2,PRKAR1B
Tibial artery	Ovarian Cancer Signaling	1.98	20/138 (14%)	118/138 (86%)	ABL1,APC,CD44,CDKN2A,EGFR,GJA1,LEF1,MMP9,MTOR,PIK3R5,PRKACA,PRKACB,PRKAG2,PRKAR1B,RAP1A,RAP2B,SIN3A,TCF7L2,VEGFC,WNT2B
Tibial artery	Calcium Signaling	1.98	26/198 (13%)	172/198 (87%)	CABIN1,CACNA1C,CACNA1H,CACNB2,CACNB4,CAMK2G,CASQ2,EP300,ITPR1,ITPR3,MEF2D,MYH11,MYL9,NFATC4,PNCK,PPP3CB,PRKACA,PRKACB,PRKAG2,PRKAR1B,RAP1A,RAP2B,SLC8A2,TPM1,TPM2,TPM3
Tibial artery	Netrin Signaling	1.96	12/65 (18%)	53/65 (82%)	ABLIM3,CACNA1C,CACNA1H,CACNB2,CACNB4,NFATC4,PPP3CB,PRKACA,PRKACB,PRKAG2,PRKAR1B,UNC5B
Tibial artery	GPCR-Mediated Nutrient Sensing in Enteroendocrine Cells	1.92	17/111 (15%)	94/111 (85%)	ADCY5,CACNA1C,CACNA1H,CACNB2,CACNB4,GNA15,ITPR1,ITPR3,PLCB4,PLCE1,PLCH2,PRKACA,PRKACB,PRKAG2,PRKAR1B,PRKCH,PRKCQ
Tibial artery	Actin Cytoskeleton Signaling	1.86	27/213 (13%)	186/213 (87%)	ACTB,APC,ARHGAP35,ARHGEF1,ARPC1B,F2R,FGD3,FLNA,ITGA4,LIMK1,LIMK2,MATK,MYH11,MYL9,MYLK,NCKAP1,PAK5,PIK3R5,PPP1R12A,PPP1R12B,PTK2,RAP1A,RAP2B,TLN1,VAV3,VCL,WASF2
Tibial artery	Thrombin Signaling	1.85	26/203 (13%)	177/203 (87%)	ADCY5,ARHGEF1,CAMK2G,EGFR,F2R,GNA15,GNAL,GNAZ,ITPR1,ITPR3,MYL9,MYLK,PIK3R5,PLCB4,PLCE1,PLCH2,PPP1R12A,PPP1R12B,PRKCH,PRKCQ,PTK2,RAP1A,RAP2B,RHOH,RHOJ,RHOQ
Tibial artery	Chemokine Signaling	1.81	13/77 (17%)	64/77 (83%)	CAMK2G,CCL4,CCL5,CXCL12,CXCR4,LIMK1,LIMK2,PLCB4,PPP1R12A,PPP1R12B,PTK2,RAP1A,RAP2B
Tibial artery	Integrin Signaling	1.81	26/205 (13%)	179/205 (87%)	ABL1,ACTB,ARHGAP5,ARPC1B,ITGA1,ITGA10,ITGA4,ITGAL,ITGAX,ITGB7,MYL9,MYLK,PAK5,PIK3R5,PPP1R12A,PPP1R12B,PTK2,RAP1A,RAP2B,RHOH,RHOJ,RHOQ,TLN1,TSPAN5,VCL,ZYX
Tibial artery	Phagosome Formation	1.81	17/114 (15%)	97/114 (85%)	C5AR1,FCGR2A,IGHG4,ITGA4,ITGAX,MRC2,MSR1,PIK3R5,PLCB4,PLCE1,PLCH2,PRKCH,PRKCQ,RHOH,RHOJ,RHOQ,TLR4
Tibial artery	Insulin Receptor Signaling	1.76	19/135 (14%)	116/135 (86%)	CBL,EIF2B1,INPP5D,MTOR,OCRL,PIK3R5,PPP1R12A,PPP1R3D,PRKACA,PRKACB,PRKAG2,PRKAR1B,RAP1A,RAP2B,RHOQ,RPTOR,SGK1,SLC2A4,TSC2
Tibial artery	Renin-Angiotensin Signaling	1.71	17/117 (15%)	100/117 (85%)	ADCY5,CCL5,ITPR1,ITPR3,PAK5,PIK3R5,PRKACA,PRKACB,PRKAG2,PRKAR1B,PRKCH,PRKCQ,PTGER2,PTK2,RAP1A,RAP2B,TNF
Tibial artery	Synaptogenesis Signaling Pathway	1.71	35/307 (11%)	272/307 (89%)	ADCY5,AP1G2,APOE,ARPC1B,CACNB4,CAMK2G,CDH6,EIF4EBP2,EPHB1,EPHB6,GOSR1,ITPR1,LCK,LIMK1,LYN,MTOR,NLGN1,NRXN2,PIK3R5,PRKACA,PRKACB,PRKAG2,PRKAR1B,RAB5B,RAP1A,RAP2B,RASGRP1,RASGRP2,SNCA,STX1A,STXBP2,SYT12,SYT17,THBS2,TLN1
Tibial artery	Neuropathic Pain Signaling In Dorsal Horn Neurons	1.63	15/100 (15%)	85/100 (85%)	CAMK2G,GPR37,ITPR1,ITPR3,KCNN4,PIK3R5,PLCB4,PLCE1,PLCH2,PRKACA,PRKACB,PRKAG2,PRKAR1B,PRKCH,PRKCQ
Tibial artery	GNRH Signaling	1.63	22/170 (13%)	148/170 (87%)	ADCY5,CACNA1C,CACNA1H,CACNB2,CACNB4,CAMK2G,EGFR,GNA15,HBEGF,ITPR1,ITPR3,PAK5,PLCB4,PRKACA,PRKACB,PRKAG2,PRKAR1B,PRKCH,PRKCQ,PTK2,RAP1A,RAP2B
Tibial artery	Differential Regulation of Cytokine Production in Intestinal Epithelial Cells by IL-17A and IL-17F	1.63	6/23 (26%)	17/23 (74%)	CCL3,CCL4,CCL5,IL10,IL12A,TNF
Tibial artery	D-myo-inositol-5-phosphate Metabolism	1.62	20/150 (13%)	130/150 (87%)	ACP5,ALPL,DUSP10,DUSP2,DUSP5,DUSP8,ITPK1,OCRL,PDCD1,PIP4K2C,PLCB4,PLCE1,PPFIA4,PPP1R12A,PPP1R12C,PRUNE1,PTPN22,PTPN7,PTPRC,THTPA
Tibial artery	Epithelial Adherens Junction Signaling	1.62	20/150 (13%)	130/150 (87%)	ACTB,APC,ARPC1B,CLIP1,EGFR,HGF,LEF1,MAGI2,MYH11,MYL9,NOTCH3,PARD3,RAP1A,RAP2B,SNAI1,SORBS1,TCF7L2,TUBB3,VCL,ZYX
Tibial artery	NF-κB Activation by Viruses	1.61	13/82 (16%)	69/82 (84%)	IKBKE,ITGA1,ITGA4,ITGAL,LCK,NFKBID,NFKBIE,PIK3R5,PRKCH,PRKCQ,RAP1A,RAP2B,TNFRSF14
Tibial artery	Non-Small Cell Lung Cancer Signaling	1.6	12/73 (16%)	61/73 (84%)	ABL1,CDKN2A,EGFR,ITPR1,ITPR3,PIK3R5,RAP1A,RAP2B,RARB,RASSF5,SIN3A,TGFA
Tibial artery	Putrescine Biosynthesis III	1.6	2/2 (100%)	0/2 (0%)	AZIN2,ODC1
Tibial artery	PI3K/AKT Signaling	1.6	22/172 (13%)	150/172 (87%)	GDF15,IFNLR1,IKBKE,IL18RAP,IL1RL2,IL21R,IL2RA,IL2RB,IL2RG,IL7R,INPP5D,ITGA4,JAK3,MTOR,NFKBID,NFKBIE,OCRL,PPM1L,RAP1A,RAP2B,TSC2,TYK2
Tibial artery	Role of Osteoblasts, Osteoclasts and Chondrocytes in Rheumatoid Arthritis	1.59	26/215 (12%)	189/215 (88%)	ACP5,ALPL,APC,BMP2,CBL,CTSK,IKBKE,IL10,IL18RAP,IL1RL2,IL7,LEF1,NFATC4,NFKBID,NFKBIE,PIK3R5,PPP3CB,RUNX2,SMURF1,SPP1,TCF7L2,TNF,TNFRSF11B,TNFSF11,WIF1,WNT2B
Tibial artery	D-myo-inositol (1,4,5)-trisphosphate Degradation	1.59	5/17 (29%)	12/17 (71%)	IMPAD1,INPP1,INPP5A,INPP5D,OCRL
Tibial artery	Gαq Signaling	1.59	20/152 (13%)	132/152 (87%)	ARHGEF25,GNA15,IKBKE,ITPR1,ITPR3,NFATC4,NFKBID,NFKBIE,PIK3R5,PLCB4,PLD1,PLD2,PPP3CB,PRKCH,PRKCQ,RGS16,RGS4,RHOH,RHOJ,RHOQ
Tibial artery	α-Adrenergic Signaling	1.57	14/93 (15%)	79/93 (85%)	ADCY5,ITPR1,ITPR3,PRKACA,PRKACB,PRKAG2,PRKAR1B,PRKCH,PRKCQ,PYGB,PYGM,RAP1A,RAP2B,SLC8A2
Tibial artery	CXCR4 Signaling	1.55	21/164 (13%)	143/164 (87%)	ADCY5,CXCL12,CXCR4,GNA15,GNAL,GNAZ,ITPR1,ITPR3,LYN,MYL9,PAK5,PIK3R5,PLCB4,PRKCH,PRKCQ,PTK2,RAP1A,RAP2B,RHOH,RHOJ,RHOQ
Tibial artery	Glycogen Biosynthesis II (from UDP-D-Glucose)	1.55	3/6 (50%)	3/6 (50%)	GYG1,GYG2,UGP2
Tibial artery	Remodeling of Epithelial Adherens Junctions	1.53	11/66 (17%)	55/66 (83%)	ACTB,APC,ARPC1B,CBLL1,CLIP1,DNM1L,HGF,RAB5B,TUBB3,VCL,ZYX
Tibial artery	Signaling by Rho Family GTPases	1.51	28/241 (12%)	213/241 (88%)	ACTB,ARHGEF1,ARPC1B,CDC42EP5,CDH6,CLIP1,GNA15,GNAL,GNAZ,ITGA4,LIMK1,LIMK2,MAP3K20,MYL9,MYLK,PAK5,PARD3,PIK3R5,PIP4K2C,PLD1,PPP1R12A,PPP1R12B,PPP1R12C,PTK2,RHOH,RHOJ,RHOQ,WASF3
Tibial artery	Androgen Signaling	1.51	18/135 (13%)	117/135 (87%)	CACNA1C,CACNA1H,CACNB2,CACNB4,EP300,GNA15,GNAL,GNAZ,GTF2H5,KAT7,NCOA2,NCOA4,PRKACA,PRKACB,PRKAG2,PRKAR1B,PRKCH,PRKCQ
Tibial artery	STAT3 Pathway	1.51	18/135 (13%)	117/135 (87%)	EGFR,FLT1,HGF,IFNLR1,IL18RAP,IL1RL2,IL21R,IL2RA,IL2RB,IL2RG,IL7R,MAP3K20,NTRK3,RAP1A,RAP2B,SOCS7,TGFA,TYK2
Tibial artery	Dopamine Receptor Signaling	1.51	12/76 (16%)	64/76 (84%)	ADCY5,MAOA,MAOB,NCS1,PPM1L,PPP1R12A,PPP1R3D,PRKACA,PRKACB,PRKAG2,PRKAR1B,SMOX
Tibial artery	Role of JAK1 and JAK3 in γc Cytokine Signaling	1.5	11/67 (16%)	56/67 (84%)	IL15,IL21R,IL2RA,IL2RB,IL2RG,IL7,IL7R,JAK3,PIK3R5,RAP1A,RAP2B
Tibial artery	HOTAIR Regulatory Pathway	1.5	20/156 (13%)	136/156 (87%)	CD44,EP300,EZH2,KMT2C,LEF1,MMP11,MMP19,MMP24,MMP28,MMP9,MRTFA,PIK3R5,SPP1,SRF,TCF7L2,TLR4,TWIST1,WIF1,WNT2B,YY1
Tibial artery	Regulation of Actin-based Motility by Rho	1.43	13/88 (15%)	75/88 (85%)	ACTB,ARPC1B,ITGA4,LIMK1,MYL9,MYLK,PAK5,PIP4K2C,PPP1R12A,PPP1R12B,RHOH,RHOJ,RHOQ
Tibial artery	Colorectal Cancer Metastasis Signaling	1.43	28/246 (11%)	218/246 (89%)	ADCY5,APC,BAX,EGFR,JAK3,LEF1,MMP11,MMP19,MMP24,MMP28,MMP9,PIK3R5,PRKACA,PRKACB,PRKAG2,PRKAR1B,PTGER2,RAP1A,RAP2B,RHOH,RHOJ,RHOQ,TCF7L2,TLR4,TNF,TYK2,VEGFC,WNT2B
Tibial artery	Dopamine-DARPP32 Feedback in cAMP Signaling	1.43	20/159 (13%)	139/159 (87%)	ADCY5,CACNA1C,ITPR1,ITPR3,KCNJ15,KCNJ3,KCNJ5,PLCB4,PLCE1,PLCH2,PPM1L,PPP1R12A,PPP1R3D,PPP3CB,PRKACA,PRKACB,PRKAG2,PRKAR1B,PRKCH,PRKCQ
Tibial artery	Superpathway of Inositol Phosphate Compounds	1.43	23/191 (12%)	168/191 (88%)	ACP5,ALPL,DUSP10,DUSP2,DUSP5,DUSP8,INPP5A,INPP5D,ITPK1,OCRL,PDCD1,PIK3R5,PIP4K2C,PLCB4,PLCE1,PPFIA4,PPP1R12A,PPP1R12C,PRUNE1,PTPN22,PTPN7,PTPRC,THTPA
Tibial artery	Tryptophan Degradation X (Mammalian, via Tryptamine)	1.42	5/19 (26%)	14/19 (74%)	ALDH2,ALDH4A1,MAOA,MAOB,SMOX
Tibial artery	Molecular Mechanisms of Cancer	1.42	40/384 (10%)	344/384 (90%)	ABL1,ADCY5,APC,ARHGEF1,BAX,BMP2,CAMK2G,CBL,CDK14,CDKN2A,EP300,GNA15,GNAL,GNAZ,ITGA4,JAK3,LEF1,NFKBID,NFKBIE,PAK5,PIK3R5,PLCB4,PMAIP1,PRKACA,PRKACB,PRKAG2,PRKAR1B,PRKCH,PRKCQ,PTK2,RAP1A,RAP2B,RASGRF2,RASGRP1,RHOH,RHOJ,RHOQ,SIN3A,TYK2,WNT2B
Tibial artery	TREM1 Signaling	1.39	11/70 (16%)	59/70 (84%)	CASP1,CCL3,CD83,CXCL8,IL10,ITGAX,NLRC5,TLR4,TNF,TREM1,TYROBP
Tibial artery	Melatonin Signaling	1.39	11/70 (16%)	59/70 (84%)	CAMK2G,PLCB4,PLCE1,PLCH2,PRKACA,PRKACB,PRKAG2,PRKAR1B,PRKCH,PRKCQ,SLC2A4
Tibial artery	Activation of IRF by Cytosolic Pattern Recognition Receptors	1.39	10/61 (16%)	51/61 (84%)	IKBKE,IL10,IRF3,IRF7,IRF9,NFKBID,NFKBIE,STAT2,TNF,ZBP1
Tibial artery	CREB Signaling in Neurons	1.38	24/205 (12%)	181/205 (88%)	ADCY5,CACNA1C,CACNA1H,CACNB2,CACNB4,CAMK2G,EP300,GNA15,GNAL,GNAZ,ITPR1,ITPR3,PIK3R5,PLCB4,PLCE1,PLCH2,PRKACA,PRKACB,PRKAG2,PRKAR1B,PRKCH,PRKCQ,RAP1A,RAP2B
Tibial artery	Gustation Pathway	1.38	19/151 (13%)	132/151 (87%)	ADCY5,CACNA1C,CACNA1H,CACNB2,CACNB4,GDE1,ITPR1,ITPR3,LPAR6,P2RX1,P2RY10,P2RY8,PDE1C,PDE4D,PRKACA,PRKACB,PRKAG2,PRKAR1B,SMPDL3B
Tibial artery	LXR/RXR Activation	1.35	16/121 (13%)	105/121 (87%)	ABCG1,ACACA,APOC1,APOE,APOL1,CETP,FDFT1,IL18RAP,IL1RL2,IRF3,LY96,MMP9,MSR1,TLR4,TNF,TNFRSF11B
Tibial artery	Autophagy	1.35	9/53 (17%)	44/53 (83%)	CTSC,CTSG,CTSK,CTSS,CTSW,CTSZ,MTOR,VPS11,VPS18
Tibial artery	ILK Signaling	1.34	22/185 (12%)	163/185 (88%)	ACTB,BMP2,FERMT2,FLNA,ITGB7,LEF1,LIMS2,MMP9,MTOR,MYH11,MYL9,PIK3R5,PPM1L,PPP1R12A,PTK2,RHOH,RHOJ,RHOQ,SNAI1,TNF,VCL,VEGFC
Tibial artery	Osteoarthritis Pathway	1.34	24/207 (12%)	183/207 (88%)	ACAN,ALPL,ANKH,BMP2,CASP1,CXCL8,GREM1,HTRA1,IL18RAP,IL1RL2,ITGA4,LEF1,MMP9,MTOR,OCRL,PRKAG2,RUNX2,SIK3,SPHK1,SPP1,TCF7L2,TLR4,TNF,VEGFC
Tibial artery	Glioma Invasiveness Signaling	1.34	11/72 (15%)	61/72 (85%)	CD44,F2R,MMP9,PIK3R5,PLAUR,PTK2,RAP1A,RAP2B,RHOH,RHOJ,RHOQ
Tibial artery	Ephrin B Signaling	1.34	11/72 (15%)	61/72 (85%)	CBL,CXCL12,CXCR4,EPHB1,EPHB6,GNA15,GNAL,GNAZ,LIMK1,PTK2,VAV3
Tibial artery	Atherosclerosis Signaling	1.3	16/123 (13%)	107/123 (87%)	APOC1,APOE,APOL1,CD40LG,COL11A2,CXCL12,CXCL8,CXCR4,ITGA4,MMP9,MSR1,PLA2G7,SELPLG,TNF,TNFRSF14,VCAM1
Tibial artery	Fcγ Receptor-mediated Phagocytosis in Macrophages and Monocytes	1.28	13/93 (14%)	80/93 (86%)	ACTB,ARPC1B,CBL,FCGR2A,FYB1,INPP5D,LYN,PLD1,PLD2,PRKCH,PRKCQ,TLN1,VAV3
Tibial artery	Phenylalanine Degradation IV (Mammalian, via Side Chain)	1.28	4/14 (29%)	10/14 (71%)	ALDH2,MAOA,MAOB,SMOX
Tibial artery	Tight Junction Signaling	1.27	20/167 (12%)	147/167 (88%)	ACTB,CLDN14,CLDN7,GOSR1,JAM3,MAGI2,MPP5,MYH11,MYL9,MYLK,PPM1L,PRKACA,PRKACB,PRKAG2,PRKAR1B,SMURF1,TJP1,TNF,TNFRSF11B,VCL
Tibial artery	TR/RXR Activation	1.27	12/84 (14%)	72/84 (86%)	ACACA,AKR1C3,EP300,MTOR,NCOA2,NCOA4,NCOA6,PIK3R5,SLC16A3,SREBF2,SYT12,THRA
Tibial artery	D-myo-inositol (1,4,5,6)-Tetrakisphosphate Biosynthesis	1.27	17/135 (13%)	118/135 (87%)	ACP5,ALPL,DUSP10,DUSP2,DUSP5,DUSP8,ITPK1,OCRL,PDCD1,PPFIA4,PPP1R12A,PPP1R12C,PRUNE1,PTPN22,PTPN7,PTPRC,THTPA
Tibial artery	D-myo-inositol (3,4,5,6)-tetrakisphosphate Biosynthesis	1.27	17/135 (13%)	118/135 (87%)	ACP5,ALPL,DUSP10,DUSP2,DUSP5,DUSP8,ITPK1,OCRL,PDCD1,PPFIA4,PPP1R12A,PPP1R12C,PRUNE1,PTPN22,PTPN7,PTPRC,THTPA
Tibial artery	Biotin-carboxyl Carrier Protein Assembly	1.27	2/3 (67%)	1/3 (33%)	ACACA,HLCS
Tibial artery	Nitric Oxide Signaling in the Cardiovascular System	1.27	13/94 (14%)	81/94 (86%)	CACNA1C,FLT1,ITPR1,ITPR3,PDE1C,PIK3R5,PRKACA,PRKACB,PRKAG2,PRKAR1B,PRKCH,PRKCQ,VEGFC
Tibial artery	Protein Ubiquitination Pathway	1.27	29/268 (11%)	239/268 (89%)	B2M,BIRC6,CBL,CDC23,CUL1,DNAJC22,HLA-A,HLA-B,HLA-C,HLA-E,HLA-F,HSPA6,HSPB6,PRKN,PSMB8,PSMB9,SMURF1,TAP1,UBE2G1,UBE2L3,UBE2V2,UBE3B,USP10,USP13,USP19,USP2,USP22,USP7,USP9X
Tibial artery	Airway Pathology in Chronic Obstructive Pulmonary Disease	1.27	3/8 (38%)	5/8 (63%)	CXCL8,MMP9,TNF
Tibial artery	Cardiac Hypertrophy Signaling	1.26	26/235 (11%)	209/235 (89%)	ADCY5,CACNA1C,EIF2B1,EP300,GNA15,GNAL,GNAZ,MEF2D,MTOR,MYL9,NFATC4,PIK3R5,PLCB4,PLCE1,PLCH2,PPP3CB,PRKACA,PRKACB,PRKAG2,PRKAR1B,RAP1A,RAP2B,RHOH,RHOJ,RHOQ,SRF
Tibial artery	Relaxin Signaling	1.25	18/147 (12%)	129/147 (88%)	ADCY5,GDE1,GNA15,GNAL,GNAZ,MMP9,NFKBID,NFKBIE,PDE1C,PDE4D,PIK3R5,PRKACA,PRKACB,PRKAG2,PRKAR1B,RAP1A,RXFP1,SMPDL3B
Tibial artery	Inhibition of Matrix Metalloproteases	1.25	7/38 (18%)	31/38 (82%)	ADAM12,MMP11,MMP19,MMP24,MMP28,MMP9,THBS2
Tibial artery	Polyamine Regulation in Colon Cancer	1.24	5/22 (23%)	17/22 (77%)	APC,MXD1,ODC1,PSMF1,SAT1
Tibial artery	Role of Tissue Factor in Cancer	1.24	15/116 (13%)	101/116 (87%)	ARRB2,CXCL8,EGFR,GNA15,HBEGF,LCK,LIMK1,LIMK2,LYN,MTOR,PIK3R5,PLAUR,RAP1A,RAP2B,VEGFC
Tibial artery	Paxillin Signaling	1.24	14/106 (13%)	92/106 (87%)	ACTB,ITGA1,ITGA10,ITGA4,ITGAL,ITGAX,ITGB7,PAK5,PIK3R5,PTK2,RAP1A,RAP2B,TLN1,VCL
Tibial artery	3-phosphoinositide Biosynthesis	1.24	19/159 (12%)	140/159 (88%)	ACP5,ALPL,DUSP10,DUSP2,DUSP5,DUSP8,ITPK1,OCRL,PDCD1,PIK3R5,PIP4K2C,PPFIA4,PPP1R12A,PPP1R12C,PRUNE1,PTPN22,PTPN7,PTPRC,THTPA
Tibial artery	Adrenomedullin signaling pathway	1.24	22/192 (11%)	170/192 (89%)	ADCY5,BAX,GNA15,GPR37,ITPR1,ITPR3,KCNN4,MAPK4,MATK,MYLK,PIK3R5,PLCB4,PLCE1,PLCH2,PRKACA,PRKACB,PRKAG2,PRKAR1B,PTK2,RAP1A,RAP2B,TNF
Tibial artery	Agrin Interactions at Neuromuscular Junction	1.23	11/76 (14%)	65/76 (86%)	ACTB,EGFR,ERBB3,ITGA1,ITGA4,ITGAL,LAMC1,PAK5,PTK2,RAP1A,RAP2B
Tibial artery	Bladder Cancer Signaling	1.23	13/96 (14%)	83/96 (86%)	ABL1,CDKN2A,CXCL8,EGFR,MMP11,MMP19,MMP24,MMP28,MMP9,RAP1A,RAP2B,SIN3A,VEGFC
Tibial artery	Semaphorin Signaling in Neurons	1.23	9/57 (16%)	48/57 (84%)	DPYSL2,LIMK1,LIMK2,PAK5,PLXNB1,PTK2,RHOH,RHOJ,RHOQ
Tibial artery	Cholecystokinin/Gastrin-mediated Signaling	1.23	15/117 (13%)	102/117 (87%)	EGFR,ITPR1,ITPR3,MEF2D,PLCB4,PRKCH,PRKCQ,PTK2,RAP1A,RAP2B,RHOH,RHOJ,RHOQ,SRF,TNF
Tibial artery	3-phosphoinositide Degradation	1.23	18/149 (12%)	131/149 (88%)	ACP5,ALPL,DUSP10,DUSP2,DUSP5,DUSP8,INPP5D,ITPK1,OCRL,PDCD1,PPFIA4,PPP1R12A,PPP1R12C,PRUNE1,PTPN22,PTPN7,PTPRC,THTPA
Tibial artery	CDK5 Signaling	1.22	14/107 (13%)	93/107 (87%)	ABL1,ADCY5,GNAL,LAMC1,MAPK4,PPM1L,PPP1R12A,PPP1R3D,PRKACA,PRKACB,PRKAG2,PRKAR1B,RAP1A,RAP2B
Tibial artery	p70S6K Signaling	1.22	16/128 (13%)	112/128 (88%)	CD79A,EGFR,F2R,IL2RG,LYN,MTOR,PIK3R5,PLCB4,PLCE1,PLCH2,PLD1,PPM1L,PRKCH,PRKCQ,RAP1A,RAP2B
Tibial artery	Endothelin-1 Signaling	1.21	21/183 (11%)	162/183 (89%)	ADCY5,CASP1,ECE1,GNA15,GNAL,GNAZ,ITPR1,ITPR3,MAPK4,PIK3R5,PLA2G7,PLCB4,PLCE1,PLCH2,PLD1,PLD2,PRKCH,PRKCQ,PTGER2,RAP1A,RAP2B
Tibial artery	Gap Junction Signaling	1.21	22/194 (11%)	172/194 (89%)	ACTB,ADCY5,EGFR,GJA1,GJA3,ITPR1,ITPR3,PIK3R5,PLCB4,PLCE1,PLCH2,PPP3CB,PRKACA,PRKACB,PRKAG2,PRKAR1B,PRKCH,PRKCQ,RAP1A,RAP2B,TJP1,TUBB3
Tibial artery	Dopamine Degradation	1.2	5/23 (22%)	18/23 (78%)	ALDH2,ALDH4A1,MAOA,MAOB,SMOX
Tibial artery	Superpathway of D-myo-inositol (1,4,5)-trisphosphate Metabolism	1.2	5/23 (22%)	18/23 (78%)	IMPAD1,INPP1,INPP5A,INPP5D,OCRL
Tibial artery	Th17 Activation Pathway	1.19	12/88 (14%)	76/88 (86%)	IL10,IL12A,IL21R,IRAK2,IRF4,JAK3,MTOR,NFATC4,PTGER2,RUNX1,STAT4,TYK2
Tibial artery	Gα12/13 Signaling	1.18	16/130 (12%)	114/130 (88%)	ARHGEF1,CDH6,F2R,IKBKE,LPAR2,LPAR6,MEF2D,MYL9,NFKBID,NFKBIE,PIK3R5,PTK2,RAP1A,RAP2B,TBXA2R,VAV3
Tibial artery	Pathogenesis of Multiple Sclerosis	1.18	3/9 (33%)	6/9 (67%)	CCL3,CCL4,CCL5
Tibial artery	Role of Hypercytokinemia/hyperchemokinemia in the Pathogenesis of Influenza	1.14	7/41 (17%)	34/41 (83%)	CCL3,CCL4,CCL5,CXCL8,IL12A,IL15,TNF
Tibial artery	Death Receptor Signaling	1.13	12/90 (13%)	78/90 (87%)	ACTB,ARHGDIB,IKBKE,LIMK1,NFKBID,NFKBIE,PARP12,PARP14,PARP15,TNF,TNFRSF10B,TNFRSF21
Tibial artery	Rac Signaling	1.13	14/111 (13%)	97/111 (87%)	ARPC1B,CD44,ITGA4,LIMK1,LIMK2,NCKAP1,PAK5,PARD3,PIK3R5,PIP4K2C,PLD1,PTK2,RAP1A,RAP2B
Tibial artery	Actin Nucleation by ARP-WASP Complex	1.13	10/70 (14%)	60/70 (86%)	ARPC1B,ITGA4,PPP1R12A,PPP1R12B,PPP1R12C,RAP1A,RAP2B,RHOH,RHOJ,RHOQ
Tibial artery	IL-1 Signaling	1.11	12/91 (13%)	79/91 (87%)	ADCY5,GNA15,GNAL,GNAZ,IKBKE,IRAK2,NFKBID,NFKBIE,PRKACA,PRKACB,PRKAG2,PRKAR1B
Tibial artery	Retinoate Biosynthesis II	1.11	2/4 (50%)	2/4 (50%)	RBP5,RBP7
Tibial artery	2-ketoglutarate Dehydrogenase Complex	1.11	2/4 (50%)	2/4 (50%)	DLD,OGDH
Tibial artery	Spermine and Spermidine Degradation I	1.11	2/4 (50%)	2/4 (50%)	SAT1,SMOX
Tibial artery	Phenylethylamine Degradation I	1.11	2/4 (50%)	2/4 (50%)	ALDH2,AOC2
Tibial artery	IL-2 Signaling	1.11	9/61 (15%)	52/61 (85%)	CSNK2A1,IL2RA,IL2RB,IL2RG,JAK3,LCK,PIK3R5,RAP1A,RAP2B
Tibial artery	G-Protein Coupled Receptor Signaling	1.11	28/270 (10%)	242/270 (90%)	ADCY5,CAMK2G,CCR4,DUSP4,DUSP6,GDE1,GNA15,GNAL,IKBKE,NFKBID,NFKBIE,PDE1C,PDE4D,PIK3R5,PLCB4,PRKACA,PRKACB,PRKAG2,PRKAR1B,PTGER2,RAP1A,RAP2B,RASGRP1,RGS10,RGS16,RGS4,SMPDL3B,TBXA2R
Tibial artery	CCR5 Signaling in Macrophages	1.09	12/92 (13%)	80/92 (87%)	CACNA1C,CACNA1H,CACNB2,CACNB4,CCL3,CCL4,CCL5,CD247,CD3D,CD3E,PRKCH,PRKCQ
Tibial artery	mTOR Signaling	1.08	22/202 (11%)	180/202 (89%)	ARHGAP8/PRR5-ARHGAP8,EIF3B,MAPKAP1,MTOR,PIK3R5,PLD1,PLD2,PPM1L,PRKAG2,PRKCH,PRKCQ,PRR5,PRR5L,RAP1A,RAP2B,RHOH,RHOJ,RHOQ,RPS6KC1,RPTOR,TSC2,VEGFC
Tibial artery	NAD Phosphorylation and Dephosphorylation	1.08	3/10 (30%)	7/10 (70%)	ACP5,NADK2,NNT
Tibial artery	RAR Activation	1.08	21/191 (11%)	170/191 (89%)	ACTB,ADCY5,AKR1C3,ARID1A,BMP2,CRABP2,CSNK2A1,EP300,GTF2H5,NSD1,PBRM1,PRKACA,PRKACB,PRKAG2,PRKAR1B,PRKCH,PRKCQ,RARB,RBP5,RBP7,SMARCC1
Tibial artery	Regulation of the Epithelial-Mesenchymal Transition Pathway	1.08	21/191 (11%)	170/191 (89%)	APC,BCL9,EGFR,ETS1,HGF,HMGA2,JAK3,LEF1,MMP9,NOTCH3,PIK3R5,PYGO1,RAP1A,RAP2B,SMURF1,SNAI1,TCF7L2,TWIST1,TYK2,WNT2B,ZEB2
Tibial artery	Glucocorticoid Receptor Signaling	1.06	33/333 (10%)	300/333 (90%)	ACTB,ARID1A,CCL3,CCL5,CD247,CD3D,CD3E,CXCL8,EP300,GTF2H5,HSPA6,IKBKE,IL10,JAK3,NCOA2,NFATC4,NFKBID,NFKBIE,PBRM1,PBX1,PIK3R5,PPP3CB,PRKACA,PRKACB,PRKAG2,RAP1A,RAP2B,SGK1,SMARCC1,TAF5L,TAF9B,TNF,VCAM1
Tibial artery	IGF-1 Signaling	1.06	13/104 (13%)	91/104 (88%)	CSNK2A1,IGFBP1,IGFBP2,PIK3R5,PRKACA,PRKACB,PRKAG2,PRKAR1B,PTK2,RAP1A,RAP2B,SOCS7,SRF
Tibial artery	PXR/RXR Activation	1.05	9/63 (14%)	54/63 (86%)	ABCC3,IGFBP1,PAPSS2,PPARA,PRKACA,PRKACB,PRKAG2,PRKAR1B,TNF
Tibial artery	fMLP Signaling in Neutrophils	1.05	14/115 (12%)	101/115 (88%)	ARPC1B,FPR3,ITPR1,ITPR3,NFATC4,NFKBID,NFKBIE,PIK3R5,PLCB4,PPP3CB,PRKCH,PRKCQ,RAP1A,RAP2B
Tibial artery	1D-myo-inositol Hexakisphosphate Biosynthesis II (Mammalian)	1.03	4/18 (22%)	14/18 (78%)	INPP5A,INPP5D,ITPK1,OCRL
Tibial artery	GP6 Signaling Pathway	1.03	14/116 (12%)	102/116 (88%)	COL11A2,COL21A1,COL28A1,COL4A5,COL4A6,ITPR1,LAMC1,LYN,PIK3R5,PRKCH,PRKCQ,PTK2,RASGRP2,TLN1
Tibial artery	Pyridoxal 5'-phosphate Salvage Pathway	1.02	9/64 (14%)	55/64 (86%)	FAM20B,GRK5,LIMK1,LIMK2,PAK5,PRKCH,PRKCQ,PRKX,SGK1
Thyroid	Th1 and Th2 Activation Pathway	27.3	77/167 (46%)	90/167 (54%)	ACVR1B,ACVR1C,CCR3,CCR4,CCR5,CD247,CD274,CD28,CD3D,CD3E,CD3G,CD4,CD40,CD40LG,CD80,CD86,CD8A,CXCR3,CXCR4,CXCR6,GATA3,GFI1,GRB2,HAVCR1,HAVCR2,HLA-A,HLA-B,HLA-DMA,HLA-DMB,HLA-DOA,HLA-DOB,HLA-DPA1,HLA-DPB1,HLA-DQA1,HLA-DQA2,HLA-DQB1,HLA-DQB2,HLA-DRA,HLA-DRB1,HLA-DRB5,ICOS,IFNG,IKZF1,IL10RA,IL12A,IL12RB1,IL18,IL24,IL27RA,IL2RB,IL2RG,IL6R,IRF1,ITGB2,JAK2,JAK3,KLRD1,LGALS9,LTA,NFATC2,PIK3C2A,PIK3CB,PIK3…
Thyroid	Th1 Pathway	25.2	61/117 (52%)	56/117 (48%)	CCR5,CD247,CD274,CD28,CD3D,CD3E,CD3G,CD4,CD40,CD40LG,CD80,CD86,CD8A,CXCR3,GATA3,GRB2,HAVCR2,HLA-A,HLA-B,HLA-DMA,HLA-DMB,HLA-DOA,HLA-DOB,HLA-DPA1,HLA-DPB1,HLA-DQA1,HLA-DQA2,HLA-DQB1,HLA-DQB2,HLA-DRA,HLA-DRB1,HLA-DRB5,ICOS,IFNG,IL10RA,IL12A,IL12RB1,IL18,IL27RA,IL6R,IRF1,ITGB2,JAK2,JAK3,KLRD1,LGALS9,LTA,NFATC2,PIK3C2A,PIK3CB,PIK3CD,PIK3CG,PIK3R5,PIK3R6,RUNX3,SOCS1,STAT1,STAT4,TBX21,TNFSF11,VAV1
Thyroid	Communication between Innate and Adaptive Immune Cells	23.1	50/87 (57%)	37/87 (43%)	B2M,CCL3,CCL3L3,CCL4,CCL5,CCR7,CD28,CD4,CD40,CD40LG,CD79A,CD79B,CD80,CD83,CD86,CD8A,CD8B,CXCL10,HLA-A,HLA-B,HLA-C,HLA-DRA,HLA-DRB1,HLA-DRB5,HLA-F,HLA-G,IFNG,IGHA1,IGHD,IGHG1,IGHG2,IGHG3,IGHG4,IGHM,IL12A,IL18,IL1B,TLR1,TLR10,TLR2,TLR6,TLR7,TLR8,TLR9,TNF,TNFRSF13B,TNFRSF13C,TNFRSF17,TNFSF13B,TRGV9
Thyroid	Th2 Pathway	21.6	61/133 (46%)	72/133 (54%)	ACVR1B,ACVR1C,CCR3,CCR4,CCR5,CD247,CD28,CD3D,CD3E,CD3G,CD4,CD40,CD80,CD86,CXCR4,CXCR6,GATA3,GFI1,GRB2,HAVCR1,HLA-A,HLA-B,HLA-DMA,HLA-DMB,HLA-DOA,HLA-DOB,HLA-DPA1,HLA-DPB1,HLA-DQA1,HLA-DQA2,HLA-DQB1,HLA-DQB2,HLA-DRA,HLA-DRB1,HLA-DRB5,ICOS,IFNG,IKZF1,IL12A,IL12RB1,IL24,IL2RB,IL2RG,ITGB2,JAK2,JAK3,NFATC2,PIK3C2A,PIK3CB,PIK3CD,PIK3CG,PIK3R5,PIK3R6,RUNX3,SPI1,STAT4,STAT5A,TBX21,TGFB1,TNFSF4,VAV1
Thyroid	PD-1, PD-L1 cancer immunotherapy pathway	19.8	51/103 (50%)	52/103 (50%)	B2M,CD247,CD274,CD28,CD80,CIP2A,CSK,CSNK2A1,FOXP3,HLA-A,HLA-B,HLA-C,HLA-DMA,HLA-DMB,HLA-DOA,HLA-DOB,HLA-DPA1,HLA-DPB1,HLA-DQA1,HLA-DQA2,HLA-DQB1,HLA-DQB2,HLA-DRA,HLA-DRB1,HLA-DRB5,HLA-F,HLA-G,IFNG,IL12A,IL2RB,IL2RG,JAK2,JAK3,LAT,LATS2,LCK,LCP2,PDCD1,PIK3C2A,PIK3CB,PIK3CD,PIK3CG,PIK3R5,PIK3R6,RASGRP1,STAT5A,TGFB1,TNF,TNFRSF1B,YAP1,ZAP70
Thyroid	Primary Immunodeficiency Signaling	19.2	32/44 (73%)	12/44 (27%)	AIRE,BLNK,BTK,CD19,CD3D,CD3E,CD4,CD40,CD40LG,CD79A,CD8A,CIITA,ICOS,IGHA1,IGHD,IGHG1,IGHG2,IGHG3,IGHG4,IGHM,IGLC1,IL2RG,IL7R,JAK3,LCK,PTPRC,RFX5,TAP1,TAP2,TNFRSF13B,TNFRSF13C,ZAP70
Thyroid	Allograft Rejection Signaling	18.7	33/48 (69%)	15/48 (31%)	B2M,CD28,CD40,CD40LG,CD80,CD86,FASLG,HLA-A,HLA-B,HLA-C,HLA-DMA,HLA-DMB,HLA-DOA,HLA-DOB,HLA-DPA1,HLA-DPB1,HLA-DQA1,HLA-DQA2,HLA-DQB1,HLA-DQB2,HLA-DRA,HLA-DRB1,HLA-DRB5,HLA-F,HLA-G,IFNG,IGHG1,IGHG2,IGHG3,IGHG4,PRF1,TNF,TRGV9
Thyroid	Altered T Cell and B Cell Signaling in Rheumatoid Arthritis	18.7	44/83 (53%)	39/83 (47%)	CD28,CD40,CD40LG,CD79A,CD79B,CD80,CD86,CXCL13,FASLG,HLA-A,HLA-B,HLA-DMA,HLA-DMB,HLA-DOA,HLA-DOB,HLA-DQA1,HLA-DQB1,HLA-DRA,HLA-DRB1,HLA-DRB5,IFNG,IL12A,IL18,IL1B,IL23A,LTA,LTB,SLAMF1,TGFB1,TLR1,TLR10,TLR2,TLR6,TLR7,TLR8,TLR9,TNF,TNFRSF13B,TNFRSF13C,TNFRSF17,TNFSF11,TNFSF13B,TRAF3,TRGV9
Thyroid	iCOS-iCOSL Signaling in T Helper Cells	18.5	50/106 (47%)	56/106 (53%)	CAMK4,CD247,CD28,CD3D,CD3E,CD3G,CD4,CD40,CD40LG,CD80,CD86,CHP1,CSK,GRAP2,GRB2,HLA-A,HLA-B,HLA-DMA,HLA-DMB,HLA-DOA,HLA-DOB,HLA-DQA1,HLA-DQB1,HLA-DRA,HLA-DRB1,HLA-DRB5,ICOS,IKBKE,IL2RB,IL2RG,INPP5D,ITK,LAT,LCK,LCP2,NFATC2,NFKBIE,PIK3C2A,PIK3CB,PIK3CD,PIK3CG,PIK3R5,PIK3R6,PLEKHA2,PTPRC,RAC1,TRAT1,TRGV9,VAV1,ZAP70
Thyroid	Systemic Lupus Erythematosus In B Cell Signaling Pathway	17.7	84/265 (32%)	181/265 (68%)	BLNK,BTK,CAMK4,CARD11,CBL,CD19,CD22,CD40,CD40LG,CD5,CD70,CD72,CD79A,CD79B,CHP1,CSK,FASLG,FCGR2A,FCGR2B,FCGR2C,FGR,FYN,GRB2,HCK,IFNAR2,IFNG,IGHA1,IGHD,IGHG1,IGHM,IL12A,IL18,IL1B,IL6R,INPP5D,IRF5,ISG20,JAK2,LCK,LILRB4,LTA,LTB,MALT1,NFATC2,OCRL,PAG1,PDCD1,PIK3AP1,PIK3C2A,PIK3CB,PIK3CD,PIK3CG,PIK3R5,PIK3R6,PIM2,PLCG2,PRKCB,PRKCG,PRKD1,PTPN6,RAC1,RAC2,RAP2B,RASGRP1,RASGRP2,SHC2,SHE,STAT1,TGFB1,TLR7,TL…
Thyroid	T Cell Exhaustion Signaling Pathway	17	63/169 (37%)	106/169 (63%)	ACVR1B,ACVR1C,BATF,BTLA,CD274,CD28,CD80,CD86,CTLA4,EOMES,HAVCR2,HLA-A,HLA-B,HLA-C,HLA-DMA,HLA-DMB,HLA-DOA,HLA-DOB,HLA-DPA1,HLA-DPB1,HLA-DQA1,HLA-DQA2,HLA-DQB1,HLA-DQB2,HLA-DRA,HLA-DRB1,HLA-DRB5,HLA-F,HLA-G,IFNAR2,IFNG,IL10RA,IL12A,IL12RB1,IL6R,IRF4,JAK2,JAK3,LAG3,LGALS9,NFATC2,PDCD1,PDK1,PIK3C2A,PIK3CB,PIK3CD,PIK3CG,PIK3R5,PIK3R6,PLCG2,PPP2CB,PRDM1,PTPN6,RAP2B,SMAD2,STAT1,STAT4,TBX21,TCF7,TGFB1,T…
Thyroid	B Cell Development	16.6	24/29 (83%)	5/29 (17%)	CD19,CD40,CD79A,CD79B,CD80,CD86,HLA-A,HLA-B,HLA-DMA,HLA-DMB,HLA-DOA,HLA-DOB,HLA-DQA1,HLA-DQB1,HLA-DRA,HLA-DRB1,HLA-DRB5,IGHD,IGHM,IGLC1,IL7,IL7R,PTPRC,SPN
Thyroid	CD28 Signaling in T Helper Cells	15.9	49/115 (43%)	66/115 (57%)	ARPC2,CAMK4,CARD11,CD247,CD28,CD3D,CD3E,CD3G,CD4,CD80,CD86,CHP1,CSK,CTLA4,FYN,GRAP2,GRB2,HLA-A,HLA-B,HLA-DMA,HLA-DMB,HLA-DOA,HLA-DOB,HLA-DQA1,HLA-DQB1,HLA-DRA,HLA-DRB1,HLA-DRB5,IKBKE,ITK,LAT,LCK,LCP2,MALT1,NFATC2,NFKBIE,PIK3C2A,PIK3CB,PIK3CD,PIK3CG,PIK3R5,PIK3R6,PTPN6,PTPRC,RAC1,TRGV9,VAV1,WAS,ZAP70
Thyroid	Antigen Presentation Pathway	15.9	27/38 (71%)	11/38 (29%)	B2M,CD74,CIITA,HLA-A,HLA-B,HLA-C,HLA-DMA,HLA-DMB,HLA-DOA,HLA-DOB,HLA-DPA1,HLA-DPB1,HLA-DQA1,HLA-DQA2,HLA-DQB1,HLA-DQB2,HLA-DRA,HLA-DRB1,HLA-DRB5,HLA-F,HLA-G,IFNG,NLRC5,PSMB8,PSMB9,TAP1,TAP2
Thyroid	Crosstalk between Dendritic Cells and Natural Killer Cells	15.6	42/89 (47%)	47/89 (53%)	CCR7,CD226,CD28,CD40,CD40LG,CD69,CD80,CD83,CD86,CSF2RB,FASLG,HLA-A,HLA-B,HLA-C,HLA-DRA,HLA-DRB1,HLA-DRB5,HLA-F,HLA-G,ICAM3,IFNG,IL12A,IL18,IL2RB,IL2RG,ITGAL,KIR3DL2,KLRC4-KLRK1/KLRK1,KLRD1,LTA,LTB,LTBR,MICB,NCR3,NECTIN2,PRF1,TLR7,TLR9,TNF,TNFRSF1B,TREM2,TYROBP
Thyroid	Dendritic Cell Maturation	14	59/173 (34%)	114/173 (66%)	B2M,CCR7,CD1A,CD1C,CD40,CD40LG,CD80,CD83,CD86,FCGR2A,FCGR2B,FCGR2C,FCGR3A/FCGR3B,HLA-A,HLA-B,HLA-C,HLA-DMA,HLA-DMB,HLA-DOA,HLA-DOB,HLA-DQA1,HLA-DQB1,HLA-DRA,HLA-DRB1,HLA-DRB5,HLA-F,IGHG1,IGHG2,IGHG3,IGHG4,IKBKE,IL12A,IL18,IL1B,IL23A,IRF8,JAK2,LTA,LTB,LTBR,NFKBIE,PIK3C2A,PIK3CB,PIK3CD,PIK3CG,PIK3R5,PIK3R6,PLCB2,PLCG2,PLCL2,STAT1,STAT4,TLR2,TLR9,TNF,TNFRSF1B,TREM2,TRGV9,TYROBP
Thyroid	T Helper Cell Differentiation	13.2	34/69 (49%)	35/69 (51%)	CD28,CD40,CD40LG,CD80,CD86,FOXP3,GATA3,HLA-A,HLA-B,HLA-DMA,HLA-DMB,HLA-DOA,HLA-DOB,HLA-DQA1,HLA-DQB1,HLA-DRA,HLA-DRB1,HLA-DRB5,ICOS,IFNG,IL10RA,IL12A,IL12RB1,IL18,IL21R,IL2RG,IL6R,STAT1,STAT4,TBX21,TGFB1,TNF,TNFRSF1B,TRGV9
Thyroid	Autoimmune Thyroid Disease Signaling	13.1	26/42 (62%)	16/42 (38%)	CD28,CD40,CD40LG,CD80,CD86,FASLG,HLA-A,HLA-B,HLA-C,HLA-DMA,HLA-DMB,HLA-DOA,HLA-DOB,HLA-DQA1,HLA-DQB1,HLA-DRA,HLA-DRB1,HLA-DRB5,HLA-F,HLA-G,IGHG1,IGHG2,IGHG3,IGHG4,PRF1,TRGV9
Thyroid	Systemic Lupus Erythematosus In T Cell Signaling Pathway	13.1	66/216 (31%)	150/216 (69%)	B2M,CAMK4,CASP1,CASP10,CASP2,CASP3,CASP8,CASQ1,CBL,CD247,CD28,CD3D,CD3E,CD3G,CD40LG,CD70,CD80,CD86,CHP1,DNMT1,FASLG,FOXP3,GNAI1,GRB2,HLA-A,HLA-B,HLA-C,HLA-DMA,HLA-DMB,HLA-DOA,HLA-DOB,HLA-DPA1,HLA-DPB1,HLA-DQA1,HLA-DQA2,HLA-DQB1,HLA-DQB2,HLA-DRA,HLA-DRB1,HLA-DRB5,HLA-F,HLA-G,ICOS,IL23A,IRF4,ITGAL,LAT,NFATC2,PDK1,PIK3C2A,PIK3CB,PIK3CD,PIK3CG,PIK3R5,PIK3R6,PPP2CB,PTK2,RAC1,RAC2,RAP2B,RHOH,SELPLG,TRB…
Thyroid	Role of NFAT in Regulation of the Immune Response	13	58/176 (33%)	118/176 (67%)	AKAP5,BLNK,BTK,CAMK4,CD247,CD28,CD3D,CD3E,CD3G,CD4,CD79A,CD79B,CD80,CD86,CHP1,FCGR2A,FCGR2B,FCGR2C,FCGR3A/FCGR3B,FYN,GNA11,GNA14,GNAI1,GNG12,GNG2,GNG7,GRB2,HLA-A,HLA-B,HLA-DMA,HLA-DMB,HLA-DOA,HLA-DOB,HLA-DQA1,HLA-DQB1,HLA-DRA,HLA-DRB1,HLA-DRB5,IKBKE,ITK,LAT,LCK,LCP2,MEF2B,MS4A2,NFATC2,NFKBIE,PIK3C2A,PIK3CB,PIK3CD,PIK3CG,PIK3R5,PIK3R6,PLCB2,PLCG2,RAP2B,TRGV9,ZAP70
Thyroid	OX40 Signaling Pathway	12.2	29/55 (53%)	26/55 (47%)	B2M,CD247,CD3D,CD3E,CD3G,CD4,HLA-A,HLA-B,HLA-C,HLA-DMA,HLA-DMB,HLA-DOA,HLA-DOB,HLA-DPA1,HLA-DPB1,HLA-DQA1,HLA-DQA2,HLA-DQB1,HLA-DQB2,HLA-DRA,HLA-DRB1,HLA-DRB5,HLA-F,HLA-G,NFKBIE,TNFSF4,TRAF3,TRAF5,TRGV9
Thyroid	Natural Killer Cell Signaling	11.4	43/117 (37%)	74/117 (63%)	CD244,CD247,CD300A,FCGR2A,FCGR3A/FCGR3B,FYN,GRB2,HCST,INPP5D,KIR3DL2,KLRB1,KLRC2,KLRC3,KLRC4-KLRK1/KLRK1,KLRD1,LAIR1,LAT,LCK,LCP2,LILRB1,NCR1,NCR3,OCRL,PAK4,PIK3C2A,PIK3CB,PIK3CD,PIK3CG,PIK3R5,PIK3R6,PLCG2,PRKCB,PRKCG,PRKD1,PTPN6,RAC1,RAC2,RAP2B,SH2D1A,SH2D1B,TYROBP,VAV1,ZAP70
Thyroid	TREM1 Signaling	11.4	32/70 (46%)	38/70 (54%)	CASP1,CCL3,CD40,CD83,CD86,CIITA,FCGR2B,GRB2,IL18,IL1B,ITGAX,JAK2,LAT2,NLRC3,NLRC4,NLRC5,NLRP14,NLRP3,NLRP6,NOD2,PLCG2,SIGIRR,STAT5A,TLR1,TLR10,TLR2,TLR6,TLR7,TLR8,TLR9,TNF,TYROBP
Thyroid	Neuroinflammation Signaling Pathway	11.2	76/291 (26%)	215/291 (74%)	ACVR1B,ACVR1C,APP,B2M,BACE1,BIRC3,BIRC5,CASP1,CASP3,CASP8,CCL3,CCL5,CD200R1,CD40,CD80,CD86,CHP1,CSF1R,CXCL10,CYBB,FASLG,GABRR2,HLA-A,HLA-B,HLA-C,HLA-DMA,HLA-DMB,HLA-DOA,HLA-DOB,HLA-DQA1,HLA-DQB1,HLA-DRA,HLA-DRB1,HLA-DRB5,HLA-F,IFNG,IKBKE,IL12A,IL18,IL1B,IL34,IL6R,JAK2,JAK3,MMP9,NCF1,NCF2,NFATC2,NLRP3,P2RX7,PIK3C2A,PIK3CB,PIK3CD,PIK3CG,PIK3R5,PIK3R6,PLA2G2D,PLCG2,PRKCG,PYCARD,S100B,SNCA,STAT1,TGFB…
Thyroid	T Cell Receptor Signaling	10.6	39/104 (38%)	65/104 (63%)	BTK,CAMK4,CARD11,CBL,CD247,CD28,CD3D,CD3E,CD3G,CD4,CD8A,CD8B,CSK,CTLA4,FYN,GRAP2,GRB2,IKBKE,ITK,LAT,LCK,LCP2,MALT1,NFATC2,PAG1,PIK3C2A,PIK3CB,PIK3CD,PIK3CG,PIK3R5,PIK3R6,PTPN7,PTPRC,RAC1,RAP2B,RASGRP1,TXK,VAV1,ZAP70
Thyroid	Graft-versus-Host Disease Signaling	10.5	24/44 (55%)	20/44 (45%)	CD28,CD80,CD86,FASLG,HLA-A,HLA-B,HLA-C,HLA-DMA,HLA-DMB,HLA-DOA,HLA-DOB,HLA-DQA1,HLA-DQB1,HLA-DRA,HLA-DRB1,HLA-DRB5,HLA-F,HLA-G,IFNG,IL18,IL1B,PRF1,TNF,TRGV9
Thyroid	CTLA4 Signaling in Cytotoxic T Lymphocytes	10.4	35/88 (40%)	53/88 (60%)	B2M,CD247,CD28,CD3D,CD3E,CD3G,CD80,CD86,CD8A,CD8B,CLTCL1,CTLA4,FYN,GRAP2,GRB2,HLA-A,HLA-B,HLA-C,HLA-F,JAK2,LAT,LCK,LCP2,PIK3C2A,PIK3CB,PIK3CD,PIK3CG,PIK3R5,PIK3R6,PPP2CB,PTPN22,PTPN6,TRAT1,TRGV9,ZAP70
Thyroid	Type I Diabetes Mellitus Signaling	9.55	38/107 (36%)	69/107 (64%)	CASP3,CASP8,CD247,CD28,CD3D,CD3E,CD3G,CD80,CD86,FASLG,HLA-A,HLA-B,HLA-C,HLA-DMA,HLA-DMB,HLA-DOA,HLA-DOB,HLA-DQA1,HLA-DQB1,HLA-DRA,HLA-DRB1,HLA-DRB5,HLA-F,HLA-G,IFNG,IKBKE,IL12A,IL1B,IRF1,JAK2,LTA,NFKBIE,PRF1,SOCS1,STAT1,TNF,TNFRSF1B,TRGV9
Thyroid	Phagosome Formation	9.26	39/114 (34%)	75/114 (66%)	C3AR1,CLEC7A,CR1,CR2,FCER2,FCGR2A,FCGR2B,FCGR2C,FCGR3A/FCGR3B,IGHG1,IGHG2,IGHG3,IGHG4,ITGA4,ITGAM,ITGAX,ITGB2,PIK3C2A,PIK3CB,PIK3CD,PIK3CG,PIK3R5,PIK3R6,PLCB2,PLCG2,PLCL2,PRKCB,PRKCG,PRKD1,RAC1,RAC2,RHOH,TLR1,TLR10,TLR2,TLR6,TLR7,TLR8,TLR9
Thyroid	PKCθ Signaling in T Lymphocytes	9.15	46/150 (31%)	104/150 (69%)	CACNA1D,CACNA1H,CARD11,CD247,CD28,CD3D,CD3E,CD3G,CD4,CD80,CD86,CHP1,FYN,GRAP2,GRB2,HLA-A,HLA-B,HLA-DMA,HLA-DMB,HLA-DOA,HLA-DOB,HLA-DQA1,HLA-DQB1,HLA-DRA,HLA-DRB1,HLA-DRB5,IKBKE,LAT,LCK,LCP2,MALT1,NFATC2,NFKBIE,PIK3C2A,PIK3CB,PIK3CD,PIK3CG,PIK3R5,PIK3R6,PLCG2,RAC1,RAC2,RAP2B,TRGV9,VAV1,ZAP70
Thyroid	Leukocyte Extravasation Signaling	9.13	54/193 (28%)	139/193 (72%)	ABL1,AFDN,ARHGAP4,ARHGAP6,ARHGAP8/PRR5-ARHGAP8,ARHGAP9,BTK,CLDN12,CTNNA1,CTNND1,CTTN,CXCR4,CYBA,CYBB,F11R,FER,GNAI1,ICAM3,ITGA4,ITGAL,ITGAM,ITGB2,ITK,MMP9,NCF1,NCF2,NCF4,PIK3C2A,PIK3CB,PIK3CD,PIK3CG,PIK3R5,PIK3R6,PLCG2,PRKCB,PRKCG,PRKD1,PTK2,PTK2B,PXN,RAC1,RAC2,RASGRP1,RASSF5,RHOH,SELPLG,SIPA1,SPN,TIMP4,TXK,VAV1,WAS,WASL,WIPF1
Thyroid	Calcium-induced T Lymphocyte Apoptosis	8.61	26/60 (43%)	34/60 (57%)	ATP2A3,CAMK4,CD247,CD3D,CD3E,CD3G,CD4,CHP1,HLA-A,HLA-B,HLA-DMA,HLA-DMB,HLA-DOA,HLA-DOB,HLA-DQA1,HLA-DQB1,HLA-DRA,HLA-DRB1,HLA-DRB5,LCK,NFATC2,PRKCB,PRKCG,PRKD1,TRGV9,ZAP70
Thyroid	B Cell Receptor Signaling	8.32	50/180 (28%)	130/180 (72%)	ABL1,APBB1IP,BCL2A1,BLNK,BTK,CAMK4,CD19,CD22,CD79A,CD79B,CSK,DAPP1,FCGR2A,FCGR2B,FCGR2C,GRB2,IGHA1,IGHD,IGHG1,IGHG2,IGHG3,IGHG4,IGHM,IKBKE,INPP5D,MALT1,NFATC2,NFKBIE,OCRL,PAG1,PIK3AP1,PIK3C2A,PIK3CB,PIK3CD,PIK3CG,PIK3R5,PIK3R6,PLCG2,POU2F2,PRKCB,PTK2,PTK2B,PTPN6,PTPRC,RAC1,RAC2,RAP2B,RASSF5,TCF3,VAV1
Thyroid	Cdc42 Signaling	8.11	40/129 (31%)	89/129 (69%)	ARHGEF6,ARPC2,B2M,CD247,CD3D,CD3E,CD3G,CDC42BPA,CLIP1,DIAPH3,FGD3,FNBP1L,HLA-A,HLA-B,HLA-C,HLA-DMA,HLA-DMB,HLA-DOA,HLA-DOB,HLA-DPA1,HLA-DPB1,HLA-DQA1,HLA-DQA2,HLA-DQB1,HLA-DQB2,HLA-DRA,HLA-DRB1,HLA-DRB5,HLA-F,HLA-G,ITGA4,ITK,PAK4,PARD3,TNK2,TRGV9,VAV1,WAS,WASL,WIPF1
Thyroid	Systemic Lupus Erythematosus Signaling	7.91	56/219 (26%)	163/219 (74%)	CAMK4,CBL,CD22,CD247,CD28,CD3D,CD3E,CD3G,CD40,CD40LG,CD72,CD79A,CD79B,CD80,CD86,FCGR2A,FCGR2B,FCGR2C,FCGR3A/FCGR3B,GRB2,HLA-A,HLA-B,HLA-C,HLA-F,HLA-G,IGHG1,IGHG2,IGHG3,IGHG4,IGHM,IL18,IL1B,IL6R,INPP5D,LAT,LCK,NFATC2,PIK3C2A,PIK3CB,PIK3CD,PIK3CG,PIK3R5,PIK3R6,PIM2,PLCG2,PRPF40B,PTPN6,PTPRC,RAP2B,SNRPN,TLR7,TLR9,TNF,TNFRSF13C,TNFSF13B,TRGV9
Thyroid	IL-4 Signaling	7.89	30/82 (37%)	52/82 (63%)	FCER2,GRB2,HLA-A,HLA-B,HLA-DMA,HLA-DMB,HLA-DOA,HLA-DOB,HLA-DQA1,HLA-DQB1,HLA-DRA,HLA-DRB1,HLA-DRB5,IL2RG,INPP5D,IRF4,JAK2,JAK3,NFATC2,NR3C2,OCRL,PIK3C2A,PIK3CB,PIK3CD,PIK3CG,PIK3R5,PIK3R6,PTPN6,RAP2B,SOCS1
Thyroid	Tec Kinase Signaling	7.68	45/160 (28%)	115/160 (72%)	BLK,BTK,FASLG,FGR,FYN,GNA11,GNA14,GNAI1,GNG12,GNG2,GNG7,HCK,ITGA4,ITK,JAK2,JAK3,LCK,MS4A2,PAK4,PIK3C2A,PIK3CB,PIK3CD,PIK3CG,PIK3R5,PIK3R6,PLCG2,PRKCB,PRKCG,PRKD1,PTK2,PTK2B,RAC1,RAC2,RHOH,STAT1,STAT4,STAT5A,TNF,TNFRSF10A,TNFRSF25,TRGV9,TXK,VAV1,WAS,YES1
Thyroid	Nur77 Signaling in T Lymphocytes	7.65	23/53 (43%)	30/53 (57%)	CAMK4,CASP3,CD247,CD28,CD3D,CD3E,CD3G,CD80,CD86,CHP1,HDAC9,HLA-A,HLA-B,HLA-DMA,HLA-DMB,HLA-DOA,HLA-DOB,HLA-DQA1,HLA-DQB1,HLA-DRA,HLA-DRB1,HLA-DRB5,TRGV9
Thyroid	Molecular Mechanisms of Cancer	6.9	80/384 (21%)	304/384 (79%)	ABL1,ADCY7,ADCY9,ARHGEF1,ARHGEF11,ARHGEF12,ARHGEF16,ARHGEF17,ARHGEF18,ARHGEF3,ARHGEF5,ARHGEF6,ATM,BAK1,BIRC3,BMP6,BMPR1A,CASP10,CASP3,CASP8,CBL,CDC25C,CDK1,CDK20,CDK6,CDKN2A,CTNNA1,CTNND1,E2F1,E2F2,E2F7,E2F8,FANCD2,FASLG,FYN,GNA11,GNA14,GNAI1,GRB2,ITGA4,JAK2,JAK3,LEF1,LRP5,LRP6,NF1,NFKBIE,PAK4,PIK3C2A,PIK3CB,PIK3CD,PIK3CG,PIK3R5,PIK3R6,PLCB2,PMAIP1,PRKACB,PRKCB,PRKCG,PRKD1,PTK2,RAC1,RAC2,RAP2B,RA…
Thyroid	Phospholipase C Signaling	6.85	58/246 (24%)	188/246 (76%)	ADCY7,ADCY9,ARHGEF1,ARHGEF11,ARHGEF12,ARHGEF16,ARHGEF17,ARHGEF18,ARHGEF3,ARHGEF5,ARHGEF6,BLNK,BTK,CAMK4,CD247,CD3D,CD3E,CD3G,CD79A,CD79B,CHP1,FCGR2A,FCGR2B,FCGR2C,FYN,GNG12,GNG2,GNG7,GRAP2,GRB2,HDAC10,HDAC11,HDAC9,IGHG1,IGHG2,IGHG3,IGHG4,ITGA4,ITK,LAT,LCK,LCP2,MEF2B,NFATC2,PEBP1,PLA2G2D,PLCB2,PLCG2,PLD4,PRKCB,PRKCG,PRKD1,RAC1,RAC2,RAP2B,RHOH,TRGV9,ZAP70
Thyroid	Role of Pattern Recognition Receptors in Recognition of Bacteria and Viruses	6.66	40/144 (28%)	104/144 (72%)	C3AR1,CASP1,CCL5,CD40LG,CD70,CLEC7A,FASLG,IFNG,IL12A,IL18,IL1B,LTA,LTB,NLRC4,NLRP3,NOD2,OAS2,PIK3C2A,PIK3CB,PIK3CD,PIK3CG,PIK3R5,PIK3R6,PLCG2,PRKCB,PRKCG,PRKD1,TGFB1,TLR1,TLR2,TLR6,TLR7,TLR8,TLR9,TNF,TNFSF11,TNFSF13B,TNFSF4,TNFSF8,TNFSF9
Thyroid	IL-15 Production	6.03	34/118 (29%)	84/118 (71%)	ABL1,BLK,BTK,CSF1R,CSF2RA,CSK,DYRK3,ERBB2,ERBB3,FER,FGR,FLT3LG,FYN,HCK,IGF1R,INSR,IRF1,ITK,JAK2,JAK3,LCK,LMTK2,LTK,MATK,MUSK,PTK2,PTK2B,PTK6,STAT1,STYK1,TNK2,TXK,YES1,ZAP70
Thyroid	Caveolar-mediated Endocytosis Signaling	5.92	25/73 (34%)	48/73 (66%)	ABL1,B2M,CD48,DYRK3,FLNB,FLOT1,FYN,HLA-A,HLA-B,HLA-C,HLA-F,INSR,ITGA4,ITGA9,ITGAD,ITGAE,ITGAL,ITGAM,ITGAX,ITGB2,ITGB5,ITGB7,PTPN1,RAB5A,RAB5B
Thyroid	Role of Macrophages, Fibroblasts and Endothelial Cells in Rheumatoid Arthritis	5.88	64/300 (21%)	236/300 (79%)	CAMK4,CCL5,CEBPE,CHP1,FCGR3A/FCGR3B,IGHG1,IGHG2,IGHG3,IGHG4,IKBKE,IL16,IL18,IL1B,IL6R,IL7,JAK2,LEF1,LRP5,LRP6,LTA,LTB,LTBR,NFATC2,NFKBIE,PIK3C2A,PIK3CB,PIK3CD,PIK3CG,PIK3R5,PIK3R6,PLCB2,PLCG2,PLCL2,PRKCB,PRKCG,PRKD1,RAC1,RAP2B,SOCS1,TCF3,TCF7,TCF7L1,TGFB1,TLR1,TLR10,TLR2,TLR6,TLR7,TLR8,TLR9,TNF,TNFRSF1B,TNFSF11,TNFSF13B,TRAF1,TRAF3,TRAF5,VEGFC,WNT1,WNT10A,WNT10B,WNT16,WNT5B,WNT8B
Thyroid	Hematopoiesis from Pluripotent Stem Cells	5.85	18/42 (43%)	24/42 (57%)	CD247,CD3D,CD3E,CD3G,CD4,CD8A,CD8B,IGHA1,IGHD,IGHG1,IGHG2,IGHG3,IGHG4,IGHM,IGLC1,IL12A,IL7,TRGV9
Thyroid	Pathogenesis of Multiple Sclerosis	5.74	8/9 (89%)	1/9 (11%)	CCL3,CCL4,CCL5,CCR5,CXCL10,CXCL11,CXCL9,CXCR3
Thyroid	NF-κB Signaling	5.49	43/176 (24%)	133/176 (76%)	BMPR1A,CARD11,CASP8,CD40,CD40LG,CSNK2A1,IGF1R,IL18,IL1B,INSR,LCK,LTA,LTBR,MALT1,NFKBIE,PIK3C2A,PIK3CB,PIK3CD,PIK3CG,PIK3R5,PIK3R6,PLCG2,PRKACB,PRKCB,RAP2B,SIGIRR,TLR1,TLR10,TLR2,TLR6,TLR7,TLR8,TLR9,TNF,TNFAIP3,TNFRSF17,TNFRSF1B,TNFSF11,TNFSF13B,TRAF3,TRAF5,TRGV9,ZAP70
Thyroid	PI3K Signaling in B Lymphocytes	5.14	35/134 (26%)	99/134 (74%)	ABL1,BLK,BLNK,BTK,CAMK4,CBL,CD180,CD19,CD40,CD79A,CD79B,CHP1,CR2,DAPP1,FCGR2B,FYN,IKBKE,INPP5D,IRS4,MALT1,NFATC2,NFKBIE,PIK3AP1,PIK3CB,PIK3CD,PIK3CG,PLCB2,PLCG2,PLCL2,PLEKHA2,PRKCB,PTPRC,RAC1,RAP2B,VAV1
Thyroid	Role of JAK1 and JAK3 in γc Cytokine Signaling	4.86	22/67 (33%)	45/67 (67%)	BLNK,GRB2,IL21R,IL2RB,IL2RG,IL7,IL7R,IL9R,IRS4,JAK2,JAK3,PIK3C2A,PIK3CB,PIK3CD,PIK3CG,PIK3R5,PIK3R6,PTK2B,RAP2B,SOCS1,STAT1,STAT5A
Thyroid	Fcγ Receptor-mediated Phagocytosis in Macrophages and Monocytes	4.85	27/93 (29%)	66/93 (71%)	ARPC2,CBL,DOCK1,FCGR2A,FCGR3A/FCGR3B,FGR,FYB1,FYN,HCK,INPP5D,LCP2,MYO5A,NCF1,PIK3CG,PLD4,PRKCB,PRKCG,PRKD1,PTK2B,PXN,RAB11A,RAB11B,RAC1,RAC2,VAV1,WAS,YES1
Thyroid	Inflammasome pathway	4.77	11/20 (55%)	9/20 (45%)	AIM2,CASP1,CASP8,IL18,IL1B,NLRC4,NLRP1,NLRP3,NOD2,P2RX7,PYCARD
Thyroid	Reelin Signaling in Neurons	4.73	33/128 (26%)	95/128 (74%)	AFDN,APP,ARHGEF1,ARHGEF11,ARHGEF12,ARHGEF16,ARHGEF3,ARHGEF5,ARHGEF6,ARPC2,BLK,CDK5R1,CNR2,FGR,FYN,HCK,ITGA4,ITGAL,ITGB2,LCK,MAP4K1,PAFAH1B2,PDK1,PIK3C2A,PIK3CB,PIK3CD,PIK3CG,PIK3R5,PIK3R6,RAC1,RAPGEF1,WASL,YES1
Thyroid	Colorectal Cancer Metastasis Signaling	4.66	52/246 (21%)	194/246 (79%)	ADCY7,ADCY9,BIRC5,CASP3,GNG12,GNG2,GNG7,GRB2,GRK2,GRK3,IFNG,IL6R,JAK2,JAK3,LEF1,LRP5,LRP6,MMP9,PIK3C2A,PIK3CB,PIK3CD,PIK3CG,PIK3R5,PIK3R6,PRKACB,PTGER4,RAC1,RAC2,RAP2B,RHOH,SMAD2,SMAD4,STAT1,TCF3,TCF7,TCF7L1,TGFB1,TLR1,TLR10,TLR2,TLR6,TLR7,TLR8,TLR9,TNF,VEGFC,WNT1,WNT10A,WNT10B,WNT16,WNT5B,WNT8B
Thyroid	Cytotoxic T Lymphocyte-mediated Apoptosis of Target Cells	4.46	14/33 (42%)	19/33 (58%)	B2M,CASP3,CASP8,CD247,CD3D,CD3E,CD3G,FASLG,HLA-A,HLA-B,HLA-C,HLA-F,PRF1,TRGV9
Thyroid	IL-12 Signaling and Production in Macrophages	4.14	32/130 (25%)	98/130 (75%)	APOC1,APOC2,APOL1,CD40,CD40LG,IFNG,IKBKE,IL12A,IL12RB1,IL18,IL23A,IRF1,IRF8,LYZ,ORM2,PIK3C2A,PIK3CB,PIK3CD,PIK3CG,PIK3R5,PIK3R6,PRKCB,PRKCG,PRKD1,REL,SERPINA1,SPI1,STAT1,STAT4,TGFB1,TLR2,TNF
Thyroid	Regulation of IL-2 Expression in Activated and Anergic T Lymphocytes	3.82	24/88 (27%)	64/88 (73%)	CAMK4,CARD11,CD247,CD28,CD3D,CD3E,CD3G,CD80,CHP1,FYN,GRB2,IKBKE,LAT,MALT1,NFATC2,NFKBIE,PLCG2,RAC1,RAP2B,SMAD2,SMAD4,TGFB1,VAV1,ZAP70
Thyroid	Virus Entry via Endocytic Pathways	3.67	27/107 (25%)	80/107 (75%)	ABL1,B2M,CLTCL1,FLNB,FYN,HLA-A,HLA-B,HLA-C,HLA-F,ITGA4,ITGAL,ITGB2,ITGB5,ITGB7,PIK3C2A,PIK3CB,PIK3CD,PIK3CG,PIK3R5,PIK3R6,PLCG2,PRKCB,PRKCG,PRKD1,RAC1,RAC2,RAP2B
Thyroid	Pancreatic Adenocarcinoma Signaling	3.6	27/108 (25%)	81/108 (75%)	ABL1,BIRC5,BRCA2,CDKN2A,E2F1,E2F2,E2F7,E2F8,ERBB2,GRB2,JAK2,JAK3,MMP9,PIK3C2A,PIK3CB,PIK3CD,PIK3CG,PIK3R5,PIK3R6,PLD4,RAC1,RAD51,SMAD2,SMAD4,STAT1,TGFB1,VEGFC
Thyroid	Cardiac Hypertrophy Signaling (Enhanced)	3.5	81/476 (17%)	395/476 (83%)	ACVR1B,ACVR1C,ADCY7,ADCY9,ADRB2,ATP2A3,CACNA1D,CAMK4,CD40LG,CD70,CHP1,CSF2RB,CYBB,DIAPH3,EIF2B2,ENPP6,FASLG,GNA11,GNA14,GNAI1,GNG2,GNG7,HDAC10,HDAC11,HDAC9,IFNG,IGF1R,IKBKE,IL10RA,IL12A,IL12RB1,IL18,IL1B,IL21R,IL27RA,IL2RB,IL2RG,IL5RA,IL6R,IL7R,IL9R,ITGA4,JAK2,LTA,LTB,MEF2B,NFATC2,PDE3B,PDE6G,PDE8B,PDK1,PIK3C2A,PIK3CB,PIK3CD,PIK3CG,PIK3R5,PIK3R6,PLCB2,PLCG2,PLCL2,PRKACB,PRKCB,PRKCG,PRKD1,PTK2,RAP…
Thyroid	Sperm Motility	3.35	43/213 (20%)	170/213 (80%)	ABL1,BLK,BTK,CACNA1H,CAMK4,CSF1R,CSF2RA,CSK,DYRK3,ERBB2,ERBB3,FER,FGR,FLT3LG,FYN,HCK,IGF1R,INSR,ITK,JAK2,JAK3,LCK,LMTK2,LTK,MATK,MUSK,NPPC,PLA2G2D,PLCB2,PLCG2,PLCL2,PRKACB,PRKCB,PRKCG,PRKD1,PTK2,PTK2B,PTK6,STYK1,TNK2,TXK,YES1,ZAP70
Thyroid	Paxillin Signaling	3.32	26/106 (25%)	80/106 (75%)	ARHGEF6,CSK,DOCK1,GRB2,ITGA4,ITGA9,ITGAD,ITGAE,ITGAL,ITGAM,ITGAX,ITGB2,ITGB5,ITGB7,PAK4,PIK3C2A,PIK3CB,PIK3CD,PIK3CG,PIK3R5,PIK3R6,PTK2,PTK2B,PXN,RAC1,RAP2B
Thyroid	Role of Osteoblasts, Osteoclasts and Chondrocytes in Rheumatoid Arthritis	3.27	43/215 (20%)	172/215 (80%)	ACP5,ADAMTS5,BIRC3,BMP6,BMPR1A,CAMK4,CBL,CHP1,CSF1R,IFNG,IKBKE,IL18,IL1B,IL7,LEF1,LRP5,LRP6,NFATC2,NFKBIE,PIK3C2A,PIK3CB,PIK3CD,PIK3CG,PIK3R5,PIK3R6,PTK2B,RUNX2,SMAD4,SMAD9,TCF3,TCF7,TCF7L1,TGFB1,TNF,TNFRSF1B,TNFSF11,TRAF5,WNT1,WNT10A,WNT10B,WNT16,WNT5B,WNT8B
Thyroid	IL-7 Signaling Pathway	3.21	20/73 (27%)	53/73 (73%)	BAK1,FYN,GRB2,IFNG,IGHG1,IGHM,IL2RG,IL7,IL7R,JAK3,PIK3C2A,PIK3CB,PIK3CD,PIK3CG,PIK3R5,PIK3R6,PTK2,SOCS1,STAT1,STAT5A
Thyroid	Production of Nitric Oxide and Reactive Oxygen Species in Macrophages	3.12	38/185 (21%)	147/185 (79%)	APOC1,APOC2,APOL1,CYBA,CYBB,IFNG,IKBKE,IRF1,IRF8,JAK2,JAK3,LYZ,NCF1,NCF2,NCF4,NFKBIE,ORM2,PIK3C2A,PIK3CB,PIK3CD,PIK3CG,PIK3R5,PIK3R6,PLCG2,PPP2CB,PRKCB,PRKCG,PRKD1,PTPN6,RAC1,RAC2,RHOH,SERPINA1,SPI1,STAT1,TLR2,TNF,TNFRSF1B
Thyroid	CCR5 Signaling in Macrophages	3.07	23/92 (25%)	69/92 (75%)	CACNA1D,CACNA1H,CAMK4,CCL3,CCL4,CCL5,CCR5,CD247,CD3D,CD3E,CD3G,CD4,FASLG,GNAI1,GNG12,GNG2,GNG7,PLCG2,PRKCB,PRKCG,PRKD1,PTK2B,TRGV9
Thyroid	IL-9 Signaling	3.07	12/33 (36%)	21/33 (64%)	IL2RG,IL9R,JAK3,PIK3C2A,PIK3CB,PIK3CD,PIK3CG,PIK3R5,PIK3R6,STAT1,STAT5A,TNF
Thyroid	NF-κB Activation by Viruses	2.95	21/82 (26%)	61/82 (74%)	CCR5,CD4,CR2,IKBKE,ITGA4,ITGAL,ITGB2,ITGB5,LCK,NFKBIE,PIK3C2A,PIK3CB,PIK3CD,PIK3CG,PIK3R5,PIK3R6,PRKCB,PRKCG,PRKD1,RAP2B,TNFRSF14
Thyroid	Axonal Guidance Signaling	2.93	77/467 (16%)	390/467 (84%)	ABL1,ABLIM1,ADAM12,ADAM19,ADAM23,ADAM28,ADAM8,ADAM9,ADAMDEC1,ADAMTS5,ARHGEF11,ARHGEF12,ARHGEF6,ARPC2,BMP6,CHP1,CXCR4,DOCK1,EFNA1,ERAP2,ERBB2,FYN,GDF7,GNA11,GNA14,GNAI1,GNG12,GNG2,GNG7,GRB2,ITGA4,KALRN,KEL,MICAL1,MMP9,NFATC2,NTNG2,PAK4,PFN2,PIK3C2A,PIK3CB,PIK3CD,PIK3CG,PIK3R5,PIK3R6,PLCB2,PLCG2,PLCL2,PLXNB1,PLXNC1,PRKACB,PRKCB,PRKCG,PRKD1,PTK2,PXN,RAC1,RAC2,RAP2B,RASSF5,SEMA3F,SEMA4D,SEMA7A,SHANK2…
Thyroid	IL-23 Signaling Pathway	2.93	14/44 (32%)	30/44 (68%)	FOXP3,IL12RB1,IL1B,IL23A,JAK2,PIK3C2A,PIK3CB,PIK3CD,PIK3CG,PIK3R5,PIK3R6,STAT4,TNF,TNFSF11
Thyroid	Granulocyte Adhesion and Diapedesis	2.84	34/165 (21%)	131/165 (79%)	CCL17,CCL18,CCL19,CCL22,CCL24,CCL3,CCL3L3,CCL4,CCL4L1/CCL4L2,CCL5,CKLF,CLDN12,CXCL10,CXCL11,CXCL13,CXCL16,CXCL9,CXCR4,FPR3,GNAI1,IL18,IL1B,ITGA4,ITGAL,ITGAM,ITGB2,MMP9,SDC1,SELL,SELPLG,TNF,TNFRSF1B,XCL1,XCL2
Thyroid	Chronic Myeloid Leukemia Signaling	2.81	24/102 (24%)	78/102 (76%)	ABL1,CDK6,CDKN2A,CTBP2,E2F1,E2F2,E2F7,E2F8,GRB2,HDAC10,HDAC11,HDAC9,IKBKE,PIK3C2A,PIK3CB,PIK3CD,PIK3CG,PIK3R5,PIK3R6,RAP2B,RBL1,SMAD4,STAT5A,TGFB1
Thyroid	fMLP Signaling in Neutrophils	2.78	26/115 (23%)	89/115 (77%)	ARPC2,CAMK4,CHP1,CYBB,FPR3,GNAI1,GNG12,GNG2,GNG7,NCF1,NCF2,NFATC2,NFKBIE,PIK3C2A,PIK3CB,PIK3CD,PIK3CG,PIK3R5,PIK3R6,PLCB2,PRKCB,PRKCG,PRKD1,RAC1,RAP2B,WAS
Thyroid	Signaling by Rho Family GTPases	2.78	45/241 (19%)	196/241 (81%)	ARHGEF1,ARHGEF11,ARHGEF12,ARHGEF16,ARHGEF17,ARHGEF18,ARHGEF3,ARHGEF5,ARHGEF6,ARPC2,CDH17,CLIP1,CYBB,DIAPH3,GNA11,GNA14,GNAI1,GNG12,GNG2,GNG7,ITGA4,NCF1,NCF2,PAK4,PARD3,PIK3C2A,PIK3CB,PIK3CD,PIK3CG,PIK3R5,PIK3R6,PIP5K1B,PTK2,PTK2B,RAC1,RAC2,RHOH,SEPTIN1,SEPTIN3,SEPTIN6,SEPTIN8,SEPTIN9,WAS,WASL,WIPF1
Thyroid	IL-3 Signaling	2.76	20/79 (25%)	59/79 (75%)	CHP1,CSF2RB,GRB2,INPP5D,JAK2,PIK3C2A,PIK3CB,PIK3CD,PIK3CG,PIK3R5,PIK3R6,PRKCB,PRKCG,PRKD1,PTPN6,RAC1,RAP2B,RAPGEF1,STAT1,STAT5A
Thyroid	Renin-Angiotensin Signaling	2.67	26/117 (22%)	91/117 (78%)	ADCY7,ADCY9,CCL5,GRB2,JAK2,PAK4,PIK3C2A,PIK3CB,PIK3CD,PIK3CG,PIK3R5,PIK3R6,PLCG2,PRKACB,PRKCB,PRKCG,PRKD1,PTK2,PTK2B,PTPN6,RAC1,RAP2B,SHC2,SHE,STAT1,TNF
Thyroid	Rac Signaling	2.65	25/111 (23%)	86/111 (77%)	ANK1,ARPC2,CDK5R1,CYBB,CYFIP2,ELK4,ITGA4,NCF1,NCF2,NCKAP1,PAK4,PARD3,PIK3C2A,PIK3CB,PIK3CD,PIK3CG,PIK3R5,PIK3R6,PIP5K1B,PTK2,PTK2B,RAC1,RAP2B,SH3RF1,TIAM1
Thyroid	CD40 Signaling	2.59	17/64 (27%)	47/64 (73%)	CD40,CD40LG,FCER2,IKBKE,JAK3,LTA,NFKBIE,PIK3C2A,PIK3CB,PIK3CD,PIK3CG,PIK3R5,PIK3R6,TNFAIP3,TRAF1,TRAF3,TRAF5
Thyroid	Gαq Signaling	2.53	31/152 (20%)	121/152 (80%)	BTK,CAMK4,CHP1,CHRM3,CSK,GNA11,GNA14,GNG12,GNG2,GNG7,GRK2,IKBKE,NFATC2,NFKBIE,PIK3C2A,PIK3CB,PIK3CD,PIK3CG,PIK3R5,PIK3R6,PLCB2,PLCG2,PLD4,PRKCB,PRKCG,PRKD1,PTK2B,RAC1,RAC2,RGS18,RHOH
Thyroid	Role of p14/p19ARF in Tumor Suppression	2.5	10/28 (36%)	18/28 (64%)	CDKN2A,E2F1,NPM2,PIK3C2A,PIK3CB,PIK3CD,PIK3CG,PIK3R5,PIK3R6,RAC1
Thyroid	Sphingosine-1-phosphate Signaling	2.49	25/114 (22%)	89/114 (78%)	ACER1,ADCY7,ADCY9,CASP1,CASP10,CASP2,CASP3,CASP8,CASQ1,GNAI1,PIK3C2A,PIK3CB,PIK3CD,PIK3CG,PIK3R5,PIK3R6,PLCB2,PLCG2,PLCL2,PTK2,PTK2B,RAC1,RAC2,RHOH,S1PR4
Thyroid	HER-2 Signaling in Breast Cancer	2.43	20/84 (24%)	64/84 (76%)	CDK6,ERBB2,ERBB3,GRB2,ITGB2,ITGB5,ITGB7,PARD3,PARD6G,PIK3C2A,PIK3CB,PIK3CD,PIK3CG,PIK3R5,PIK3R6,PRKCB,PRKCG,PRKD1,RAP2B,TSC2
Thyroid	Role of Tissue Factor in Cancer	2.39	25/116 (22%)	91/116 (78%)	ARRB2,BLK,CASP3,FGR,FYN,GNA11,GNA14,HCK,IL1B,ITGB5,JAK2,LCK,PIK3C2A,PIK3CB,PIK3CD,PIK3CG,PIK3R5,PIK3R6,PTK2B,RAC1,RAP2B,RPS6KA6,STAT5A,VEGFC,YES1
Thyroid	IL-2 Signaling	2.39	16/61 (26%)	45/61 (74%)	CSNK2A1,GRB2,IL2RB,IL2RG,JAK3,LCK,PIK3C2A,PIK3CB,PIK3CD,PIK3CG,PIK3R5,PIK3R6,PTK2B,RAP2B,SOCS1,STAT5A
Thyroid	Fc Epsilon RI Signaling	2.34	25/117 (21%)	92/117 (79%)	BTK,FYN,GRAP2,GRB2,INPP5D,LAT,LCP2,MS4A2,OCRL,PIK3C2A,PIK3CB,PIK3CD,PIK3CG,PIK3R5,PIK3R6,PLA2G2D,PLCG2,PRKCB,PRKCG,PRKD1,RAC1,RAC2,RAP2B,TNF,VAV1
Thyroid	Breast Cancer Regulation by Stathmin1	2.28	37/199 (19%)	162/199 (81%)	ADCY7,ADCY9,ARHGEF1,ARHGEF11,ARHGEF12,ARHGEF16,ARHGEF17,ARHGEF18,ARHGEF3,ARHGEF5,ARHGEF6,CAMK4,CDK1,E2F1,E2F2,E2F7,E2F8,GNAI1,GNG12,GNG2,GNG7,GRB2,PIK3C2A,PIK3CB,PIK3CD,PIK3CG,PIK3R5,PIK3R6,PLCB2,PPP2CB,PRKACB,PRKCB,PRKCG,PRKD1,RAC1,RAP2B,TUBA4A
Thyroid	Prolactin Signaling	2.24	19/81 (23%)	62/81 (77%)	FYN,GRB2,IRF1,JAK2,PIK3C2A,PIK3CB,PIK3CD,PIK3CG,PIK3R5,PIK3R6,PLCG2,PRKCB,PRKCG,PRKD1,RAP2B,SOCS1,STAT1,STAT5A,TCF7
Thyroid	FAT10 Cancer Signaling Pathway	2.24	13/46 (28%)	33/46 (72%)	ACKR3,ACVR1B,ACVR1C,CXCR4,IFNG,IKBKE,MAD2L1,SMAD2,SMAD4,TGFB1,TNF,TNFRSF1B,UBD
Thyroid	FAK Signaling	2.21	21/94 (22%)	73/94 (78%)	ARHGEF6,CSK,DOCK1,FYN,GRB2,HMMR,ITGA4,PAK4,PIK3C2A,PIK3CB,PIK3CD,PIK3CG,PIK3R5,PIK3R6,PLCG2,PTK2,PXN,RAC1,RAP2B,TNS1,WAS
Thyroid	Acute Myeloid Leukemia Signaling	2.2	20/88 (23%)	68/88 (77%)	CSF1R,CSF2RA,CSF2RB,FLT3,FLT3LG,GRB2,LEF1,PIK3C2A,PIK3CB,PIK3CD,PIK3CG,PIK3R5,PIK3R6,PIM2,RAP2B,SPI1,STAT5A,TCF3,TCF7,TCF7L1
Thyroid	MSP-RON Signaling Pathway	2.2	15/58 (26%)	43/58 (74%)	CCR2,CSF2RB,IFNG,IL12A,ITGAM,ITGB2,JAK2,PIK3C2A,PIK3CB,PIK3CD,PIK3CG,PIK3R5,PIK3R6,TLR2,TNF
Thyroid	Erythropoietin Signaling	2.19	18/76 (24%)	58/76 (76%)	CBL,GRB2,JAK2,NFKBIE,PIK3C2A,PIK3CB,PIK3CD,PIK3CG,PIK3R5,PIK3R6,PLCG2,PRKCB,PRKCG,PRKD1,PTPN6,RAP2B,SOCS1,STAT5A
Thyroid	Macropinocytosis Signaling	2.19	18/76 (24%)	58/76 (76%)	CSF1R,ITGB2,ITGB5,ITGB7,PIK3C2A,PIK3CB,PIK3CD,PIK3CG,PIK3R5,PIK3R6,PLCG2,PRKCB,PRKCG,PRKD1,RAB5A,RAC1,RAP2B,USP6NL
Thyroid	RhoA Signaling	2.16	25/121 (21%)	96/121 (79%)	ARHGAP4,ARHGAP6,ARHGAP8/PRR5-ARHGAP8,ARHGAP9,ARHGEF1,ARHGEF11,ARHGEF12,ARPC2,IGF1R,KTN1,LPAR3,LPAR5,LPAR6,PFN2,PIP5K1B,PTK2,PTK2B,RAPGEF6,RTKN,SEMA3F,SEPTIN1,SEPTIN3,SEPTIN6,SEPTIN8,SEPTIN9
Thyroid	Lymphotoxin β Receptor Signaling	2.15	14/53 (26%)	39/53 (74%)	CASP3,IKBKE,LTA,LTB,LTBR,PIK3C2A,PIK3CB,PIK3CD,PIK3CG,PIK3R5,PIK3R6,TRAF1,TRAF3,TRAF5
Thyroid	Glioblastoma Multiforme Signaling	2.14	31/162 (19%)	131/162 (81%)	CDK6,CDKN2A,E2F1,E2F2,E2F7,E2F8,GRB2,IGF1R,LEF1,NF1,PIK3C2A,PIK3CB,PIK3CD,PIK3CG,PIK3R5,PIK3R6,PLCB2,PLCG2,PLCL2,RAC1,RAC2,RAP2B,RHOH,TCF3,TSC2,WNT1,WNT10A,WNT10B,WNT16,WNT5B,WNT8B
Thyroid	Growth Hormone Signaling	2.13	17/71 (24%)	54/71 (76%)	IGF1R,JAK2,PIK3C2A,PIK3CB,PIK3CD,PIK3CG,PIK3R5,PIK3R6,PLCG2,PRKCB,PRKCG,PRKD1,PTPN6,RPS6KA6,SOCS1,STAT1,STAT5A
Thyroid	Leukotriene Biosynthesis	2.12	6/13 (46%)	7/13 (54%)	ALOX5,DPEP1,DPEP2,DPEP3,MGST2,MGST3
Thyroid	Integrin Signaling	2.1	37/205 (18%)	168/205 (82%)	ABL1,ARPC2,CTTN,DOCK1,FYN,GRB2,GRB7,ITGA4,ITGA9,ITGAD,ITGAE,ITGAL,ITGAM,ITGAX,ITGB2,ITGB5,ITGB7,PAK4,PFN2,PIK3C2A,PIK3CB,PIK3CD,PIK3CG,PIK3R5,PIK3R6,PLCG2,PTK2,PXN,RAC1,RAC2,RAP2B,RAPGEF1,RHOH,TNK2,WAS,WASL,WIPF1
Thyroid	GP6 Signaling Pathway	2.1	24/116 (21%)	92/116 (79%)	APBB1IP,BTK,CAMK4,COL4A5,COL7A1,FYN,GRAP2,LAMA3,LAMB2,LAT,LCP2,PIK3C2A,PIK3CB,PIK3CD,PIK3CG,PIK3R5,PIK3R6,PLCG2,PRKCB,PRKCG,PRKD1,PTK2,RAC1,RASGRP2
Thyroid	Tryptophan Degradation to 2-amino-3-carboxymuconate Semialdehyde	2.05	4/6 (67%)	2/6 (33%)	IDO1,KMO,KYNU,TDO2
Thyroid	Angiopoietin Signaling	1.95	17/74 (23%)	57/74 (77%)	BIRC5,DOK2,GRB14,GRB2,GRB7,IKBKE,NFKBIE,PAK4,PIK3C2A,PIK3CB,PIK3CD,PIK3CG,PIK3R5,PIK3R6,PTK2,RAP2B,STAT5A
Thyroid	FcγRIIB Signaling in B Lymphocytes	1.89	17/75 (23%)	58/75 (77%)	BLNK,BTK,CACNA1D,CACNA1H,CD79A,CD79B,FCGR2B,GRB2,INPP5D,PIK3C2A,PIK3CB,PIK3CD,PIK3CG,PIK3R5,PIK3R6,PLCG2,RAP2B
Thyroid	Thrombopoietin Signaling	1.87	15/63 (24%)	48/63 (76%)	GRB2,JAK2,PIK3C2A,PIK3CB,PIK3CD,PIK3CG,PIK3R5,PIK3R6,PLCG2,PRKCB,PRKCG,PRKD1,RAP2B,STAT1,STAT5A
Thyroid	Agranulocyte Adhesion and Diapedesis	1.87	32/176 (18%)	144/176 (82%)	CCL17,CCL18,CCL19,CCL22,CCL24,CCL3,CCL3L3,CCL4,CCL4L1/CCL4L2,CCL5,CKLF,CLDN12,CXCL10,CXCL11,CXCL13,CXCL16,CXCL9,CXCR4,GNAI1,IL18,IL1B,ITGA4,ITGB2,ITGB7,MADCAM1,MMP9,MYH14,SELL,SELPLG,TNF,XCL1,XCL2
Thyroid	Hepatic Fibrosis Signaling Pathway	1.85	57/361 (16%)	304/361 (84%)	ACVR1B,ACVR1C,CACNA1D,CAMK4,CASP3,CCDC88A,CCL3,CCL5,CD40,CD40LG,CYBB,EZH2,GNAI1,IKBKE,IL18,IL1B,ITGA4,JAK2,LEF1,LRP5,LRP6,NCF1,NCF2,NFKBIE,PDK1,PIK3C2A,PIK3CB,PIK3CD,PIK3CG,PIK3R5,PIK3R6,PLCG2,PRKACB,PRKCB,PRKCG,PRKD1,PTK2,RAC1,RAC2,RAP2B,RHOH,SMAD2,SMAD4,TCF3,TCF7,TCF7L1,TGFB1,TNF,TNFRSF1B,VEGFC,WNT1,WNT10A,WNT10B,WNT16,WNT5B,WNT8B,YAP1
Thyroid	Clathrin-mediated Endocytosis Signaling	1.82	34/192 (18%)	158/192 (82%)	APOC1,APOC2,APOL1,ARPC2,ARRB2,CBL,CHP1,CLTCL1,CSNK2A1,CTTN,GRB2,ITGB2,ITGB5,ITGB7,LYZ,MYO6,ORM2,PIK3C2A,PIK3CB,PIK3CD,PIK3CG,PIK3R5,PIK3R6,RAB11A,RAB11B,RAB5A,RAB5B,RAC1,SERPINA1,SH3BP4,SH3KBP1,UBD,VEGFC,WASL
Thyroid	Glioma Signaling	1.81	22/109 (20%)	87/109 (80%)	ABL1,CAMK4,CDK6,CDKN2A,E2F1,E2F2,E2F7,E2F8,GRB2,IGF1R,PIK3C2A,PIK3CB,PIK3CD,PIK3CG,PIK3R5,PIK3R6,PLCG2,PRKCB,PRKCG,PRKD1,RAP2B,RBL1
Thyroid	Atherosclerosis Signaling	1.79	24/123 (20%)	99/123 (80%)	ALOX5,APOC1,APOC2,APOL1,CCR2,CCR3,CD40,CD40LG,CXCR4,IFNG,IL18,IL1B,ITGA4,ITGB2,LYZ,MMP9,ORM2,PLA2G2D,SELPLG,SERPINA1,TGFB1,TNF,TNFRSF14,TPSAB1/TPSB2
Thyroid	IL-15 Signaling	1.77	16/71 (23%)	55/71 (77%)	FASLG,IL2RB,IL2RG,JAK2,JAK3,LCK,PIK3C2A,PIK3CB,PIK3CD,PIK3CG,PIK3R5,PIK3R6,PTK2,RAP2B,STAT5A,TNF
Thyroid	G Protein Signaling Mediated by Tubby	1.77	9/30 (30%)	21/30 (70%)	ABL1,GNG12,GNG2,GNG7,INSR,JAK2,LCK,PLCB2,PLCG2
Thyroid	Ovarian Cancer Signaling	1.74	26/138 (19%)	112/138 (81%)	ABL1,BRCA2,CDKN2A,E2F1,GJA1,LEF1,MMP9,PIK3C2A,PIK3CB,PIK3CD,PIK3CG,PIK3R5,PIK3R6,PRKACB,RAD51,RAP2B,TCF3,TCF7,TCF7L1,VEGFC,WNT1,WNT10A,WNT10B,WNT16,WNT5B,WNT8B
Thyroid	Interferon Signaling	1.72	10/36 (28%)	26/36 (72%)	BAK1,IFNAR2,IFNG,IRF1,JAK2,PSMB8,PTPN2,SOCS1,STAT1,TAP1
Thyroid	Thrombin Signaling	1.71	35/203 (17%)	168/203 (83%)	ADCY7,ADCY9,ARHGEF1,ARHGEF11,ARHGEF12,ARHGEF16,ARHGEF3,ARHGEF5,ARHGEF6,CAMK4,GATA3,GNA11,GNA14,GNAI1,GNG12,GNG2,GNG7,GRB2,PIK3C2A,PIK3CB,PIK3CD,PIK3CG,PIK3R5,PIK3R6,PLCB2,PLCG2,PLCL2,PRKCB,PRKCG,PRKD1,PTK2,RAC1,RAC2,RAP2B,RHOH
Thyroid	Cell Cycle: G1/S Checkpoint Regulation	1.71	15/66 (23%)	51/66 (77%)	ABL1,ATM,CDK6,CDKN2A,E2F1,E2F2,E2F7,E2F8,HDAC10,HDAC11,HDAC9,RBL1,SKP1,SMAD4,TGFB1
Thyroid	G-Protein Coupled Receptor Signaling	1.69	44/270 (16%)	226/270 (84%)	ADCY7,ADCY9,ADORA2A,ADRB2,CAMK4,CCR4,CHRM3,CNR2,DUSP4,ENPP6,FYN,GNA11,GNA14,GNAI1,GRB2,GRK2,HTR7,IKBKE,LTB4R,NFKBIE,OPRL1,P2RY12,P2RY13,PDE3B,PDE6G,PDE8B,PIK3C2A,PIK3CB,PIK3CD,PIK3CG,PIK3R5,PIK3R6,PLCB2,PRKACB,PRKCB,PRKCG,PTGDR,PTGER4,PTK2B,RAP2B,RASGRP1,RGS14,RGS18,XCR1
Thyroid	PTEN Signaling	1.68	24/126 (19%)	102/126 (81%)	BMPR1A,CASP3,CBL,CSNK2A1,FASLG,GRB2,IGF1R,IKBKE,INPP5D,INSR,ITGA4,MAGI1,MAGI2,MAGI3,MAGIX,OCRL,PIK3CB,PIK3CD,PIK3CG,PIK3R5,PTK2,RAC1,RAC2,RAP2B
Thyroid	Non-Small Cell Lung Cancer Signaling	1.68	16/73 (22%)	57/73 (78%)	ABL1,CDK6,CDKN2A,E2F1,ERBB2,GRB2,PIK3C2A,PIK3CB,PIK3CD,PIK3CG,PIK3R5,PIK3R6,RAP2B,RASSF1,RASSF5,STK4
Thyroid	Superpathway of Inositol Phosphate Compounds	1.64	33/191 (17%)	158/191 (83%)	ACP5,ATP1A1,CDC25C,DUSP2,INPP5D,ITPKB,NUDT1,OCRL,PDCD1,PIK3C2A,PIK3CB,PIK3CD,PIK3CG,PIK3R5,PIK3R6,PIP4K2A,PIP5K1B,PLCB2,PLCG2,PPP1R13B,PPP1R16B,PPP4R1,PRUNE1,PTPN1,PTPN13,PTPN2,PTPN22,PTPN6,PTPN7,PTPRC,PTPRM,PTPRO,STYX
Thyroid	Actin Cytoskeleton Signaling	1.64	36/213 (17%)	177/213 (83%)	ARHGEF1,ARHGEF12,ARHGEF6,ARPC2,CSK,CYFIP2,DIAPH3,DOCK1,FGD3,GNG12,GRB2,ITGA4,MATK,MYH14,NCKAP1,NCKAP1L,PAK4,PFN2,PIK3C2A,PIK3CB,PIK3CD,PIK3CG,PIK3R5,PIK3R6,PIP5K1B,PTK2,PXN,RAC1,RAC2,RAP2B,SSH2,TIAM1,TMSB10/TMSB4X,VAV1,WAS,WASL
Thyroid	RhoGDI Signaling	1.63	31/177 (18%)	146/177 (82%)	ARHGAP4,ARHGAP6,ARHGAP8/PRR5-ARHGAP8,ARHGAP9,ARHGDIB,ARHGEF1,ARHGEF11,ARHGEF12,ARHGEF16,ARHGEF17,ARHGEF18,ARHGEF3,ARHGEF5,ARHGEF6,ARPC2,CDH17,DGKZ,ESR2,GNA11,GNA14,GNAI1,GNG12,GNG2,GNG7,ITGA4,PAK4,PIP5K1B,RAC1,RAC2,RHOH,WASL
Thyroid	CXCR4 Signaling	1.59	29/164 (18%)	135/164 (82%)	ADCY7,ADCY9,ARHGEF11,CD4,CXCR4,DOCK1,GNA11,GNA14,GNAI1,GNG12,GNG2,GNG7,PAK4,PIK3C2A,PIK3CB,PIK3CD,PIK3CG,PIK3R5,PIK3R6,PLCB2,PRKCB,PRKCG,PRKD1,PTK2,PXN,RAC1,RAC2,RAP2B,RHOH
Thyroid	Docosahexaenoic Acid (DHA) Signaling	1.59	10/38 (26%)	28/38 (74%)	APP,BCL2A1,CASP3,IL1B,PIK3C2A,PIK3CB,PIK3CD,PIK3CG,PIK3R5,PIK3R6
Thyroid	Cell Cycle Control of Chromosomal Replication	1.59	13/56 (23%)	43/56 (77%)	CDC45,CDC6,CDK1,CDK20,CDK6,CDT1,DBF4,MCM5,MCM6,ORC1,ORC6,PRIM1,TOP2A
Thyroid	NAD biosynthesis II (from tryptophan)	1.59	5/12 (42%)	7/12 (58%)	ABL1,IDO1,KMO,KYNU,TDO2
Thyroid	Toll-like Receptor Signaling	1.59	16/75 (21%)	59/75 (79%)	IL12A,IL18,IL1B,LY96,SIGIRR,TLR1,TLR10,TLR2,TLR6,TLR7,TLR8,TLR9,TNF,TNFAIP3,TRAF1,UBD
Thyroid	Agrin Interactions at Neuromuscular Junction	1.53	16/76 (21%)	60/76 (79%)	AGRN,ARHGEF6,CTTN,ERBB2,ERBB3,ITGA4,ITGAL,ITGB2,MUSK,PAK4,PTK2,PXN,RAC1,RAC2,RAP2B,UTRN
Thyroid	3-phosphoinositide Biosynthesis	1.52	28/159 (18%)	131/159 (82%)	ACP5,ATP1A1,CDC25C,DUSP2,NUDT1,OCRL,PDCD1,PIK3C2A,PIK3CB,PIK3CD,PIK3CG,PIK3R5,PIK3R6,PIP5K1B,PPP1R13B,PPP1R16B,PPP4R1,PRUNE1,PTPN1,PTPN13,PTPN2,PTPN22,PTPN6,PTPN7,PTPRC,PTPRM,PTPRO,STYX
Thyroid	Role of NANOG in Mammalian Embryonic Stem Cell Pluripotency	1.51	22/117 (19%)	95/117 (81%)	BMP6,BMPR1A,GRB2,JAK2,JAK3,PIK3C2A,PIK3CB,PIK3CD,PIK3CG,PIK3R5,PIK3R6,RAP2B,SMAD4,SMAD9,TCF7L1,TCL1A,WNT1,WNT10A,WNT10B,WNT16,WNT5B,WNT8B
Thyroid	GM-CSF Signaling	1.51	15/70 (21%)	55/70 (79%)	BCL2A1,CSF2RA,CSF2RB,GRB2,HCK,JAK2,PIK3C2A,PIK3CB,PIK3CD,PIK3CG,PIK3R5,PIK3R6,PRKCB,RAP2B,STAT1
Thyroid	IL-8 Signaling	1.51	33/196 (17%)	163/196 (83%)	ARRB2,CR2,CYBB,GNAI1,GNG12,GNG2,GNG7,IKBKE,ITGAM,ITGAX,ITGB2,ITGB5,MMP9,NCF1,NCF2,PIK3C2A,PIK3CB,PIK3CD,PIK3CG,PIK3R5,PIK3R6,PLCB2,PLD4,PRKCB,PRKCG,PRKD1,PTK2,PTK2B,RAC1,RAC2,RAP2B,RHOH,VEGFC
Thyroid	Factors Promoting Cardiogenesis in Vertebrates	1.51	18/90 (20%)	72/90 (80%)	ACVR1B,ACVR1C,BMP6,BMPR1A,CDC6,LEF1,LRP5,LRP6,PRKCB,PRKCG,PRKD1,SMAD2,SMAD4,SMAD9,TCF3,TCF7,TCF7L1,TGFB1
Thyroid	Eicosanoid Signaling	1.5	14/64 (22%)	50/64 (78%)	ALOX5,ALOX5AP,CYSLTR1,CYSLTR2,DPEP1,DPEP2,DPEP3,LTB4R,LTB4R2,PLA2G2D,PTGDR,PTGDS,PTGER4,TBXAS1
Thyroid	Small Cell Lung Cancer Signaling	1.47	15/71 (21%)	56/71 (79%)	ABL1,CDK6,E2F1,IKBKE,NFKBIE,PIK3C2A,PIK3CB,PIK3CD,PIK3CG,PIK3R5,PIK3R6,PTK2,TRAF1,TRAF3,TRAF5
Thyroid	Differential Regulation of Cytokine Production in Intestinal Epithelial Cells by IL-17A and IL-17F	1.45	7/23 (30%)	16/23 (70%)	CCL3,CCL4,CCL5,IFNG,IL12A,IL1B,TNF
Thyroid	Differential Regulation of Cytokine Production in Macrophages and T Helper Cells by IL-17A and IL-17F	1.43	6/18 (33%)	12/18 (67%)	CCL3,CCL4,CCL5,IL12A,IL1B,TNF
Thyroid	Glioma Invasiveness Signaling	1.42	15/72 (21%)	57/72 (79%)	HMMR,ITGB5,MMP9,PIK3C2A,PIK3CB,PIK3CD,PIK3CG,PIK3R5,PIK3R6,PTK2,RAC1,RAC2,RAP2B,RHOH,TIMP4
Thyroid	TNFR2 Signaling	1.41	8/29 (28%)	21/29 (72%)	BIRC3,IKBKE,LTA,NFKBIE,TNF,TNFAIP3,TNFRSF1B,TRAF1
Thyroid	Hepatic Cholestasis	1.41	30/178 (17%)	148/178 (83%)	ABCB4,ADCY7,ADCY9,CD40LG,CD70,FASLG,GCGR,IFNG,IKBKE,IL12A,IL18,IL1B,INSR,LTA,LTB,LY96,NFKBIE,PRKACB,PRKCB,PRKCG,PRKD1,TGFB1,TJP2,TNF,TNFRSF1B,TNFSF11,TNFSF13B,TNFSF4,TNFSF8,TNFSF9
Thyroid	Role of PKR in Interferon Induction and Antiviral Response	1.41	10/41 (24%)	31/41 (76%)	CASP3,CASP8,IFNG,IKBKE,IRF1,NFKBIE,STAT1,TNF,TRAF3,TRAF5
Thyroid	B Cell Activating Factor Signaling	1.41	10/41 (24%)	31/41 (76%)	IKBKE,NFATC2,NFKBIE,TNFRSF13B,TNFRSF13C,TNFRSF17,TNFSF13B,TRAF1,TRAF3,TRAF5
Thyroid	FLT3 Signaling in Hematopoietic Progenitor Cells	1.41	16/79 (20%)	63/79 (80%)	CBL,FLT3,FLT3LG,GRB2,INPP5D,PIK3C2A,PIK3CB,PIK3CD,PIK3CG,PIK3R5,PIK3R6,RAP2B,RPS6KA6,STAT1,STAT4,STAT5A
Thyroid	Role of Hypercytokinemia/hyperchemokinemia in the Pathogenesis of Influenza	1.41	10/41 (24%)	31/41 (76%)	CCL3,CCL4,CCL5,CCR5,CXCL10,IFNG,IL12A,IL18,IL1B,TNF
Thyroid	Ephrin A Signaling	1.41	11/47 (23%)	36/47 (77%)	EFNA1,FYN,PIK3C2A,PIK3CB,PIK3CD,PIK3CG,PIK3R5,PIK3R6,PTK2,RAC1,VAV1
Thyroid	PDGF Signaling	1.41	17/86 (20%)	69/86 (80%)	ABL1,CSNK2A1,GRB2,INPP5D,JAK2,JAK3,OCRL,PIK3C2A,PIK3CB,PIK3CD,PIK3CG,PIK3R5,PIK3R6,PLCG2,PRKCB,RAP2B,STAT1
Thyroid	Endocannabinoid Cancer Inhibition Pathway	1.41	25/142 (18%)	117/142 (82%)	ADCY7,ADCY9,CASP1,CASP10,CASP2,CASP3,CASP8,CASQ1,CNR2,GNAI1,GPR55,LEF1,PIK3C2A,PIK3CB,PIK3CD,PIK3CG,PIK3R5,PIK3R6,PRKAA2,PRKACB,PTK2,TCF3,TCF7,TCF7L1,VEGFC
Thyroid	Role of BRCA1 in DNA Damage Response	1.4	16/80 (20%)	64/80 (80%)	ATM,BLM,BRCA2,BRIP1,E2F1,E2F2,E2F7,E2F8,FANCA,FANCB,FANCD2,IFNG,RAD51,RBL1,RFC4,STAT1
Thyroid	HMGB1 Signaling	1.4	27/157 (17%)	130/157 (83%)	CD40LG,CD70,FASLG,IFNG,IL12A,IL18,IL1B,LTA,LTB,PIK3C2A,PIK3CB,PIK3CD,PIK3CG,PIK3R5,PIK3R6,RAC1,RAC2,RAP2B,RHOH,TGFB1,TNF,TNFRSF1B,TNFSF11,TNFSF13B,TNFSF4,TNFSF8,TNFSF9
Thyroid	Leptin Signaling in Obesity	1.4	15/73 (21%)	58/73 (79%)	ADCY7,ADCY9,GRB2,JAK2,PDE3B,PIK3C2A,PIK3CB,PIK3CD,PIK3CG,PIK3R5,PIK3R6,PLCB2,PLCG2,PLCL2,PRKACB
Thyroid	Cyclins and Cell Cycle Regulation	1.4	16/80 (20%)	64/80 (80%)	ABL1,ATM,CCNB2,CDK1,CDK6,CDKN2A,E2F1,E2F2,E2F7,E2F8,HDAC10,HDAC11,HDAC9,PPP2CB,SKP1,TGFB1
Thyroid	Role of JAK1, JAK2 and TYK2 in Interferon Signaling	1.4	7/24 (29%)	17/24 (71%)	IFNAR2,IFNG,JAK2,PTPN2,PTPN6,SOCS1,STAT1
Thyroid	Epithelial Adherens Junction Signaling	1.4	26/150 (17%)	124/150 (83%)	ACVR1B,ACVR1C,AFDN,ARPC2,CLIP1,CTNNA1,CTNND1,FER,LEF1,LMO7,MAGI1,MAGI2,MYH14,NECTIN2,PARD3,PTPRM,RAC1,RAP2B,RAPGEF1,TCF3,TCF7,TCF7L1,TUBA4A,WAS,WASL,YES1
Thyroid	JAK/Stat Signaling	1.4	16/80 (20%)	64/80 (80%)	GRB2,JAK2,JAK3,PIK3C2A,PIK3CB,PIK3CD,PIK3CG,PIK3R5,PIK3R6,PTPN1,PTPN6,RAP2B,SOCS1,STAT1,STAT4,STAT5A
Thyroid	Hereditary Breast Cancer Signaling	1.35	24/137 (18%)	113/137 (82%)	ATM,BLM,BRCA2,CDC25C,CDK1,CDK6,DDB2,E2F1,FANCA,FANCB,FANCD2,HDAC10,HDAC11,HDAC9,PIK3C2A,PIK3CB,PIK3CD,PIK3CG,PIK3R5,PIK3R6,RAD51,RAP2B,RFC4,UBD
Thyroid	Complement System	1.35	9/36 (25%)	27/36 (75%)	C2,C3AR1,C4BPB,CD59,CR1,CR2,ITGAM,ITGAX,ITGB2
Thyroid	Th17 Activation Pathway	1.35	17/88 (19%)	71/88 (81%)	BATF,CCR6,FOXP3,IFNG,IL12A,IL12RB1,IL1B,IL21R,IL23A,IL6R,IRF4,JAK2,JAK3,NFATC2,PTGER4,STAT4,TRGV9
Thyroid	Neuroprotective Role of THOP1 in Alzheimer's Disease	1.34	20/109 (18%)	89/109 (82%)	APP,CTRL,DPP4,GZMA,GZMK,GZMM,HLA-A,HLA-B,HLA-C,HLA-F,HLA-G,IFNG,MMP9,PNOC,PRKACB,PRSS21,PRSS22,TAC1,TMPRSS2,TPSAB1/TPSB2
Thyroid	Amyotrophic Lateral Sclerosis Signaling	1.31	18/96 (19%)	78/96 (81%)	ALS2,BIRC3,CACNA1D,CASP1,CASP3,GRIK5,PIK3C2A,PIK3CB,PIK3CD,PIK3CG,PIK3R5,PIK3R6,RAB5A,RAB5B,RAC1,RNF19A,SSR4,VEGFC
Thyroid	HGF Signaling	1.31	20/110 (18%)	90/110 (82%)	CDKN2A,DOCK1,ELF4,GRB2,ITGA4,PIK3C2A,PIK3CB,PIK3CD,PIK3CG,PIK3R5,PIK3R6,PLCG2,PRKCB,PRKCG,PRKD1,PTK2,PXN,RAC1,RAP2B,RAPGEF1
Thyroid	PAK Signaling	1.31	18/96 (19%)	78/96 (81%)	ARHGEF6,CASP3,GRB2,ITGA4,PAK4,PIK3C2A,PIK3CB,PIK3CD,PIK3CG,PIK3R5,PIK3R6,PTK2,PTK2B,PXN,RAC1,RAP2B,TNF,WASL
Thyroid	Protein Kinase A Signaling	1.31	56/384 (15%)	328/384 (85%)	ADCY7,ADCY9,ADD2,AKAP1,AKAP5,CAMK4,CDC14B,CDC25C,CHP1,DUSP2,DUSP3,DUSP4,EBI3,ENPP6,FLNB,GNAI1,GNG12,GNG2,GNG7,H1-3,KDELR1,LEF1,NFATC2,NFKBIE,PDE3B,PDE6G,PDE8B,PLCB2,PLCG2,PLCL2,PRKACB,PRKCB,PRKCG,PRKD1,PTK2,PTK2B,PTPN1,PTPN13,PTPN14,PTPN2,PTPN21,PTPN22,PTPN3,PTPN6,PTPN7,PTPRC,PTPRM,PTPRO,PTPRT,PXN,SMAD4,TCF3,TCF7,TCF7L1,TGFB1,TNNI2
Thyroid	Apelin Pancreas Signaling Pathway	1.31	10/43 (23%)	33/43 (77%)	ERN1,PDE3B,PIK3C2A,PIK3CB,PIK3CD,PIK3CG,PIK3R5,PIK3R6,PRKAA2,PRKACB
Thyroid	GPCR-Mediated Nutrient Sensing in Enteroendocrine Cells	1.27	20/111 (18%)	91/111 (82%)	ADCY7,ADCY9,CACNA1D,CACNA1H,FFAR4,GNA11,GNA14,GNAI1,GNG12,GNG2,GNG7,LPAR5,PLCB2,PLCG2,PLCL2,PRKACB,PRKCB,PRKCG,PRKD1,TAS1R3
Thyroid	Type II Diabetes Mellitus Signaling	1.27	24/140 (17%)	116/140 (83%)	ACSL5,ACSL6,ADIPOR2,CACNA1D,CACNA1H,IKBKE,INSR,IRS4,NFKBIE,PIK3C2A,PIK3CB,PIK3CD,PIK3CG,PIK3R5,PIK3R6,PRKAA2,PRKCB,PRKCG,PRKD1,SLC27A2,SMPD5,SOCS1,TNF,TNFRSF1B
Thyroid	Adrenomedullin signaling pathway	1.27	31/192 (16%)	161/192 (84%)	ADCY7,ADCY9,CAMK4,CASP3,CSK,GNA11,GNA14,GRB2,IL18,IL1B,KCNH2,KCNN4,LTA,MATK,PIK3C2A,PIK3CB,PIK3CD,PIK3CG,PIK3R5,PIK3R6,PLCB2,PLCG2,PLCL2,PRKACB,PTK2,PTK2B,RAP2B,SHC2,SHE,TFAP2E,TNF
Thyroid	P2Y Purigenic Receptor Signaling Pathway	1.26	22/126 (17%)	104/126 (83%)	ADCY7,ADCY9,GNAI1,GNG12,GNG2,GNG7,P2RY12,P2RY2,PIK3C2A,PIK3CB,PIK3CD,PIK3CG,PIK3R5,PIK3R6,PLCB2,PLCG2,PLCL2,PRKACB,PRKCB,PRKCG,PRKD1,RAP2B
Thyroid	Estrogen-mediated S-phase Entry	1.25	7/26 (27%)	19/26 (73%)	CDK1,E2F1,E2F2,E2F7,E2F8,ESR2,RBL1
Thyroid	Chemokine Signaling	1.25	15/77 (19%)	62/77 (81%)	CAMK4,CCL24,CCL4,CCL5,CCR3,CCR5,CXCR4,GNAI1,PIK3CG,PLCB2,PLCG2,PRKCB,PTK2,PTK2B,RAP2B
Thyroid	Phagosome Maturation	1.25	24/141 (17%)	117/141 (83%)	ATP6V0A1,ATP6V1C1,B2M,CTSH,CTSS,CTSW,CYBB,DYNC1I1,DYNC1LI2,HLA-A,HLA-B,HLA-C,HLA-DRA,HLA-DRB1,HLA-DRB5,HLA-F,NCF1,NCF2,RAB5A,RAB5B,TAP1,TCIRG1,TUBA4A,VTI1B
Thyroid	Role of JAK2 in Hormone-like Cytokine Signaling	1.24	8/32 (25%)	24/32 (75%)	IRS4,JAK2,PTPN1,PTPN6,SH2B2,SOCS1,STAT1,STAT5A
Thyroid	HOTAIR Regulatory Pathway	1.24	26/156 (17%)	130/156 (83%)	ERBB2,ESR2,EZH2,FOXM1,IRF1,JARID2,LEF1,MMP9,PIK3C2A,PIK3CB,PIK3CD,PIK3CG,PIK3R5,PIK3R6,RBM38,STK38,TCF3,TCF7,TCF7L1,TGFB1,WNT1,WNT10A,WNT10B,WNT16,WNT5B,WNT8B
Thyroid	CCR3 Signaling in Eosinophils	1.23	21/120 (18%)	99/120 (83%)	CAMK4,CCL24,CCR3,GNAI1,GNG12,GNG2,GNG7,PAK4,PIK3C2A,PIK3CB,PIK3CD,PIK3CG,PIK3R5,PIK3R6,PLA2G2D,PLCB2,PRKCB,PRKCG,PRKD1,RAC1,RAP2B
Thyroid	STAT3 Pathway	1.21	23/135 (17%)	112/135 (83%)	BMP6,BMPR1A,CSF2RB,IGF1R,IL10RA,IL12RB1,IL1B,IL21R,IL27RA,IL2RB,IL2RG,IL5RA,IL6R,IL7R,IL9R,INSR,JAK2,PTPN2,PTPN6,RAC1,RAP2B,SOCS1,TGFB1
Thyroid	Myc Mediated Apoptosis Signaling	1.19	13/65 (20%)	52/65 (80%)	CASP3,CASP8,CDKN2A,FASLG,GRB2,IGF1R,PIK3C2A,PIK3CB,PIK3CD,PIK3CG,PIK3R5,PIK3R6,RAP2B
Thyroid	Role of NFAT in Cardiac Hypertrophy	1.19	33/211 (16%)	178/211 (84%)	ADCY7,ADCY9,AKAP5,CACNA1D,CACNA1H,CAMK4,CHP1,GNAI1,GNG12,GNG2,GNG7,GRB2,HDAC10,HDAC11,HDAC9,IGF1R,MEF2B,PIK3C2A,PIK3CB,PIK3CD,PIK3CG,PIK3R5,PIK3R6,PLCB2,PLCG2,PLCL2,PRKACB,PRKCB,PRKCG,PRKD1,RAP2B,SLC8A1,TGFB1
Thyroid	Ephrin B Signaling	1.18	14/72 (19%)	58/72 (81%)	CBL,CXCR4,GNA11,GNA14,GNAI1,GNG12,GNG2,GNG7,KALRN,PTK2,PXN,RAC1,RAC2,VAV1
Thyroid	RANK Signaling in Osteoclasts	1.18	16/86 (19%)	70/86 (81%)	BIRC3,CAMK4,CBL,CHP1,IKBKE,NFATC2,NFKBIE,PIK3C2A,PIK3CB,PIK3CD,PIK3CG,PIK3R5,PIK3R6,PTK2B,TNFSF11,TRAF5
Thyroid	eNOS Signaling	1.15	25/152 (16%)	127/152 (84%)	ADCY7,ADCY9,AQP3,CAMK4,CASP3,CASP8,CHRM3,CHRNA6,ESR2,LPAR3,LPAR5,LPAR6,PIK3C2A,PIK3CB,PIK3CD,PIK3CG,PIK3R5,PIK3R6,PLCG2,PRKAA2,PRKACB,PRKCB,PRKCG,PRKD1,VEGFC
Thyroid	ErbB4 Signaling	1.15	13/66 (20%)	53/66 (80%)	GRB2,PIK3C2A,PIK3CB,PIK3CD,PIK3CG,PIK3R5,PIK3R6,PLCG2,PRKCB,PRKCG,PRKD1,RAP2B,YAP1
Thyroid	Endothelin-1 Signaling	1.13	29/183 (16%)	154/183 (84%)	ADCY7,ADCY9,CASP1,CASP10,CASP2,CASP3,CASP8,CASQ1,GNA11,GNA14,GNAI1,GRB2,PIK3C2A,PIK3CB,PIK3CD,PIK3CG,PIK3R5,PIK3R6,PLA2G2D,PLCB2,PLCG2,PLCL2,PLD4,PRKCB,PRKCG,PRKD1,RAP2B,SHC2,SHE
Thyroid	TWEAK Signaling	1.12	8/34 (24%)	26/34 (76%)	BIRC3,CASP3,CASP8,IKBKE,NFKBIE,TNFRSF25,TRAF1,TRAF3
Thyroid	Human Embryonic Stem Cell Pluripotency	1.09	22/132 (17%)	110/132 (83%)	BMP6,BMPR1A,LEF1,PIK3C2A,PIK3CB,PIK3CD,PIK3CG,PIK3R5,PIK3R6,S1PR4,SMAD2,SMAD4,TCF3,TCF7,TCF7L1,TGFB1,WNT1,WNT10A,WNT10B,WNT16,WNT5B,WNT8B
Thyroid	Role of PI3K/AKT Signaling in the Pathogenesis of Influenza	1.07	12/61 (20%)	49/61 (80%)	CCL5,CCR5,GNAI1,IFNG,NFKBIE,PIK3C2A,PIK3CB,PIK3CD,PIK3CG,PIK3R5,PIK3R6,PLAC8
Thyroid	Ephrin Receptor Signaling	1.07	28/178 (16%)	150/178 (84%)	ABL1,ARPC2,CXCR4,EFNA1,FYN,GNA11,GNA14,GNAI1,GNG12,GNG2,GNG7,GRB2,ITGA4,JAK2,KALRN,PAK4,PIK3CG,PTK2,PTPN13,PXN,RAC1,RAC2,RAP2B,RAPGEF1,VEGFC,WAS,WASL,WIPF1
Thyroid	Senescence Pathway	1.05	40/272 (15%)	232/272 (85%)	ACVR1B,ACVR1C,ATM,CACNA1D,CAMK4,CCNB2,CDC25C,CDK1,CDK6,CDKN2A,CGAS,CHP1,E2F1,E2F2,E2F7,E2F8,ELF4,EZH2,IKBKE,NF1,NFATC2,PCGF2,PDK1,PHF19,PIK3C2A,PIK3CB,PIK3CD,PIK3CG,PIK3R5,PIK3R6,PPP2CB,RAP2B,RASSF5,RBL1,SMAD2,SMAD4,SMAD9,SQSTM1,TGFB1,TLR2
Thyroid	14-3-3-mediated Signaling	1.05	21/126 (17%)	105/126 (83%)	CBL,GRB2,PIK3C2A,PIK3CB,PIK3CD,PIK3CG,PIK3R5,PIK3R6,PLCB2,PLCG2,PLCL2,PRKCB,PRKCG,PRKD1,RAP2B,SNCA,TNF,TP73,TSC2,TUBA4A,YAP1
Thyroid	Tetrahydrobiopterin Biosynthesis I	1.05	2/3 (67%)	1/3 (33%)	GCH1,PTS
Thyroid	Tetrahydrobiopterin Biosynthesis II	1.05	2/3 (67%)	1/3 (33%)	GCH1,PTS
Thyroid	UVA-Induced MAPK Signaling	1.05	17/97 (18%)	80/97 (82%)	ATM,CASP3,PARP12,PARP14,PARP15,PIK3C2A,PIK3CB,PIK3CD,PIK3CG,PIK3R5,PIK3R6,PLCB2,PLCG2,PLCL2,RAP2B,RPS6KA6,STAT1
Thyroid	VEGF Signaling	1.05	17/97 (18%)	80/97 (82%)	EIF2B2,GRB2,PIK3C2A,PIK3CB,PIK3CD,PIK3CG,PIK3R5,PIK3R6,PLCG2,PRKCB,PTK2,PTK2B,PTPN6,PXN,RAP2B,SH2D2A,VEGFC
Thyroid	Death Receptor Signaling	1.04	16/90 (18%)	74/90 (82%)	ARHGDIB,BIRC3,CASP10,CASP2,CASP3,CASP8,FASLG,IKBKE,NFKBIE,PARP12,PARP14,PARP15,TNF,TNFRSF10A,TNFRSF1B,TNFRSF25
Thyroid	Dermatan Sulfate Biosynthesis (Late Stages)	1.03	9/42 (21%)	33/42 (79%)	CHST11,CHST2,HS3ST2,HS3ST3A1,HS3ST3B1,HS6ST2,NDST1,SULT1A2,UST
Thyroid	D-myo-inositol-5-phosphate Metabolism	1.02	24/150 (16%)	126/150 (84%)	ACP5,ATP1A1,CDC25C,DUSP2,NUDT1,OCRL,PDCD1,PIP4K2A,PLCB2,PLCG2,PPP1R13B,PPP1R16B,PPP4R1,PRUNE1,PTPN1,PTPN13,PTPN2,PTPN22,PTPN6,PTPN7,PTPRC,PTPRM,PTPRO,STYX
Thyroid	Insulin Receptor Signaling	1.02	22/135 (16%)	113/135 (84%)	CBL,EIF2B2,FYN,GRB10,GRB2,INPP5D,INSR,IRS4,JAK2,OCRL,PDE3B,PIK3C2A,PIK3CB,PIK3CD,PIK3CG,PIK3R5,PIK3R6,PRKACB,PTPN1,RAP2B,RAPGEF1,TSC2
Thyroid	Apelin Cardiomyocyte Signaling Pathway	1.02	17/98 (17%)	81/98 (83%)	ATP2A3,GNA11,GNAI1,PIK3C2A,PIK3CB,PIK3CD,PIK3CG,PIK3R5,PIK3R6,PLCB2,PLCG2,PLCL2,PRKCB,PRKCG,PRKD1,SLC8A1,TGFB1
Thyroid	CNTF Signaling	1.01	11/56 (20%)	45/56 (80%)	GRB2,JAK2,PIK3C2A,PIK3CB,PIK3CD,PIK3CG,PIK3R5,PIK3R6,RAP2B,RPS6KA6,STAT1
Thyroid	p70S6K Signaling	1.01	21/128 (16%)	107/128 (84%)	BTK,CD19,CD79A,CD79B,GNAI1,GRB2,IL2RG,PIK3C2A,PIK3CB,PIK3CD,PIK3CG,PIK3R5,PIK3R6,PLCB2,PLCG2,PLCL2,PPP2CB,PRKCB,PRKCG,PRKD1,RAP2B
