# Supplementary material for: Exploring the Limits of Combined Image/'omics Analysis for Non-cancer Histological Phenotypes
Source: Front Genet. 2020 Oct 23;11:555886. doi: 10.3389/fgene.2020.555886 (PMC7644963; doi:10.3389/fgene.2020.555886)
Supplement: Supplementary file 2 [file Data_Sheet_2.xlsx]

## Sheet: TibialArtery
Annotation Cluster 1	Enrichment Score: 5.631241186708667
Category	Term	Count	%	PValue	Genes	List Total	Pop Hits	Pop Total	Fold Enrichment	Bonferroni	Benjamini	FDR
UP_KEYWORDS	Immunoglobulin domain	84	5.62626	1.87951e-11	ADGRA3, MICB, IGHG4, CD8A, CD8B, IGKV1-17, TRGC1, TRGC2, BCAM, LY9, HLA-DMB, FCRL6, HLA-DMA, PDCD1, B2M, CD48, CD96, CILP2, UNC5B, SEMA3E, OSCAR, IGKV2-30, SEMA3B, LAG3, KIRREL3, CLMP, IL18RAP, ICAM5, CD3E, HLA-A, NFAM1, TRBC1, PALLD, TRBC2, SIGLEC15, NCR3, IGSF6, CD83, CD80, IGKV1-39, LILRB3, SIGLEC8, LILRB4, ROR1, CD300LF, TREM1, JAM3, HLA-DQB1, PTK7, BTN2A2, VCAM1, MYOM3, FCMR, ICOS, IGHV3-23,…	1448	546	20581	2.18668	9.02164e-09	1.50361e-09	2.69103e-08
INTERPRO	IPR007110:Immunoglobulin-like domain	97	6.49699	3.44784e-07	ADGRA3, MICB, TRGC1, TRGC2, B2M, CD48, TRAC, UNC5B, OSCAR, CD3D, CD3E, HLA-A, HLA-C, HLA-B, HLA-E, HLA-DQA1, HLA-F, IGSF6, IGKV1-39, LILRB3, IGKV1-9, LILRB4, ROR1, CD300LF, HLA-DPA1, HLA-DRA, HLA-DRB1, PTK7, IGHV3-23, EMB, HLA-DPB1, HLA-DOA, HAVCR2, VSTM4, IL1RL2, SLAMF6, SLAMF8, SLAMF7, MCAM, NTRK3, TIGIT, IGHV3-30, CD274, MILR1, CD79A, MYLK, IGHG4, CD8A, CD8B, IGKV1-17, BCAM, LY9, HLA-DMB, FCRL…	1380	771	18559	1.69197	0.00065901	0.000164793	0.000589678
INTERPRO	IPR013783:Immunoglobulin-like fold	114	7.63563	3.56471e-07	ADGRA3, MICB, TRGC1, TRGC2, B2M, CD48, TRIM46, TRAC, UNC5B, OSCAR, CD3D, PLXNB1, CD3E, HLA-A, HLA-C, HLA-B, HLA-E, HLA-DQA1, HLA-F, IGSF6, IGKV1-39, IGKV1-9, LILRB3, LILRB4, ROR1, CD300LF, HLA-DPA1, HLA-DRA, HLA-DRB1, PTK7, EPHB1, EPHB6, IGHV3-23, HLA-DPB1, EMB, HLA-DOA, HAVCR2, VSTM4, IL1RL2, EPM2A, SLAMF6, SLAMF7, MCAM, NTRK3, TIGIT, IGHV3-30, CD274, MILR1, CD79A, MYLK, IGHG4, CD8A, CD8B, IGKV1…	1380	951	18559	1.61213	0.00068134	0.000136305	0.000609666
INTERPRO	IPR003599:Immunoglobulin subtype	65	4.35365	1.09122e-05	ADGRA3, CD8A, CD8B, IGKV1-17, BCAM, LY9, FCRL6, PDCD1, B2M, CD48, CD96, CILP2, UNC5B, OSCAR, IGKV2-30, SEMA3B, LAG3, KIRREL3, IL18RAP, CLMP, ICAM5, PALLD, TRBC2, SIGLEC15, NCR3, CD83, CD80, IGKV1-39, IGKV1-9, LILRB3, SIGLEC8, ROR1, CD300LF, TREM1, JAM3, PTK7, BTN2A2, VCAM1, FCMR, MYOM3, ACAN, CD22, EMB, CD7, HAPLN2, HAVCR2, HAPLN1, VSTM4, FLT1, HAPLN3, IL1RL2, SLAMF6, CTLA4, AXL, MCAM, MXRA5, IGL…	1380	497	18559	1.75886	0.020648	0.00260463	0.0186613
SMART	SM00409:IG	65	4.35365	0.000551535	ADGRA3, CD8A, CD8B, IGKV1-17, BCAM, LY9, FCRL6, PDCD1, B2M, CD48, CD96, CILP2, UNC5B, OSCAR, IGKV2-30, SEMA3B, LAG3, KIRREL3, IL18RAP, CLMP, ICAM5, PALLD, TRBC2, SIGLEC15, NCR3, CD83, CD80, IGKV1-39, IGKV1-9, LILRB3, SIGLEC8, ROR1, CD300LF, TREM1, JAM3, PTK7, BTN2A2, VCAM1, FCMR, MYOM3, ACAN, CD22, EMB, CD7, HAPLN2, HAVCR2, HAPLN1, VSTM4, FLT1, HAPLN3, IL1RL2, SLAMF6, CTLA4, AXL, MCAM, MXRA5, IGL…	862	497	10057	1.52587	0.195807	0.0530217	0.765146
INTERPRO	IPR013106:Immunoglobulin V-set	45	3.01407	0.0117342	CD8A, CD8B, IGKV1-17, BTN2A2, BCAM, PDCD1, B2M, CD48, VCAM1, FCMR, ICOS, IGHV3-23, ACAN, CD2, IGKV2-30, CD22, CD7, CD28, HAVCR2, HAPLN2, HAPLN1, HAPLN3, FLT1, CLMP, CTLA4, SLAMF6, SLAMF7, MCAM, TRBC2, SIGLEC15, NCR3, IGLV3-1, TIGIT, IGSF6, IGHV3-30, CD83, IGHV3-7, CD80, IGKV1-39, IGKV1-9, SIGLEC8, CD274, CD300LF, TREM1, JAM3	1380	417	18559	1.45128	1	0.415702	18.2803
Annotation Cluster 2	Enrichment Score: 5.317178674455591
Category	Term	Count	%	PValue	Genes	List Total	Pop Hits	Pop Total	Fold Enrichment	Bonferroni	Benjamini	FDR
UP_KEYWORDS	Membrane	668	44.7421	3.07289e-15	TGOLN2, KLRC4, SLC9A5, FAM210B, KIFC3, ADTRP, MALL, KCNK6, FAP, KCNK5, PHTF2, OSCAR, ADAM8, KLRD1, VNN3, KLRB1, GBP5, MAGI2, OPA1, NCF4, VPS45, UGCG, YIF1B, LPCAT2, TMEM132E, MARK1, HLA-DQA1, TMEM131, PLAUR, SSTR5, CD163L1, MELTF, ST14, ROR1, HLA-DPA1, TM6SF2, HLA-DRA, ORAI2, DCBLD1, KIAA1109, EMCN, HLA-DRB1, ARHGEF25, ERBB3, ARHGEF28, CACNB2, RIC3, KCNJ3, ZAP70, HLA-DPB1, KLRF1, HLA-DOA, CDC42EP…	1448	7494	20581	1.26695	1.49214e-12	3.73035e-13	4.45199e-12
GOTERM_CC_DIRECT	GO:0005887~integral component of plasma membrane	163	10.9176	2.27676e-08	TSPAN5, TRGC2, KIAA1324, LPAR2, TLR4, CD52, IL15, ENPEP, AQP1, CD48, SLC2A6, CD44, SLC2A4, KCNK5, MS4A1, CLEC4A, ADAM8, SPN, C5AR2, C5AR1, CD3E, PLXNB1, TRABD2A, TRABD2B, HLA-A, HLA-C, MRGPRF, TNFRSF14, HLA-B, HLA-DQA1, TRAT1, PLAUR, IGSF6, SSTR5, MELTF, CD40LG, LPAR6, CCR4, LILRB3, ST14, ROR1, HLA-DPA1, SLC38A1, HLA-DRA, SLC38A5, HLA-DRB1, ERBB3, KLRK1, PTK7, CACNB2, CD70, CD72, FXYD5, EPHB1, P2…	1369	1415	18224	1.53346	1.4685e-05	3.67126e-06	3.39587e-05
UP_KEYWORDS	Disulfide bond	314	21.0315	2.43825e-07	ADGRA3, KLRC4, FAM20B, CRHBP, PTPN22, POSTN, MEGF10, DNASE1L3, B2M, CD48, CD44, FAP, KCNK5, OSCAR, CLEC4A, ADAM8, KLRD1, KLRB1, C5AR2, C5AR1, CD3D, ATRNL1, CD3E, CRTAC1, HLA-DQA1, PLAUR, ADAMTS7, SSTR5, VEGFC, NPC2, CD163L1, MELTF, LPAR6, CD40LG, CCR4, IGKV1-39, LILRB3, ST14, DLD, LILRB4, ROR1, STC1, HLA-DPA1, LAMC1, HLA-DRA, GCNT4, DCBLD1, HLA-DRB1, ERBB3, IFI30, ACP5, XK, ITGA10, CD70, CD72, CD…	1448	3434	20581	1.29965	0.000117029	1.17035e-05	0.000349101
UP_SEQ_FEATURE	topological domain:Cytoplasmic	316	21.1654	5.13188e-07	TGOLN2, ADGRA3, KLRC4, VAPB, ADCY5, LPAR2, SIDT1, AQP1, MEGF10, CD44, FAP, KCNK6, KCNK5, OSCAR, S1PR5, CLEC4A, ADAM8, KLRD1, KLRB1, C5AR2, C5AR1, CD3D, ATRNL1, CD3E, TRABD2A, TRABD2B, GPR135, SYNJ2BP, YIF1B, LPCAT2, TMEM132E, HLA-DQA1, SSTR5, CD163L1, NNT, LPAR6, CD40LG, CCR4, MLEC, ST14, CATSPER1, LILRB4, ROR1, ASPHD1, HLA-DPA1, HLA-DRA, GCNT4, DCBLD1, EMCN, HLA-DRB1, ERBB3, XK, ITGA10, CD70, CD…	1425	3456	20063	1.28734	0.0018258	0.000304531	0.000941719
UP_SEQ_FEATURE	signal peptide	305	20.4287	1.16937e-06	TGOLN2, ADGRA3, LYPD1, CTHRC1, FAM20B, CRHBP, CD52, POSTN, SIDT1, MEGF10, DNASE1L3, B2M, CD48, CD44, HTRA1, APOE, OSCAR, ADAM8, QRFP, VNN3, CD3D, ATRNL1, CD3E, CRTAC1, TRABD2A, TRABD2B, TMEM132E, HLA-DQA1, PLAUR, ADAMTS7, VEGFC, NPC2, CD163L1, MELTF, MLEC, LILRB4, ROR1, STC1, HLA-DPA1, LAMC1, HLA-DRA, IBSP, DCBLD1, EMCN, HLA-DRB1, ERBB3, IFI30, ACP5, ITGA10, RIC3, EPHB1, LIF, METTL24, P3H1, EPHB6…	1425	3346	20063	1.28338	0.00415548	0.0005947	0.00214583
UP_SEQ_FEATURE	disulfide bond	270	18.0844	1.74458e-06	CRHBP, POSTN, MEGF10, DNASE1L3, B2M, CD48, CD44, FAP, KCNK5, OSCAR, CLEC4A, ADAM8, KLRD1, KLRB1, C5AR2, C5AR1, CD3D, ATRNL1, CD3E, CRTAC1, HLA-DQA1, PLAUR, ADAMTS7, SSTR5, VEGFC, NPC2, CD163L1, MELTF, LPAR6, CD40LG, CCR4, ST14, DLD, LILRB4, ROR1, STC1, HLA-DPA1, LAMC1, HLA-DRA, GCNT4, DCBLD1, HLA-DRB1, ERBB3, XK, IFI30, ACP5, ITGA10, CD70, CD72, CD74, LIF, CD69, EMB, KLRF1, HLA-DPB1, HLA-DOA, GCN…	1425	2917	20063	1.30319	0.00619319	0.000776254	0.00320133
UP_KEYWORDS	Glycoprotein	390	26.1219	4.71857e-06	TGOLN2, CTHRC1, SLC9A5, CRHBP, B2M, FAP, KCNK6, OSCAR, KCNK5, ADAM8, KLRD1, VNN3, KLRB1, CRTAC1, TMEM132E, HLA-DQA1, PLAUR, TMEM131, ADAMTS7, SSTR5, CD163L1, NPC2, MELTF, ST14, ROR1, HLA-DPA1, HLA-DRA, IBSP, DCBLD1, EMCN, HLA-DRB1, ERBB3, ACP5, KCNJ3, P3H1, P3H3, KLRF1, HLA-DPB1, HLA-DOA, SPP1, PCDH12, HGF, KCNK2, NPY5R, APOL1, GPR85, MSR1, EZH2, MMP28, LY9, GPR88, CILP2, SMPDL3B, DMKN, P4HA3, CE…	1448	4551	20581	1.21802	0.00226236	0.000188726	0.00675572
UP_SEQ_FEATURE	topological domain:Extracellular	256	17.1467	6.22672e-06	TGOLN2, KLRC4, ADGRA3, ADCY5, LPAR2, SIDT1, AQP1, MEGF10, CD44, FAP, S1PR5, OSCAR, CLEC4A, ADAM8, KLRD1, KLRB1, C5AR2, C5AR1, CD3D, ATRNL1, CD3E, TRABD2A, GPR135, TRABD2B, YIF1B, TMEM132E, HLA-DQA1, SSTR5, CD163L1, LPAR6, CD40LG, CCR4, ST14, CATSPER1, LILRB4, ROR1, HLA-DPA1, HLA-DRA, DCBLD1, EMCN, HLA-DRB1, ERBB3, XK, ITGA10, CD70, CD72, KCNJ3, CD74, EPHB1, KCNMB1, EPHB6, CD69, EMB, KLRF1, HLA-DP…	1425	2787	20063	1.29325	0.0219294	0.00246068	0.0114257
UP_SEQ_FEATURE	glycosylation site:N-linked (GlcNAc...)	357	23.9116	0.000135149	TGOLN2, ADGRA3, LYPD1, CTHRC1, SLC9A5, CRHBP, FAM20B, ADCY5, LPAR2, POSTN, CD52, SIDT1, AQP1, MEGF10, CD48, CD44, FAP, KCNK6, KCNK5, OSCAR, S1PR5, CLEC4A, ADAM8, KLRD1, VNN3, KLRB1, C5AR2, C5AR1, CD3D, ATRNL1, TRABD2A, TRABD2B, TMEM132E, HLA-DQA1, PLAUR, TMEM131, ADAMTS7, SSTR5, VEGFC, NPC2, CD163L1, MELTF, LPAR6, CCR4, MLEC, ST14, ROR1, STC1, HLA-DPA1, LAMC1, HLA-DRA, IBSP, GCNT4, DCBLD1, EMCN, …	1425	4234	20063	1.18713	0.38202	0.0279147	0.247715
UP_KEYWORDS	Signal	343	22.9739	0.000535935	TGOLN2, ADGRA3, LYPD1, CTHRC1, SLC9A5, CRHBP, POSTN, CD52, SIDT1, MEGF10, DNASE1L3, HIBADH, B2M, CD48, ADTRP, CD44, HTRA1, APOE, OSCAR, ADAM8, QRFP, VNN3, CD3D, ATRNL1, CD3E, CRTAC1, TRABD2A, TRABD2B, UBR3, TMEM132E, HLA-DQA1, PLAUR, TMEM131, ADAMTS7, VEGFC, NPC2, CD163L1, MELTF, IGKV1-39, LILRB3, MLEC, IGKV1-9, PARP15, LILRB4, ROR1, STC1, HLA-DPA1, LAMC1, MTFR1L, HLA-DRA, IBSP, DCBLD1, EMCN, HLA…	1448	4160	20581	1.17192	0.226878	0.00984803	0.764606
UP_KEYWORDS	Transmembrane	451	30.2076	0.000813303	TGOLN2, KLRC4, SLC9A5, FAM210B, ADTRP, MALL, FAP, KCNK6, KCNK5, OSCAR, PHTF2, ADAM8, KLRD1, KLRB1, OPA1, UGCG, YIF1B, LPCAT2, TMEM132E, HLA-DQA1, TMEM131, SSTR5, CD163L1, ST14, ROR1, HLA-DPA1, TM6SF2, HLA-DRA, ORAI2, DCBLD1, EMCN, KIAA1109, HLA-DRB1, ERBB3, RIC3, KCNJ3, KLRF1, HLA-DPB1, HLA-DOA, ZC3H13, NDUFA4L2, MAOA, MAOB, PCDH12, KCNK2, NPY5R, KCNJ5, APOL1, GPR85, MSR1, SLC20A1, LY9, GPR88, SC…	1448	5651	20581	1.13436	0.323312	0.0129338	1.15818
UP_SEQ_FEATURE	transmembrane region	409	27.3945	0.00113476	KLRC4, TGOLN2, SLC9A5, FAM210B, ADTRP, MALL, FAP, KCNK6, OSCAR, KCNK5, ADAM8, KLRD1, KLRB1, OPA1, UGCG, YIF1B, LPCAT2, TMEM132E, HLA-DQA1, TMEM131, SSTR5, CD163L1, ST14, ROR1, HLA-DPA1, TM6SF2, HLA-DRA, ORAI2, DCBLD1, EMCN, KIAA1109, HLA-DRB1, ERBB3, ARHGEF25, RIC3, KCNJ3, KLRF1, HLA-DPB1, HLA-DOA, MAOA, MAOB, PCDH12, KCNK2, NPY5R, KCNJ5, GPR85, MSR1, SLC20A1, TTC28, LY9, GPR88, SCIMP, MMP24, SLM…	1425	5056	20063	1.13893	0.982458	0.183034	2.06195
UP_KEYWORDS	Transmembrane helix	448	30.0067	0.0011357	TGOLN2, KLRC4, SLC9A5, FAM210B, ADTRP, MALL, FAP, KCNK6, KCNK5, OSCAR, PHTF2, ADAM8, KLRD1, KLRB1, OPA1, UGCG, YIF1B, LPCAT2, TMEM132E, HLA-DQA1, TMEM131, SSTR5, CD163L1, ST14, ROR1, HLA-DPA1, TM6SF2, HLA-DRA, ORAI2, DCBLD1, EMCN, KIAA1109, HLA-DRB1, ERBB3, RIC3, KCNJ3, KLRF1, HLA-DPB1, HLA-DOA, ZC3H13, NDUFA4L2, MAOA, MAOB, PCDH12, KCNK2, NPY5R, KCNJ5, APOL1, GPR85, MSR1, SLC20A1, LY9, GPR88, SC…	1448	5634	20581	1.13021	0.420418	0.0163929	1.61383
GOTERM_CC_DIRECT	GO:0016021~integral component of membrane	411	27.5285	0.0910377	KLRC4, TGOLN2, SLC9A5, FAM210B, ADTRP, MALL, FAP, KCNK6, OSCAR, PHTF2, KCNK5, ADAM8, KLRD1, KLRB1, OPA1, VPS45, UGCG, YIF1B, LPCAT2, TMEM132E, HLA-DQA1, PLAUR, TMEM131, SSTR5, CD163L1, ROR1, HLA-DPA1, TM6SF2, HLA-DRA, ORAI2, DCBLD1, EMCN, KIAA1109, HLA-DRB1, ERBB3, ACP5, RIC3, KCNJ3, KLRF1, HLA-DPB1, HLA-DOA, ZC3H13, NDUFA4L2, MAOA, MAOB, PCDH12, KCNK2, KCNJ5, APOL1, ZNF219, GPR85, KCNAB3, MSR1, …	1369	5163	18224	1.05969	1	0.612165	75.9178
Annotation Cluster 3	Enrichment Score: 4.91110077502173
Category	Term	Count	%	PValue	Genes	List Total	Pop Hits	Pop Total	Fold Enrichment	Bonferroni	Benjamini	FDR
KEGG_PATHWAY	hsa05330:Allograft rejection	22	1.47354	8.03365e-14	HLA-DQB1, PRF1, TNF, HLA-DRB1, HLA-A, HLA-C, GZMB, HLA-B, HLA-DMB, HLA-E, HLA-DMA, IL10, HLA-DQA1, HLA-F, CD80, CD40LG, IL12A, HLA-DPA1, HLA-DPB1, HLA-DOA, HLA-DRA, CD28	585	37	6879	6.99182	2.14615e-11	2.14615e-11	1.05504e-10
KEGG_PATHWAY	hsa05332:Graft-versus-host disease	19	1.27261	1.26138e-11	HLA-DQB1, PRF1, TNF, HLA-DRB1, HLA-A, HLA-C, GZMB, HLA-B, HLA-DMB, HLA-E, HLA-DMA, HLA-DQA1, HLA-F, CD80, HLA-DPA1, HLA-DPB1, HLA-DOA, HLA-DRA, CD28	585	33	6879	6.77032	3.36788e-09	1.68394e-09	1.6556e-08
KEGG_PATHWAY	hsa04514:Cell adhesion molecules (CAMs)	40	2.67917	1.59257e-11	HLA-DQB1, ITGAL, CLDN7, CD8A, HLA-DRB1, CD8B, HLA-DMB, HLA-DMA, CLDN14, PDCD1, VCAM1, ICOS, ITGB7, CD2, CD22, HLA-DPB1, HLA-DOA, CD6, SELPLG, SPN, CD28, PTPRC, NRXN2, SELL, HLA-A, NLGN1, CTLA4, HLA-C, HLA-B, ITGA4, HLA-E, HLA-DQA1, HLA-F, TIGIT, CD80, CD40LG, CD274, HLA-DPA1, JAM3, HLA-DRA	585	142	6879	3.31239	4.25216e-09	1.41739e-09	2.0903e-08
GOTERM_BP_DIRECT	GO:0060333~interferon-gamma-mediated signaling pathway	26	1.74146	4.82697e-11	HLA-DQB1, HLA-DQB2, SP100, HLA-DRB1, CAMK2G, HLA-A, IFI30, HLA-C, HLA-B, OAS2, HLA-E, TRIM22, HLA-DQA1, B2M, HLA-F, VCAM1, IRF9, OASL, CD44, IRF7, IRF3, HLA-DPA1, IRF4, HLA-DPB1, IFNGR2, HLA-DRA	1311	71	16792	4.69045	2.07366e-07	5.18416e-08	9.03922e-08
KEGG_PATHWAY	hsa04940:Type I diabetes mellitus	20	1.33958	2.3346e-10	HLA-DQB1, PRF1, TNF, HLA-DRB1, HLA-A, HLA-C, GZMB, HLA-B, HLA-DMB, HLA-E, HLA-DMA, HLA-DQA1, HLA-F, CD80, IL12A, HLA-DPA1, HLA-DPB1, HLA-DOA, HLA-DRA, CD28	585	42	6879	5.59951	6.23339e-08	1.55835e-08	3.06425e-07
UP_SEQ_FEATURE	domain:Ig-like C1-type	16	1.07167	9.71036e-10	HLA-DQB1, MICB, HLA-DRB1, HLA-A, HLA-C, HLA-B, HLA-DMB, HLA-E, HLA-DMA, HLA-DQA1, HLA-F, B2M, HLA-DPA1, HLA-DPB1, HLA-DOA, HLA-DRA	1425	32	20063	7.03965	3.45785e-06	1.15262e-06	1.78189e-06
KEGG_PATHWAY	hsa04612:Antigen processing and presentation	26	1.74146	1.25947e-09	KLRC4, HLA-DQB1, TNF, HLA-DRB1, CD8A, CD8B, IFI30, NFYB, HLA-DMB, HLA-DMA, CD74, B2M, TAP1, HSPA6, HLA-DPB1, HLA-DOA, KLRD1, HLA-A, HLA-C, CTSS, HLA-B, HLA-E, HLA-DQA1, HLA-F, HLA-DPA1, HLA-DRA	585	76	6879	4.02281	3.36277e-07	6.72555e-08	1.65309e-06
KEGG_PATHWAY	hsa04672:Intestinal immune network for IgA production	20	1.33958	2.42707e-09	HLA-DQB1, HLA-DRB1, TNFRSF13C, ITGA4, IL15, HLA-DMB, HLA-DMA, CXCL12, IL10, HLA-DQA1, CD80, CXCR4, CD40LG, ICOS, ITGB7, HLA-DPA1, HLA-DPB1, HLA-DOA, HLA-DRA, CD28	585	47	6879	5.00382	6.48027e-07	1.08005e-07	3.18561e-06
KEGG_PATHWAY	hsa05320:Autoimmune thyroid disease	21	1.40656	2.60129e-09	HLA-DQB1, PRF1, HLA-DRB1, HLA-A, CTLA4, HLA-C, GZMB, HLA-B, HLA-DMB, HLA-E, HLA-DMA, IL10, HLA-DQA1, HLA-F, CD80, CD40LG, HLA-DPA1, HLA-DPB1, HLA-DOA, HLA-DRA, CD28	585	52	6879	4.74882	6.94543e-07	9.92205e-08	3.41428e-06
KEGG_PATHWAY	hsa05323:Rheumatoid arthritis	27	1.80844	7.79871e-09	HLA-DQB1, ITGAL, CCL3, TNF, HLA-DRB1, ACP5, CXCL8, TLR4, IL15, HLA-DMB, CCL5, HLA-DMA, CXCL12, HLA-DPB1, HLA-DOA, LTB, CD28, TCIRG1, FLT1, CTLA4, HLA-DQA1, ATP6V1C2, CTSK, TNFSF11, CD80, HLA-DPA1, HLA-DRA	585	88	6879	3.60787	2.08225e-06	2.60282e-07	1.02361e-05
INTERPRO	IPR011162:MHC classes I/II-like antigen recognition protein	18	1.20563	8.67047e-09	HLA-DQB1, HLA-DQB2, MICB, HLA-DRB1, HLA-A, HLA-C, HLA-B, HLA-DMB, HLA-E, HLA-DMA, HLA-DQA1, HLA-F, RAET1E, ULBP2, HLA-DPA1, HLA-DPB1, HLA-DOA, HLA-DRA	1380	45	18559	5.37942	1.65778e-05	1.65778e-05	1.4829e-05
GOTERM_CC_DIRECT	GO:0042613~MHC class II protein complex	13	0.87073	9.72465e-09	HLA-DQB1, HLA-DQB2, HLA-DRB1, HLA-A, HLA-C, HLA-DMB, HLA-DMA, HLA-DQA1, CD74, HLA-DPA1, HLA-DPB1, HLA-DOA, HLA-DRA	1369	22	18224	7.86613	6.27238e-06	2.0908e-06	1.45047e-05
INTERPRO	IPR003597:Immunoglobulin C1-set	22	1.47354	1.06582e-08	HLA-DQB1, HLA-DQB2, MICB, IGHG4, HLA-DRB1, TRGC1, HLA-A, TRGC2, HLA-C, HLA-B, HLA-DMB, TRBC1, HLA-E, HLA-DMA, TRBC2, HLA-DQA1, HLA-F, B2M, HLA-DPA1, HLA-DPB1, HLA-DOA, HLA-DRA	1380	68	18559	4.351	2.03782e-05	1.01892e-05	1.82285e-05
KEGG_PATHWAY	hsa05416:Viral myocarditis	21	1.40656	1.66399e-08	ACTB, HLA-DQB1, PRF1, ITGAL, HLA-DRB1, HLA-A, HLA-C, HLA-B, HLA-DMB, HLA-E, HLA-DMA, HLA-DQA1, HLA-F, CD80, CD40LG, HLA-DPA1, HLA-DPB1, HLA-DOA, ABL1, HLA-DRA, CD28	585	57	6879	4.33225	4.44284e-06	4.9365e-07	2.18404e-05
SMART	SM00407:IGc1	22	1.47354	4.80323e-08	HLA-DQB1, HLA-DQB2, MICB, IGHG4, HLA-DRB1, TRGC1, HLA-A, TRGC2, HLA-C, HLA-B, HLA-DMB, TRBC1, HLA-E, HLA-DMA, TRBC2, HLA-DQA1, HLA-F, B2M, HLA-DPA1, HLA-DPB1, HLA-DOA, HLA-DRA	862	65	10057	3.94885	1.89726e-05	1.89726e-05	6.68731e-05
INTERPRO	IPR014745:MHC class II, alpha/beta chain, N-terminal	12	0.803751	6.44324e-08	HLA-DQB1, HLA-DQB2, HLA-DRB1, HLA-A, HLA-C, HLA-DPA1, HLA-DPB1, HLA-DMB, HLA-DOA, HLA-DMA, HLA-DQA1, HLA-DRA	1380	21	18559	7.68489	0.000123187	4.10641e-05	0.000110198
GOTERM_BP_DIRECT	GO:0019882~antigen processing and presentation	19	1.27261	9.06312e-08	HLA-DQB1, MICB, CD8A, HLA-DRB1, RAB5B, HLA-A, HLA-C, HLA-B, CTSS, HLA-DMB, HLA-E, HLA-DQA1, CD74, PSMB8, RAET1E, ULBP2, HLA-DPA1, HLA-DPB1, HLA-DRA	1311	55	16792	4.42477	0.000389276	4.86678e-05	0.000169721
UP_SEQ_FEATURE	region of interest:Connecting peptide	14	0.937709	2.48671e-07	HLA-DQB1, HLA-DRB1, HLA-A, HLA-C, HLA-B, HLA-DMB, HLA-E, HLA-DMA, HLA-DQA1, HLA-F, HLA-DPA1, HLA-DPB1, HLA-DOA, HLA-DRA	1425	34	20063	5.79736	0.000885126	0.000221355	0.000456322
GOTERM_MF_DIRECT	GO:0032395~MHC class II receptor activity	10	0.669792	2.74362e-07	HLA-DQB1, HLA-DQB2, HLA-DRB1, HLA-C, HLA-DPA1, HLA-DPB1, HLA-DOA, HLA-DMA, HLA-DQA1, HLA-DRA	1286	15	16881	8.75117	0.000330003	0.000165015	0.00044369
UP_SEQ_FEATURE	region of interest:Alpha-2	10	0.669792	3.22981e-07	HLA-A, HLA-C, HLA-DPA1, HLA-B, HLA-DOA, HLA-E, HLA-DMA, HLA-DQA1, HLA-DRA, HLA-F	1425	16	20063	8.79956	0.00114947	0.000230001	0.000592683
UP_SEQ_FEATURE	region of interest:Alpha-1	10	0.669792	3.22981e-07	HLA-A, HLA-C, HLA-DPA1, HLA-B, HLA-DOA, HLA-E, HLA-DMA, HLA-DQA1, HLA-DRA, HLA-F	1425	16	20063	8.79956	0.00114947	0.000230001	0.000592683
KEGG_PATHWAY	hsa05168:Herpes simplex infection	38	2.54521	4.11814e-07	HLA-DQB1, USP7, TNF, HLA-DRB1, TAF9B, HCFC1, OAS2, IL15, HLA-DMB, CCL5, HLA-DMA, CD74, TAF5L, CSNK2A1, TAP1, HLA-DPB1, HLA-DOA, IFNGR2, CUL1, SP100, HLA-A, HLA-C, TNFRSF14, HLA-B, HLA-E, HLA-DQA1, HLA-F, STAT2, IRF9, TYK2, IKBKE, IFNAR2, EP300, IRF7, IL12A, IRF3, HLA-DPA1, HLA-DRA	585	183	6879	2.44175	0.000109948	1.09954e-05	0.000540519
GOTERM_CC_DIRECT	GO:0071556~integral component of lumenal side of endoplasmic reticulum membrane	13	0.87073	4.75426e-07	HLA-DQB1, HLA-DQB2, HLA-DRB1, HLA-A, HLA-C, HLA-DPA1, HLA-B, HLA-DPB1, HLA-E, HLA-DQA1, CD74, HLA-DRA, HLA-F	1369	29	18224	5.96741	0.000306603	5.1107e-05	0.000709113
UP_KEYWORDS	MHC II	10	0.669792	5.93627e-07	HLA-DQB1, HLA-DQB2, HLA-DRB1, HLA-DPA1, HLA-DPB1, HLA-DMB, HLA-DOA, HLA-DMA, HLA-DQA1, HLA-DRA	1448	17	20581	8.36082	0.000284901	2.59034e-05	0.000849937
KEGG_PATHWAY	hsa05321:Inflammatory bowel disease (IBD)	20	1.33958	7.63994e-07	MAF, HLA-DQB1, TNF, IL18RAP, HLA-DRB1, TBX21, IL21R, TLR4, HLA-DMB, HLA-DMA, IL10, HLA-DQA1, STAT4, IL12A, IL2RG, HLA-DPA1, HLA-DPB1, HLA-DOA, IFNGR2, HLA-DRA	585	64	6879	3.67468	0.000203966	1.69987e-05	0.00100276
INTERPRO	IPR003006:Immunoglobulin/major histocompatibility complex, conserved site	18	1.20563	1.04384e-06	HLA-DQB1, HLA-DQB2, IGHG4, HLA-DRB1, HLA-A, HLA-C, HLA-B, HLA-DMB, HLA-E, HLA-DMA, HLA-DQA1, HLA-F, B2M, ACAN, HLA-DPA1, HLA-DPB1, HLA-DOA, HLA-DRA	1380	60	18559	4.03457	0.00199383	0.000332582	0.00178525
GOTERM_BP_DIRECT	GO:0002504~antigen processing and presentation of peptide or polysaccharide antigen via MHC class II	10	0.669792	1.42451e-06	HLA-DQB1, HLA-DQB2, HLA-DRB1, HLA-DPA1, HLA-DPB1, HLA-DMB, HLA-DOA, HLA-DMA, HLA-DQA1, HLA-DRA	1311	17	16792	7.53444	0.00610103	0.000556183	0.00266759
GOTERM_MF_DIRECT	GO:0042605~peptide antigen binding	12	0.803751	3.04626e-06	HLA-DQB1, HLA-DRB1, TAP1, HLA-A, HLA-C, HLA-DPA1, HLA-B, HLA-DPB1, HLA-E, HLA-DQA1, HLA-DRA, HLA-F	1286	28	16881	5.62575	0.00365795	0.00122081	0.00492621
GOTERM_CC_DIRECT	GO:0012507~ER to Golgi transport vesicle membrane	16	1.07167	3.96037e-06	HLA-DQB1, HLA-DQB2, HLA-DRB1, HLA-A, HLA-C, HLA-B, HLA-E, HLA-DQA1, CD74, HLA-F, B2M, SREBF2, TGFA, HLA-DPA1, HLA-DPB1, HLA-DRA	1369	52	18224	4.09597	0.00255119	0.000283787	0.00590688
KEGG_PATHWAY	hsa05150:Staphylococcus aureus infection	17	1.13865	5.89559e-06	HLA-DQB1, ITGAL, C5AR1, HLA-DRB1, CFB, FPR3, HLA-DMB, HLA-DMA, IL10, HLA-DQA1, HLA-DPA1, FCGR2A, C2, HLA-DPB1, HLA-DOA, SELPLG, HLA-DRA	585	54	6879	3.7019	0.00157289	9.83781e-05	0.00773789
KEGG_PATHWAY	hsa05310:Asthma	12	0.803751	1.83645e-05	HLA-DQB1, TNF, HLA-DRB1, CD40LG, HLA-DPA1, HLA-DPB1, HLA-DMB, HLA-DOA, HLA-DMA, IL10, HLA-DQA1, HLA-DRA	585	30	6879	4.70359	0.00489138	0.000272373	0.0241014
KEGG_PATHWAY	hsa04145:Phagosome	30	2.00938	1.85202e-05	HLA-DQB1, MSR1, HLA-DRB1, RAB5B, TLR4, HLA-DMB, HLA-DMA, TAP1, HLA-DPB1, HLA-DOA, DYNC1H1, THBS2, TUBB3, ACTB, TCIRG1, OLR1, NCF4, MRC2, HLA-A, HLA-C, CTSS, HLA-B, HLA-E, HLA-DQA1, HLA-F, ATP6V1C2, CYBA, HLA-DPA1, FCGR2A, HLA-DRA	585	150	6879	2.35179	0.00493274	0.000260226	0.0243057
UP_KEYWORDS	MHC I	7	0.468855	1.96205e-05	HLA-DQB1, HLA-A, HLA-C, HLA-B, HLA-E, HLA-F, B2M	1448	10	20581	9.94938	0.00937373	0.000553843	0.0280885
INTERPRO	IPR010579:MHC class I, alpha chain, C-terminal	6	0.401875	4.15981e-05	HLA-DQB1, HLA-A, HLA-C, HLA-B, HLA-E, HLA-F	1380	7	18559	11.5273	0.0764564	0.00792218	0.0711209
GOTERM_CC_DIRECT	GO:0042612~MHC class I protein complex	7	0.468855	5.88155e-05	HLA-DQB1, HLA-A, HLA-C, HLA-B, HLA-E, HLA-F, B2M	1369	11	18224	8.47121	0.0372265	0.00270613	0.0876897
KEGG_PATHWAY	hsa05140:Leishmaniasis	18	1.20563	6.55075e-05	HLA-DQB1, TNF, HLA-DRB1, NCF4, TLR4, ITGA4, HLA-DMB, HLA-DMA, IL10, HLA-DQA1, CYBA, IL12A, HLA-DPA1, FCGR2A, HLA-DPB1, HLA-DOA, IFNGR2, HLA-DRA	585	71	6879	2.98115	0.017339	0.000832561	0.0859466
INTERPRO	IPR001039:MHC class I, alpha chain, alpha1/alpha2	7	0.468855	0.00010404	HLA-DQB1, HLA-DRB1, HLA-A, HLA-C, HLA-B, HLA-E, HLA-F	1380	12	18559	7.84499	0.180396	0.0151861	0.177789
KEGG_PATHWAY	hsa05164:Influenza A	31	2.07636	0.000125653	HLA-DQB1, TNF, HLA-DRB1, CXCL8, NLRX1, TLR4, OAS2, HLA-DMB, CCL5, IVNS1ABP, HLA-DMA, HSPA6, PIK3R5, HLA-DPB1, HLA-DOA, CASP1, IFNGR2, ACTB, HLA-DQA1, STAT2, IRF9, TYK2, IKBKE, IFNAR2, EP300, TNFRSF10B, IRF7, IL12A, HLA-DPA1, IRF3, HLA-DRA	585	174	6879	2.09499	0.0329948	0.00145769	0.164798
INTERPRO	IPR011161:MHC class I-like antigen recognition	10	0.669792	0.000127082	HLA-DQB1, MICB, RAET1E, HLA-DRB1, ULBP2, HLA-A, HLA-C, HLA-B, HLA-E, HLA-F	1380	28	18559	4.80305	0.215726	0.0172072	0.217125
KEGG_PATHWAY	hsa05152:Tuberculosis	31	2.07636	0.000172374	HLA-DQB1, TNF, HLA-DRB1, RAB5B, CAMK2G, TIRAP, NFYB, TLR4, HLA-DMB, HLA-DMA, IL10, CD74, ITGAX, PPP3CB, HLA-DPB1, HLA-DOA, IFNGR2, TCIRG1, IRAK2, MRC2, SPHK1, CTSS, HLA-DQA1, LSP1, EP300, PLK3, BAX, IL12A, HLA-DPA1, FCGR2A, HLA-DRA	585	177	6879	2.05948	0.0449846	0.00191599	0.22601
GOTERM_BP_DIRECT	GO:0002480~antigen processing and presentation of exogenous peptide antigen via MHC class I, TAP-independent	6	0.401875	0.000276794	HLA-A, HLA-C, HLA-B, HLA-E, HLA-F, B2M	1311	9	16792	8.53903	0.695557	0.0526227	0.517069
INTERPRO	IPR001003:MHC class II, alpha chain, N-terminal	5	0.334896	0.000403058	HLA-DPA1, HLA-DOA, HLA-DMA, HLA-DQA1, HLA-DRA	1380	6	18559	11.2071	0.537358	0.0378069	0.687112
INTERPRO	IPR000353:MHC class II, beta chain, N-terminal	7	0.468855	0.000463901	HLA-DQB1, HLA-DQB2, HLA-DRB1, HLA-A, HLA-C, HLA-DPB1, HLA-DMB	1380	15	18559	6.27599	0.588186	0.0378388	0.790447
GOTERM_BP_DIRECT	GO:0019886~antigen processing and presentation of exogenous peptide antigen via MHC class II	18	1.20563	0.000684195	KIF23, HLA-DQB1, HLA-DQB2, HLA-DRB1, IFI30, DCTN5, CTSS, HLA-DMB, HLA-DMA, DCTN4, HLA-DQA1, CD74, DCTN1, HLA-DPA1, HLA-DPB1, HLA-DOA, DYNC1H1, HLA-DRA	1311	92	16792	2.50602	0.94715	0.0852461	1.27352
SMART	SM00920:SM00920	5	0.334896	0.000695344	HLA-DPA1, HLA-DOA, HLA-DMA, HLA-DQA1, HLA-DRA	862	6	10057	9.72254	0.240243	0.0534687	0.963757
GOTERM_MF_DIRECT	GO:0023026~MHC class II protein complex binding	7	0.468855	0.000790871	HLA-DRB1, MS4A1, HLA-DMB, HLA-DOA, HLA-DMA, CD74, HLA-DRA	1286	16	16881	5.74295	0.613952	0.0907902	1.27133
SMART	SM00921:SM00921	7	0.468855	0.000985685	HLA-DQB1, HLA-DQB2, HLA-DRB1, HLA-A, HLA-C, HLA-DPB1, HLA-DMB	862	15	10057	5.44462	0.32263	0.0628603	1.36362
KEGG_PATHWAY	hsa05169:Epstein-Barr virus infection	22	1.47354	0.00129317	HLA-DQB1, USP7, ITGAL, LYN, HLA-DRB1, NFKBIE, HLA-A, HLA-C, HLA-B, HLA-E, HLA-DQA1, HLA-F, TYK2, CD44, IRF3, HLA-DPA1, PIK3R5, HLA-DPB1, JAK3, TNFAIP3, SPN, HLA-DRA	585	122	6879	2.12047	0.292133	0.0114506	1.68409
GOTERM_BP_DIRECT	GO:0001916~positive regulation of T cell mediated cytotoxicity	6	0.401875	0.00216938	HLA-A, IL12A, HLA-B, XCL1, HLA-E, B2M	1311	13	16792	5.91164	0.999911	0.191068	3.98531
UP_SEQ_FEATURE	region of interest:Alpha-3	5	0.334896	0.00375005	HLA-A, HLA-C, HLA-B, HLA-E, HLA-F	1425	10	20063	7.03965	0.999998	0.471175	6.66215
GOTERM_BP_DIRECT	GO:0002503~peptide antigen assembly with MHC class II protein complex	4	0.267917	0.00420189	HLA-DRB1, HLA-DMB, HLA-DMA, HLA-DRA	1311	5	16792	10.2468	1	0.260284	7.58238
KEGG_PATHWAY	hsa05145:Toxoplasmosis	19	1.27261	0.00489634	HLA-DQB1, TNF, HLA-DRB1, LY96, TLR4, HLA-DMB, HLA-DMA, IL10, HLA-DQA1, TYK2, CD40LG, HSPA6, IL12A, HLA-DPA1, LAMC1, HLA-DPB1, HLA-DOA, IFNGR2, HLA-DRA	585	110	6879	2.0311	0.730324	0.0378117	6.23926
GOTERM_BP_DIRECT	GO:0002474~antigen processing and presentation of peptide antigen via MHC class I	8	0.535834	0.00715423	HLA-DQB1, TAP1, HLA-A, HLA-C, HLA-B, HLA-E, HLA-F, B2M	1311	30	16792	3.41561	1	0.340864	12.5808
GOTERM_CC_DIRECT	GO:0030669~clathrin-coated endocytic vesicle membrane	9	0.602813	0.010161	HLA-DQB1, HLA-DQB2, HLA-DRB1, HBEGF, HLA-DPA1, HLA-DPB1, CD74, HLA-DQA1, HLA-DRA	1369	41	18224	2.92213	0.998622	0.223813	14.1296
BBID	70.Signal_peptides_(MHC)_class_I_molecules	4	0.267917	0.0114078	HLA-A, HLA-C, HLA-B, HLA-E	59	4	388	6.57627	0.572171	0.345913	11.3158
GOTERM_CC_DIRECT	GO:0030670~phagocytic vesicle membrane	11	0.736772	0.0117633	TCIRG1, CYBA, RAB9B, HLA-A, HLA-C, HLA-B, RAB38, OCRL, HLA-E, HLA-F, B2M	1369	59	18224	2.48188	0.999515	0.238589	16.1796
UP_SEQ_FEATURE	chain:MHC class I antigen	3	0.200938	0.0143894	HLA-A, HLA-C, HLA-B	1425	3	20063	14.0793	1	0.810796	23.3538
UP_SEQ_FEATURE	region of interest:Beta-1	4	0.267917	0.0152422	HLA-DQB1, HLA-DRB1, HLA-DPB1, HLA-DMB	1425	8	20063	7.03965	1	0.818996	24.5617
UP_SEQ_FEATURE	region of interest:Beta-2	4	0.267917	0.0152422	HLA-DQB1, HLA-DRB1, HLA-DPB1, HLA-DMB	1425	8	20063	7.03965	1	0.818996	24.5617
GOTERM_MF_DIRECT	GO:0046977~TAP binding	3	0.200938	0.0164905	HLA-A, HLA-C, HLA-B	1286	3	16881	13.1267	1	0.435338	23.5783
GOTERM_BP_DIRECT	GO:0002486~antigen processing and presentation of endogenous peptide antigen via MHC class I via ER pathway, TAP-independent	3	0.200938	0.0172978	HLA-A, HLA-C, HLA-B	1311	3	16792	12.8085	1	0.523932	27.8745
GOTERM_CC_DIRECT	GO:0030658~transport vesicle membrane	8	0.535834	0.0213688	HLA-DQB1, HLA-DQB2, HLA-DRB1, HLA-DPA1, HLA-DPB1, CD74, HLA-DQA1, HLA-DRA	1369	38	18224	2.80251	0.999999	0.34439	27.5431
GOTERM_BP_DIRECT	GO:0002479~antigen processing and presentation of exogenous peptide antigen via MHC class I, TAP-dependent	11	0.736772	0.0232194	CYBA, PSMF1, NCF4, HLA-A, HLA-C, HLA-B, HLA-E, PSMB8, PSMB9, HLA-F, B2M	1311	63	16792	2.23641	1	0.587419	35.5929
GOTERM_CC_DIRECT	GO:0030666~endocytic vesicle membrane	11	0.736772	0.0246527	HLA-DQB1, HLA-DQB2, MSR1, HLA-DRB1, CAMK2G, HBEGF, HLA-DPA1, HLA-DPB1, CD74, HLA-DQA1, HLA-DRA	1369	66	18224	2.21865	1	0.345374	31.0861
GOTERM_BP_DIRECT	GO:0042270~protection from natural killer cell mediated cytotoxicity	3	0.200938	0.0518839	HLA-A, HLA-B, HLA-E	1311	5	16792	7.68513	1	0.780364	63.128
KEGG_PATHWAY	hsa05322:Systemic lupus erythematosus	18	1.20563	0.0603274	HLA-DQB1, TNF, HLA-DRB1, HLA-DMB, HLA-DMA, IL10, HLA-DQA1, CD80, CD40LG, HLA-DPA1, FCGR2A, C2, HLA-DPB1, HLA-DOA, CTSG, HIST1H4H, HLA-DRA, CD28	585	134	6879	1.57956	1	0.273484	55.8116
GOTERM_CC_DIRECT	GO:0032588~trans-Golgi network membrane	11	0.736772	0.0918891	TGOLN2, HLA-DQB1, HLA-DQB2, HLA-DRB1, HLA-DPA1, CLIP3, HLA-DPB1, CD74, HLA-DQA1, HLA-DRA, MMP24	1369	83	18224	1.76423	1	0.604626	76.2521
GOTERM_BP_DIRECT	GO:0019731~antibacterial humoral response	3	0.200938	0.867875	HLA-A, HLA-E, B2M	1311	44	16792	0.87331	1	1	100
Annotation Cluster 4	Enrichment Score: 4.667006103607905
Category	Term	Count	%	PValue	Genes	List Total	Pop Hits	Pop Total	Fold Enrichment	Bonferroni	Benjamini	FDR
UP_KEYWORDS	SH2 domain	23	1.54052	5.09213e-06	ITK, VAV3, GRAP, LYN, SLA2, SOCS7, HSH2D, STAT2, TYK2, SH2D2A, SH2D1A, STAT4, TNS1, DAPP1, LCK, ZAP70, SH2B3, RIN1, JAK3, INPP5D, ABL1, SH2D1B, MATK	1448	108	20581	3.02693	0.00244124	0.000188	0.00729053
INTERPRO	IPR000980:SH2 domain	24	1.6075	7.87131e-06	ITK, VAV3, GRAP, LYN, SLA2, CBL, SOCS7, HSH2D, STAT2, TYK2, SH2D2A, SH2D1A, STAT4, TNS1, DAPP1, LCK, ZAP70, SH2B3, RIN1, JAK3, INPP5D, ABL1, SH2D1B, MATK	1380	113	18559	2.85633	0.0149373	0.00214769	0.0134613
UP_SEQ_FEATURE	domain:SH2	20	1.33958	3.8226e-05	ITK, VAV3, LYN, GRAP, SLA2, SOCS7, HSH2D, STAT2, SH2D2A, SH2D1A, STAT4, TNS1, DAPP1, LCK, SH2B3, RIN1, INPP5D, ABL1, SH2D1B, MATK	1425	96	20063	2.93319	0.127267	0.0112797	0.0701231
SMART	SM00252:SH2	22	1.47354	0.000140175	ITK, VAV3, LYN, GRAP, SLA2, SOCS7, HSH2D, STAT2, TYK2, SH2D2A, SH2D1A, TNS1, DAPP1, LCK, ZAP70, SH2B3, RIN1, JAK3, INPP5D, ABL1, SH2D1B, MATK	862	103	10057	2.49199	0.0538678	0.0273067	0.194982
Annotation Cluster 5	Enrichment Score: 4.060625151246151
Category	Term	Count	%	PValue	Genes	List Total	Pop Hits	Pop Total	Fold Enrichment	Bonferroni	Benjamini	FDR
GOTERM_BP_DIRECT	GO:0043547~positive regulation of GTPase activity	79	5.29136	4.81261e-07	EZH2, ARHGAP18, ARHGAP17, ARHGAP22, GARNL3, ARHGAP5, GBF1, AGAP1, ARHGAP8, AGAP2, ARHGAP9, EGFR, ARHGEF1, PLXNB1, PSD4, CCL4L2, ANKRD27, PLCE1, RASGRF2, FNBP1L, ACAP1, RIN1, EPS8L2, SRGAP2, CCL3, ERBB3, CYTH1, ARHGEF25, ARHGEF28, CAMK2G, ARHGAP35, CCL5, OCRL, DENND2D, CCL4, FAM13B, MCF2L2, RGS10, PLEKHG3, TAGAP, PTK2, RASGRP3, GMIP, ARHGAP44, RASGRP1, RASGRP2, RASAL3, IL2RG, BCAS3, FGD3, ARHGDIB,…	1311	565	16792	1.79093	0.00206536	0.000206728	0.00090123
GOTERM_BP_DIRECT	GO:0051056~regulation of small GTPase mediated signal transduction	26	1.74146	3.59817e-05	RHOJ, ARHGAP18, RHOQ, ARHGAP35, ARHGAP17, OCRL, FAM13B, GARNL3, ARHGAP22, TAGAP, ARHGAP5, GMIP, ARHGAP44, ARHGAP8, FGD3, ARHGAP9, RHOH, ARHGDIB, NGEF, VAV3, ARHGAP45, RALGAPA1, RASGRF2, TSC2, ARAP2, SRGAP2	1311	134	16792	2.48524	0.143225	0.00961474	0.0673597
UP_KEYWORDS	GTPase activation	31	2.07636	5.02302e-05	ARHGAP18, ARHGAP35, ARHGAP17, FAM13B, GARNL3, ARHGAP22, RGS10, ARHGAP5, GMIP, ARHGAP44, RASAL3, AGAP1, ARHGAP8, AGAP2, ARHGDIB, TBC1D2, ARHGAP9, ARHGEF1, TBC1D10C, ARHGAP45, RGS17, RGS16, ANKRD27, RALGAPA1, RGS1, ACAP1, TSC2, RGS6, RIN1, ARAP2, SRGAP2	1448	197	20581	2.23663	0.0238227	0.00133861	0.0718942
UP_SEQ_FEATURE	domain:Rho-GAP	16	1.07167	6.70517e-05	ARHGAP45, ARHGAP18, ARHGAP35, ARHGAP17, OCRL, FAM13B, ARHGAP22, TAGAP, PRR5, ARHGAP5, GMIP, ARHGAP44, ARHGAP8, ARAP2, ARHGAP9, SRGAP2	1425	68	20063	3.31278	0.212411	0.0182	0.122971
GOTERM_MF_DIRECT	GO:0005096~GTPase activator activity	40	2.67917	0.000162008	ARHGAP18, ARHGAP35, ARHGAP17, OCRL, FAM13B, GARNL3, ARHGAP22, RGS10, TAGAP, ARHGAP5, RASGRP3, GMIP, ARHGAP44, RASAL3, AGAP1, ARHGAP8, AGAP2, CDC42EP5, TBC1D2, ARHGAP9, ARHGDIB, DNM1L, VAV3, ARHGEF1, TBC1D10C, PLXNB1, ARHGAP45, RGS17, RGS16, RGS13, ANKRD27, RALGAPA1, RGS1, ACAP1, RGS4, TSC2, RGS6, RIN1, ARAP2, SRGAP2	1286	279	16881	1.88197	0.177093	0.0319633	0.261673
INTERPRO	IPR000198:Rho GTPase-activating protein domain	15	1.00469	0.000342447	ARHGAP45, ARHGAP18, ARHGAP35, ARHGAP17, OCRL, FAM13B, ARHGAP22, TAGAP, ARHGAP5, GMIP, ARHGAP44, ARHGAP8, ARAP2, ARHGAP9, SRGAP2	1380	67	18559	3.01087	0.480491	0.0357279	0.584071
SMART	SM00324:RhoGAP	15	1.00469	0.000999214	ARHGAP45, ARHGAP18, ARHGAP35, ARHGAP17, OCRL, FAM13B, ARHGAP22, TAGAP, ARHGAP5, GMIP, ARHGAP44, ARHGAP8, ARAP2, ARHGAP9, SRGAP2	862	65	10057	2.6924	0.326244	0.0548507	1.38221
INTERPRO	IPR008936:Rho GTPase activation protein	17	1.13865	0.00101245	PLXNB1, ARHGAP45, ARHGAP18, ARHGAP35, ARHGAP17, OCRL, FAM13B, ARHGAP22, TAGAP, ARHGAP5, GMIP, ARHGAP44, RASAL3, ARHGAP8, ARAP2, ARHGAP9, SRGAP2	1380	91	18559	2.51237	0.855833	0.0692203	1.71753
Annotation Cluster 6	Enrichment Score: 3.6519757446793832
Category	Term	Count	%	PValue	Genes	List Total	Pop Hits	Pop Total	Fold Enrichment	Bonferroni	Benjamini	FDR
INTERPRO	IPR011993:Pleckstrin homology-like domain	57	3.81782	2.27355e-05	TLN1, FERMT2, NBEA, SKAP1, ARHGAP22, DAB2, PLCB4, RANBP3, SPRED3, RANBP2, AGAP1, AGAP2, ARHGAP9, PLD2, PLD1, ARHGEF1, PSD4, TYK2, MTMR12, PRKD2, TNS1, RASGRF2, DEF6, MTMR10, ACAP1, FRMD4B, OSBPL11, EPS8L2, PHLDB1, CYTH1, ARHGEF25, ARHGEF28, MCF2L2, PLEKHG3, PTK2, DAPP1, PLCH2, RASAL3, SH2B3, PLEKHS1, FGD3, PHLDA2, TBC1D2, PHLDA1, ITK, NGEF, VAV3, OSBPL3, PTPN14, PLEKHA4, DCP1B, DCP1A, CDC42BPA, J…	1380	427	18559	1.79524	0.0425394	0.00481843	0.038877
UP_SEQ_FEATURE	domain:PH	35	2.34427	0.000132889	PHLDB1, CYTH1, ARHGEF25, ARHGEF28, FERMT2, SKAP1, MCF2L2, PLEKHG3, ARHGAP22, DAPP1, PLCH2, RASAL3, SH2B3, AGAP1, AGAP2, PLEKHS1, PHLDA2, TBC1D2, PHLDA1, ARHGAP9, PLD2, NGEF, ITK, PLD1, OSBPL3, VAV3, ARHGEF1, PSD4, PLEKHA4, PRKD2, DEF6, ACAP1, CDC42BPA, OSBPL11, CDC42BPB	1425	245	20063	2.01133	0.377026	0.029145	0.243577
INTERPRO	IPR001849:Pleckstrin homology domain	38	2.54521	0.000239781	PHLDB1, CYTH1, ARHGEF25, ARHGEF28, FERMT2, SKAP1, MCF2L2, PLEKHG3, ARHGAP22, DAPP1, PLCH2, SH2B3, AGAP1, AGAP2, PLEKHS1, PHLDA2, FGD3, TBC1D2, PHLDA1, ARHGAP9, PLD2, NGEF, ITK, PLD1, OSBPL3, VAV3, ARHGEF1, PSD4, PLEKHA4, PRKD2, RASGRF2, DEF6, ACAP1, CDC42BPA, OSBPL11, PLEKHN1, ARAP2, CDC42BPB	1380	271	18559	1.88577	0.367779	0.0282505	0.409303
SMART	SM00233:PH	37	2.47823	0.00340477	PHLDB1, CYTH1, ARHGEF28, FERMT2, SKAP1, MCF2L2, PLEKHG3, ARHGAP22, DAPP1, PLCH2, SH2B3, AGAP1, AGAP2, PLEKHS1, PHLDA2, FGD3, TBC1D2, PHLDA1, ARHGAP9, PLD2, NGEF, ITK, PLD1, OSBPL3, VAV3, ARHGEF1, PSD4, PLEKHA4, PRKD2, RASGRF2, DEF6, ACAP1, CDC42BPA, OSBPL11, PLEKHN1, ARAP2, CDC42BPB	862	264	10057	1.63516	0.740028	0.126038	4.63742
Annotation Cluster 7	Enrichment Score: 3.53953855883753
Category	Term	Count	%	PValue	Genes	List Total	Pop Hits	Pop Total	Fold Enrichment	Bonferroni	Benjamini	FDR
UP_KEYWORDS	SH3 domain	34	2.27729	1.83516e-05	GRAP, ABI3, CACNB2, CACNB4, SKAP1, MACC1, PACSIN3, MACF1, SORBS1, SORBS2, SH3D21, PSTPIP1, UBASH3A, SH3TC1, DLG1, ARHGAP9, MATK, FYB, NGEF, ITK, VAV3, LYN, SLA2, NCF4, MPP5, SAMSN1, TJP1, FNBP1L, LCK, SH3KBP1, TNK1, ABL1, EPS8L2, SRGAP2	1448	215	20581	2.2477	0.00877017	0.000550402	0.0262722
UP_SEQ_FEATURE	domain:SH3	28	1.87542	0.000108975	ABI3, CACNB2, CACNB4, SKAP1, MACC1, MACF1, PACSIN3, PSTPIP1, UBASH3A, SH3TC1, ARHGAP9, MATK, DLG1, FYB, NGEF, ITK, LYN, NCF4, SLA2, MPP5, SAMSN1, TJP1, FNBP1L, LCK, TNK1, ABL1, EPS8L2, SRGAP2	1425	175	20063	2.25269	0.321644	0.0255404	0.199786
INTERPRO	IPR001452:Src homology-3 domain	32	2.14334	0.000365115	GRAP, ABI3, CACNB2, CACNB4, SKAP1, SORBS1, PACSIN3, SORBS2, SH3D21, PSTPIP1, UBASH3A, SH3TC1, ARHGAP9, MATK, DLG1, FYB, NGEF, ITK, VAV3, LYN, SLA2, NCF4, MPP5, SAMSN1, TJP1, FNBP1L, LCK, SH3KBP1, TNK1, ABL1, EPS8L2, SRGAP2	1380	218	18559	1.9741	0.502533	0.0360817	0.622619
SMART	SM00326:SH3	29	1.9424	0.00951511	GRAP, ABI3, CACNB2, SKAP1, SORBS1, PACSIN3, SORBS2, SH3D21, PSTPIP1, UBASH3A, SH3TC1, MATK, DLG1, FYB, NGEF, ITK, VAV3, LYN, NCF4, SLA2, MPP5, SAMSN1, FNBP1L, LCK, SH3KBP1, TNK1, ABL1, EPS8L2, SRGAP2	862	206	10057	1.64245	0.977096	0.290585	12.463
Annotation Cluster 8	Enrichment Score: 3.025761070119942
Category	Term	Count	%	PValue	Genes	List Total	Pop Hits	Pop Total	Fold Enrichment	Bonferroni	Benjamini	FDR
INTERPRO	IPR002219:Protein kinase C-like, phorbol ester/diacylglycerol binding	16	1.07167	7.80145e-05	VAV3, ARHGEF28, PRKCH, ARHGAP45, DGKI, DGKA, PRKD2, PRKCQ, RASSF5, TNS1, GMIP, RASGRP3, RASGRP1, RASGRP2, CDC42BPA, CDC42BPB	1380	66	18559	3.26025	0.138577	0.0123539	0.133343
SMART	SM00109:C1	16	1.07167	0.000304245	VAV3, ARHGEF28, PRKCH, ARHGAP45, DGKI, DGKA, PRKD2, PRKCQ, RASSF5, TNS1, GMIP, RASGRP3, RASGRP1, RASGRP2, CDC42BPA, CDC42BPB	862	65	10057	2.87189	0.113253	0.039273	0.422754
UP_SEQ_FEATURE	zinc finger region:Phorbol-ester/DAG-type	10	0.669792	0.00384614	RASSF5, VAV3, GMIP, RASGRP3, RASGRP1, ARHGEF28, RASGRP2, CDC42BPA, ARHGAP45, CDC42BPB	1425	45	20063	3.12873	0.999999	0.464069	6.8272
INTERPRO	IPR020454:Diacylglycerol/phorbol-ester binding	7	0.468855	0.00864036	PRKD2, PRKCQ, RASGRP3, RASGRP1, CDC42BPA, PRKCH, CDC42BPB	1380	25	18559	3.76559	1	0.33953	13.7929
Annotation Cluster 9	Enrichment Score: 2.6552033866530884
Category	Term	Count	%	PValue	Genes	List Total	Pop Hits	Pop Total	Fold Enrichment	Bonferroni	Benjamini	FDR
GOTERM_CC_DIRECT	GO:0031234~extrinsic component of cytoplasmic side of plasma membrane	17	1.13865	3.26193e-05	ITK, LYN, KCNAB2, CYTH1, KCNAB1, FERMT2, TYK2, PTK2, RGS1, CARMIL2, LCK, ZAP70, TNK1, JAK3, ABL1, DTNA, MATK	1369	68	18224	3.32798	0.02082	0.00175178	0.0486419
INTERPRO	IPR001245:Serine-threonine/tyrosine-protein kinase catalytic domain	24	1.6075	0.000256725	EGFR, ITK, LTK, FLT1, LIMK2, LYN, LIMK1, ERBB3, AXL, PTK7, DSTYK, EPHB1, NTRK3, TYK2, PTK2, EPHB6, LCK, ZAP70, ROR1, MLKL, TNK1, JAK3, ABL1, MATK	1380	140	18559	2.30547	0.387938	0.0284648	0.438167
GOTERM_BP_DIRECT	GO:0007169~transmembrane receptor protein tyrosine kinase signaling pathway	19	1.27261	0.000400963	EGFR, ITK, LTK, FLT1, LYN, CD8A, ERBB3, CD8B, CD3E, TRAT1, TYK2, NTRK3, LCK, ZAP70, ROR1, ANGPTL1, TNK1, MATK, CD7	1311	96	16792	2.53502	0.82145	0.064117	0.748203
INTERPRO	IPR020635:Tyrosine-protein kinase, catalytic domain	17	1.13865	0.000465828	EGFR, ITK, LTK, FLT1, LYN, ERBB3, AXL, EPHB1, NTRK3, TYK2, PTK2, LCK, ZAP70, TNK1, JAK3, ABL1, MATK	1380	85	18559	2.68971	0.589701	0.0364391	0.793718
INTERPRO	IPR008266:Tyrosine-protein kinase, active site	18	1.20563	0.00057983	EGFR, ITK, LTK, FLT1, LYN, AXL, PTK7, EPHB1, NTRK3, TYK2, PTK2, LCK, ZAP70, ROR1, TNK1, JAK3, ABL1, MATK	1380	95	18559	2.54815	0.670097	0.0417554	0.987059
UP_KEYWORDS	Tyrosine-protein kinase	19	1.27261	0.000798373	EGFR, ITK, LTK, FLT1, LYN, ERBB3, NEK1, AXL, DSTYK, EPHB1, NTRK3, TYK2, PTK2, LCK, ZAP70, TNK1, JAK3, ABL1, MATK	1448	112	20581	2.4112	0.318441	0.0131327	1.13703
SMART	SM00219:TyrKc	17	1.13865	0.00205276	EGFR, ITK, LTK, FLT1, LYN, ERBB3, AXL, EPHB1, NTRK3, TYK2, PTK2, LCK, ZAP70, TNK1, JAK3, ABL1, MATK	862	85	10057	2.33341	0.555886	0.0862388	2.82036
GOTERM_BP_DIRECT	GO:0038083~peptidyl-tyrosine autophosphorylation	10	0.669792	0.00311688	TYK2, ITK, PTK2, LYN, LCK, ZAP70, TNK1, JAK3, ABL1, MATK	1311	40	16792	3.20214	0.999999	0.227331	5.67835
GOTERM_MF_DIRECT	GO:0004715~non-membrane spanning protein tyrosine kinase activity	10	0.669792	0.0070515	TYK2, ITK, PTK2, LYN, LCK, ZAP70, TNK1, JAK3, ABL1, MATK	1286	46	16881	2.85364	0.999799	0.298622	10.8133
GOTERM_MF_DIRECT	GO:0004713~protein tyrosine kinase activity	17	1.13865	0.0455438	EGFR, LTK, FLT1, LYN, ERBB3, NEK1, AXL, DSTYK, TYK2, PTK2, LCK, ZAP70, HBEGF, TNK1, JAK3, ABL1, MATK	1286	133	16881	1.67786	1	0.639248	52.9434
GOTERM_MF_DIRECT	GO:0004714~transmembrane receptor protein tyrosine kinase activity	7	0.468855	0.0654281	EGFR, NTRK3, LTK, FLT1, ERBB3, AXL, ROR1	1286	38	16881	2.41809	1	0.708693	66.5221
GOTERM_BP_DIRECT	GO:0018108~peptidyl-tyrosine phosphorylation	17	1.13865	0.141009	EGFR, LTK, FLT1, LYN, ERBB3, NEK1, ABI3, AXL, DSTYK, EPHB1, NTRK3, PTK2, ZAP70, ROR1, HBEGF, JAK3, ABL1	1311	153	16792	1.42317	1	0.945093	94.1945
Annotation Cluster 10	Enrichment Score: 2.446083692195516
Category	Term	Count	%	PValue	Genes	List Total	Pop Hits	Pop Total	Fold Enrichment	Bonferroni	Benjamini	FDR
GOTERM_MF_DIRECT	GO:0005164~tumor necrosis factor receptor binding	9	0.602813	0.00111387	TRIM37, TNF, TNFSF11, CD40LG, BRE, CD70, TNFSF9, LTB, TNFSF8	1286	29	16881	4.07382	0.738345	0.114749	1.78617
INTERPRO	IPR021184:Tumour necrosis factor, conserved site	6	0.401875	0.00114376	TNF, CD40LG, CD70, TNFSF9, LTB, TNFSF8	1380	12	18559	6.72428	0.887872	0.0751714	1.93824
INTERPRO	IPR006052:Tumour necrosis factor	7	0.468855	0.00141771	TNF, TNFSF11, CD40LG, CD70, TNFSF9, LTB, TNFSF8	1380	18	18559	5.22999	0.933635	0.089296	2.39721
SMART	SM00207:TNF	7	0.468855	0.00146381	TNF, TNFSF11, CD40LG, CD70, TNFSF9, LTB, TNFSF8	862	16	10057	5.10434	0.439334	0.069775	2.01883
INTERPRO	IPR008983:Tumour necrosis factor-like domain	7	0.468855	0.222506	TNF, TNFSF11, CD40LG, CD70, TNFSF9, LTB, TNFSF8	1380	55	18559	1.71163	1	0.976704	98.6492
Annotation Cluster 11	Enrichment Score: 2.1728958620151237
Category	Term	Count	%	PValue	Genes	List Total	Pop Hits	Pop Total	Fold Enrichment	Bonferroni	Benjamini	FDR
UP_KEYWORDS	Cell junction	79	5.29136	9.64268e-06	CLDN7, TLN1, LZTS1, KCNAB2, SNCA, FERMT2, NCS1, GJA1, DSTYK, ARHGAP17, VCL, KIFC3, GJA3, CXCR4, FAP, TRPV4, LGI3, PARD3B, ZYX, DPP4, DLG1, SPECC1L, PARVG, STX1A, CLMP, MAGI2, MPP5, PALLD, PLAUR, PJA2, TNS1, BVES, PGM5, ASH1L, SH3KBP1, JAM3, BIN2, GAP43, SRGAP2, SHROOM2, PARD3, LIMS2, PTK7, CLDN14, RIMS3, GPHN, PTK2, SORBS1, ARHGAP44, SORBS2, RASGRP2, EMB, PRIMA1, PRUNE1, APC, DTNA, TBC1D2, FYB, G…	1448	675	20581	1.66349	0.00461782	0.00030852	0.0138053
GOTERM_CC_DIRECT	GO:0030054~cell junction	42	2.81313	0.136245	PARD3, LZTS1, KCNAB2, SNCA, NCS1, DSTYK, IFI30, RIMS3, GPHN, CXCR4, ARHGAP44, RASGRP2, SMAGP, LGI3, TLK2, EMB, PRIMA1, DLG1, DTNA, TBC1D2, HAVCR2, GABRD, FYB, STX1A, DNM1L, KCNB1, SYT12, NLGN1, DENND1A, CBARP, RGS17, SLC6A17, PJA2, PPP1R9A, TJP1, SARM1, RAP1A, MRPL46, BIN2, NFIA, GAP43, SRGAP2	1369	459	18224	1.21808	1	0.711492	88.7476
UP_KEYWORDS	Synapse	30	2.00938	0.230566	LZTS1, KCNAB2, SNCA, NCS1, RIMS3, GPHN, ARHGAP44, RASGRP2, LGI3, EMB, PRIMA1, DTNA, DLG1, GABRD, STX1A, DNM1L, MAGI2, KCNB1, SYT12, NLGN1, CBARP, DENND1A, RGS17, SLC6A17, PJA2, PPP1R9A, SARM1, SH3KBP1, GAP43, SRGAP2	1448	357	20581	1.1944	1	0.625766	97.6545
Annotation Cluster 12	Enrichment Score: 2.0181188587172656
Category	Term	Count	%	PValue	Genes	List Total	Pop Hits	Pop Total	Fold Enrichment	Bonferroni	Benjamini	FDR
INTERPRO	IPR017441:Protein kinase, ATP binding site	51	3.41594	6.0297e-05	STK33, PASK, DSTYK, PRKX, CSNK2A1, PKN3, PAK5, PRKACA, PRKACB, TLK2, CDK14, SIK3, MATK, EGFR, SGK1, LYN, LIMK2, LIMK1, PNCK, PRKCH, PIM3, DAPK2, MARK1, TYK2, PRKD2, PRKCQ, MAPK4, LCK, STK10, NEK1, CAMK2G, EPHB1, PTK2, TTBK1, ZAP70, ITK, FLT1, LTK, AXL, NTRK3, IKBKE, PLK3, PLK2, ULK2, CDC42BPA, TNK1, GRK5, JAK3, ABL1, MYLK, CDC42BPB	1380	381	18559	1.8002	0.108894	0.0104263	0.103075
UP_KEYWORDS	Kinase	80	5.35834	0.000103207	STK33, FAM20B, PRKAG2, PASK, DSTYK, PRKX, CKB, CSNK2A1, CDKN2A, CERKL, PACSIN3, PKN3, MAPKAP1, PAK5, PRKACA, TLK2, PRKACB, ITPK1, SIK3, CDK14, MATK, EGFR, SGK1, MAGI2, LIMK2, LYN, LIMK1, PNCK, PRKCH, RPS6KC1, PIM3, WNK2, PFKM, DAPK2, MARK1, PLAUR, TYK2, PRKD2, PRKCQ, MAPK4, LCK, SH3KBP1, ROR1, ERBB3, GNE, PFKFB3, STK10, NEK1, CAMK2G, FN3K, EPHB1, DGKA, PTK2, TTBK1, ZAP70, PIK3R5, PAPSS2, PDK2, IT…	1448	735	20581	1.54704	0.0483349	0.00235636	0.147668
INTERPRO	IPR000719:Protein kinase, catalytic domain	60	4.01875	0.000135834	STK33, PASK, DSTYK, PRKX, CSNK2A1, PKN3, PAK5, MLKL, PRKACA, TLK2, PRKACB, CDK14, SIK3, MATK, IRAK2, EGFR, SGK1, LIMK2, LYN, LIMK1, PNCK, RPS6KC1, PRKCH, PIM3, WNK2, DAPK2, MARK1, TYK2, PRKD2, PRKCQ, MAPK4, LCK, ROR1, ERBB3, STK10, NEK1, CAMK2G, PTK7, TRIB2, EPHB1, EPHB6, PTK2, TTBK1, ZAP70, ITK, FLT1, LTK, AXL, NTRK3, IKBKE, PLK3, PLK2, ULK2, CDC42BPA, TNK1, JAK3, GRK5, ABL1, MYLK, CDC42BPB	1380	487	18559	1.65691	0.228742	0.0171664	0.232061
UP_SEQ_FEATURE	domain:Protein kinase	56	3.75084	0.000267092	STK33, PASK, DSTYK, PRKX, CSNK2A1, PKN3, PAK5, MLKL, PRKACA, TLK2, PRKACB, CDK14, SIK3, MATK, IRAK2, EGFR, SGK1, LIMK2, LYN, LIMK1, PNCK, PRKCH, PIM3, WNK2, DAPK2, MARK1, PRKD2, PRKCQ, MAPK4, LCK, ROR1, ERBB3, STK10, NEK1, CAMK2G, EPHB1, TRIB2, EPHB6, PTK2, TTBK1, ZAP70, ITK, FLT1, LTK, AXL, NTRK3, IKBKE, PLK3, PLK2, ULK2, CDC42BPA, TNK1, GRK5, ABL1, MYLK, CDC42BPB	1425	478	20063	1.64946	0.613738	0.0514746	0.488991
INTERPRO	IPR011009:Protein kinase-like domain	62	4.15271	0.000444477	STK33, PASK, DSTYK, PRKX, CSNK2A1, PKN3, PAK5, MLKL, PRKACA, TLK2, PRKACB, SIK3, CDK14, MATK, IRAK2, EGFR, SGK1, LIMK2, LYN, LIMK1, PNCK, RPS6KC1, PRKCH, PIM3, WNK2, DAPK2, MARK1, TYK2, PRKD2, PRKCQ, MAPK4, LCK, ROR1, ERBB3, STK10, NEK1, CAMK2G, FN3K, PTK7, TRIB2, EPHB1, EPHB6, PTK2, TTBK1, ZAP70, ITK, FLT1, LTK, AXL, NTRK3, IKBKE, PLK3, PLK2, ULK2, CDC42BPA, TNK1, JAK3, GRK5, MTOR, ABL1, MYLK, C…	1380	531	18559	1.57026	0.572598	0.0379008	0.757469
UP_SEQ_FEATURE	binding site:ATP	61	4.08573	0.000866665	STK33, PASK, DSTYK, PRKX, CKB, CSNK2A1, PKN3, PAK5, PRKACA, TLK2, PRKACB, ITPK1, CDK14, SIK3, MATK, EGFR, SGK1, LIMK2, LYN, LIMK1, PNCK, RPS6KC1, PRKCH, PIM3, WNK2, DAPK2, MARK1, TYK2, PRKD2, PRKCQ, MAPK4, LCK, ROR1, PCCA, ERBB3, STK10, NEK1, CAMK2G, EPHB1, PTK2, TTBK1, ZAP70, EHD2, EHD4, ITK, PDK2, FLT1, LTK, AXL, NTRK3, IKBKE, PLK3, PLK2, ULK2, CDC42BPA, TNK1, JAK3, GRK5, ABL1, MYLK, CDC42BPB	1425	558	20063	1.53913	0.954386	0.149985	1.57847
UP_KEYWORDS	Transferase	149	9.97991	0.00424028	STK33, FAM20B, PASK, DSTYK, PNP, CLYBL, PRKX, FDFT1, ST3GAL3, CSNK2A1, CDKN2A, PACSIN3, AGPS, B3GALNT2, PRKACA, TLK2, PRKACB, ITPK1, MATK, EGFR, MAGI2, PNCK, UGCG, RPS6KC1, PIM3, RRP8, WNK2, LPCAT2, MARK1, PLAUR, EP300, PARP12, HUWE1, MAPK4, PARP14, PARP15, ROR1, PRDM1, GCNT4, PFKFB3, GNE, ERBB3, STK10, NEK1, FN3K, ST8SIA1, OAS2, EPHB1, METTL24, PTK2, B3GNT5, POLE2, NAA30, TTBK1, ZAP70, PCYT1B, G…	1448	1708	20581	1.23993	0.869928	0.044314	5.90266
GOTERM_BP_DIRECT	GO:0006468~protein phosphorylation	52	3.48292	0.00573551	PASK, PRKAG2, CSNK2A1, PKN3, MLKL, PRKACA, PRKACB, TLK2, CDK14, SIK3, MATK, IRAK2, SGK1, LIMK2, LYN, LIMK1, PNCK, RPS6KC1, PRKCH, PIM3, WNK2, DAPK2, MARK1, TYK2, PRKD2, MAPK4, LCK, CTSG, NEK1, STK10, PTK7, TRIB2, EPHB6, ZAP70, PPP3CB, FYB, PDK2, BMP2, LTK, BIRC6, IKBKE, PLK3, PLK2, GMFG, PRKAR1B, CDC42BPA, ADM2, TNK1, JAK3, MTOR, MYLK, CDC42BPB	1311	456	16792	1.46062	1	0.301015	10.2117
UP_SEQ_FEATURE	nucleotide phosphate-binding region:ATP	88	5.89417	0.0250025	KIF23, RAD51C, STK33, PASK, DSTYK, PRKX, CKB, KIFC3, MTHFD1, NLRC5, CSNK2A1, LONP2, PKN3, PAK5, PRKACA, TLK2, PRKACB, DYNC1H1, ITPK1, SIK3, CDK14, MATK, EGFR, SGK1, LIMK2, LYN, KIF5B, LIMK1, PNCK, PRKCH, RPS6KC1, PIM3, WNK2, KIF16B, PFKM, DAPK2, NLRP1, MARK1, TYK2, KIF1C, PRKD2, PRKCQ, MAPK4, LCK, ROR1, EP400, DNAH11, PFKFB3, ERBB3, GNE, NEK1, CAMK2G, STK10, NLRX1, TOR4A, EPHB1, PTK2, EPHB6, KIF7…	1425	994	20063	1.24646	1	0.895037	37.1639
UP_SEQ_FEATURE	active site:Proton acceptor	61	4.08573	0.0397649	STK33, PASK, DSTYK, PRKX, CSNK2A1, PKN3, PAK5, PRKACA, TLK2, PRKACB, SIK3, CDK14, MATK, EGFR, SGK1, LYN, PNCK, RPS6KC1, PRKCH, PIM3, WNK2, PFKM, DAPK2, MARK1, TYK2, PRKD2, PRKCQ, MAPK4, DLD, LCK, ROR1, AOC2, HSD3B7, ERBB3, STK10, NEK1, CAMK2G, EPHB1, GPD1L, PTK2, TTBK1, ZAP70, ALDH4A1, ITK, FLT1, LTK, AXL, NTRK3, QPCT, IKBKE, PLK3, PLK2, ULK2, ALDH2, CDC42BPA, TNK1, JAK3, GRK5, ABL1, MYLK, CDC42B…	1425	672	20063	1.27803	1	0.944418	52.5079
UP_KEYWORDS	Serine/threonine-protein kinase	38	2.54521	0.0426324	STK33, CAMK2G, NEK1, STK10, PASK, DSTYK, PRKX, CSNK2A1, PKN3, TTBK1, PAK5, PRKACA, PRKACB, TLK2, CDK14, SIK3, SGK1, LIMK2, LIMK1, PNCK, PRKCH, RPS6KC1, PIM3, WNK2, DAPK2, MARK1, IKBKE, PRKD2, PRKCQ, PLK3, PLK2, ULK2, MAPK4, CDC42BPA, GRK5, MTOR, MYLK, CDC42BPB	1448	393	20581	1.37432	1	0.252075	46.4092
UP_KEYWORDS	Nucleotide-binding	145	9.71199	0.0467959	STK33, RAD51C, GNA15, RAB9B, FAM20B, ADCY5, PASK, DSTYK, PRKX, KIFC3, NLRC5, CSNK2A1, CRY2, ARL15, PRKACA, MLKL, TLK2, PRKACB, ITPK1, MATK, EGFR, GBP5, OPA1, KIF5B, PNCK, SPAG1, RPS6KC1, PIM3, WNK2, MARK1, MAPK4, ROR1, GBP3, PCCA, EP400, DNAH11, PFKFB3, GNE, ERBB3, STK10, NEK1, TOR4A, OAS2, EPHB1, PTK2, EPHB6, TTBK1, ZAP70, HELLS, NADK2, ITK, MYO1C, SPHK1, ACACA, UBE2L3, ABCG1, NTRK3, IKBKE, PLK3…	1448	1788	20581	1.15265	1	0.264149	49.6512
GOTERM_BP_DIRECT	GO:0046777~protein autophosphorylation	21	1.40656	0.0470471	EGFR, STK33, FLT1, LYN, STK10, CAMK2G, PASK, PIM3, WNK2, DAPK2, PRKX, EPHB1, NTRK3, PRKD2, PTK2, ULK2, TNK1, PRKACA, MTOR, GRK5, ABL1	1311	172	16792	1.56383	1	0.757795	59.4416
UP_KEYWORDS	ATP-binding	111	7.4347	0.102677	RAD51C, STK33, ADCY5, FAM20B, PASK, DSTYK, PRKX, KIFC3, NLRC5, CSNK2A1, PRKACA, MLKL, TLK2, PRKACB, ITPK1, MATK, EGFR, KIF5B, PNCK, RPS6KC1, PIM3, WNK2, MARK1, MAPK4, ROR1, PCCA, EP400, DNAH11, PFKFB3, GNE, ERBB3, STK10, NEK1, TOR4A, OAS2, EPHB1, PTK2, EPHB6, TTBK1, ZAP70, HELLS, ITK, NADK2, MYO1C, SPHK1, ACACA, UBE2L3, ABCG1, NTRK3, IKBKE, PLK3, PLK2, ULK2, CDC42BPA, MYH11, TNK1, MTOR, GRK5, ABL…	1448	1391	20581	1.13421	1	0.41824	78.8002
INTERPRO	IPR008271:Serine/threonine-protein kinase, active site	30	2.00938	0.122857	STK33, STK10, CAMK2G, NEK1, PASK, DSTYK, PRKX, CSNK2A1, PKN3, PRKACA, PRKACB, TLK2, CDK14, SIK3, SGK1, PNCK, PRKCH, PIM3, WNK2, DAPK2, MARK1, PRKD2, PRKCQ, PLK3, PLK2, ULK2, MAPK4, CDC42BPA, MYLK, CDC42BPB	1380	312	18559	1.29313	1	0.926522	89.3747
GOTERM_MF_DIRECT	GO:0004674~protein serine/threonine kinase activity	36	2.41125	0.124105	STK33, STK10, CAMK2G, NEK1, PASK, DSTYK, PRKX, CSNK2A1, PKN3, TTBK1, PAK5, PRKACA, PRKACB, TLK2, SIK3, IRAK2, SGK1, LIMK2, LIMK1, PNCK, PRKCH, RPS6KC1, PIM3, WNK2, DAPK2, MARK1, PRKD2, PRKCQ, PLK3, PLK2, ULK2, MAPK4, CDC42BPA, GRK5, MTOR, CDC42BPB	1286	376	16881	1.25682	1	0.870451	88.2686
GOTERM_MF_DIRECT	GO:0004672~protein kinase activity	34	2.27729	0.149644	STK33, CCL3, ERBB3, NEK1, PASK, PTK7, CCL5, TRIB2, PTK2, EPHB6, CSNK2A1, PKN3, TTBK1, MLKL, CDK14, SIK3, EGFR, PDK2, LTK, LIMK2, LIMK1, PNCK, PRKCH, RPS6KC1, PIM3, DAPK2, TYK2, IKBKE, PRKD2, PRKCQ, ROR1, MTOR, ABL1, CDC42BPB	1286	359	16881	1.2432	1	0.904581	92.7302
SMART	SM00220:S_TKc	35	2.34427	0.288599	STK33, CAMK2G, NEK1, STK10, PASK, DSTYK, PRKX, TRIB2, CSNK2A1, PKN3, TTBK1, PRKACA, PRKACB, TLK2, CDK14, SIK3, SGK1, PNCK, PRKCH, RPS6KC1, PIM3, WNK2, DAPK2, MARK1, IKBKE, PRKD2, PRKCQ, PLK3, PLK2, ULK2, MAPK4, CDC42BPA, GRK5, MYLK, CDC42BPB	862	359	10057	1.13746	1	0.913321	99.1269
GOTERM_MF_DIRECT	GO:0005524~ATP binding	119	7.97053	0.339172	STK33, RAD51C, ADCY5, FAM20B, PASK, DSTYK, PRKX, KIFC3, NLRC5, CSNK2A1, PRKACA, MLKL, TLK2, PRKACB, ITPK1, MATK, EGFR, KIF5B, PNCK, RPS6KC1, PIM3, WNK2, MARK1, MAPK4, ROR1, SLFN12L, PCCA, EP400, DNAH11, PFKFB3, GNE, ERBB3, STK10, NEK1, PTK7, TOR4A, OAS2, EPHB1, PTK2, EPHB6, TTBK1, ZAP70, RUNX1, RUNX2, HELLS, ITK, NADK2, MYO1C, SPHK1, ACACA, UBE2L3, ABCG1, NTRK3, IKBKE, OASL, PLK3, PLK2, P2RX1, UL…	1286	1495	16881	1.04487	1	0.976413	99.8768
Annotation Cluster 13	Enrichment Score: 1.9711804296940487
Category	Term	Count	%	PValue	Genes	List Total	Pop Hits	Pop Total	Fold Enrichment	Bonferroni	Benjamini	FDR
BIOCARTA	h_ctla4Pathway:The Co-Stimulatory Signal During T-cell Activation	11	0.736772	6.30938e-05	ITK, CD3D, HLA-DRB1, CD80, CD3E, ICOS, CD247, LCK, CTLA4, HLA-DRA, CD28	226	19	1625	4.16279	0.0154638	0.0154638	0.0817783
BIOCARTA	h_tcraPathway:Lck and Fyn tyrosine kinases in initiation of TCR Activation	8	0.535834	0.000179952	PTPRC, CD3D, HLA-DRB1, CD3E, CD247, LCK, ZAP70, HLA-DRA	226	11	1625	5.22928	0.0434787	0.0219809	0.23308
BIOCARTA	h_tcytotoxicPathway:T Cytotoxic Cell Surface Molecules	8	0.535834	0.000381308	ITGAL, PTPRC, CD3D, CD8A, CD3E, CD247, CD2, CD28	226	12	1625	4.79351	0.0899003	0.0309125	0.493289
BIOCARTA	h_ctlPathway:CTL mediated immune response against target cells	8	0.535834	0.00128893	PRF1, ITGAL, CD3D, CD3E, CD247, HLA-A, GZMB, B2M	226	14	1625	4.10872	0.272813	0.0765541	1.65844
BIOCARTA	h_cskPathway:Activation of Csk by cAMP-dependent Protein Kinase Inhibits Signaling through the T Cell Receptor	10	0.669792	0.00154423	PTPRC, CD3D, HLA-DRB1, CD3E, PRKAR1B, CD247, LCK, ZAP70, PRKACB, HLA-DRA	226	22	1625	3.2683	0.317313	0.0735024	1.98389
INTERPRO	IPR003110:Phosphorylated immunoreceptor signaling ITAM	5	0.334896	0.0016659	CD3D, CD3E, CD247, CD79A, NFAM1	1380	8	18559	8.40534	0.95874	0.0948192	2.81127
BIOCARTA	h_thelperPathway:T Helper Cell Surface Molecules	7	0.468855	0.00294653	ITGAL, PTPRC, CD3D, CD3E, CD247, CD2, CD28	226	12	1625	4.19432	0.517545	0.114389	3.75392
SMART	SM00077:ITAM	4	0.267917	0.016834	CD3D, CD3E, CD247, CD79A	862	7	10057	6.66689	0.998777	0.3806	21.051
BIOCARTA	h_no2il12Pathway:NO2-dependent IL 12 Pathway in NK cells	7	0.468855	0.0215902	TYK2, STAT4, CD3D, CD3E, CD247, CD2, IL12A	226	17	1625	2.9607	0.995443	0.537066	24.6489
UP_SEQ_FEATURE	domain:ITAM	4	0.267917	0.0216717	CD3D, CD3E, CD79A, NFAM1	1425	9	20063	6.25747	1	0.871676	33.1058
BIOCARTA	h_il17Pathway:IL 17 Signaling Pathway	6	0.401875	0.0451167	CD3D, CD8A, CD3E, CD247, CD2, CXCL8	226	15	1625	2.87611	0.999989	0.645355	45.0421
GOTERM_CC_DIRECT	GO:0042105~alpha-beta T cell receptor complex	3	0.200938	0.048333	CD3D, CD3E, CD247	1369	5	18224	7.98714	1	0.472216	52.2365
BIOCARTA	h_il12Pathway:IL12 and Stat4 Dependent Signaling Pathway in Th1 Development	7	0.468855	0.0588385	TYK2, STAT4, CD3D, CD3E, CD247, IL12A, ETV5	226	21	1625	2.39676	1	0.656948	54.4465
BIOCARTA	h_tcrmolecule:T Cell Receptor and CD3 Complex	3	0.200938	0.0946737	CD3D, CD3E, CD247	226	4	1625	5.3927	1	0.725548	72.4626
BIOCARTA	h_tob1Pathway:Role of Tob in T-cell activation	6	0.401875	0.110419	IL2RA, CD3D, CD3E, CD247, TOB1, CD28	226	19	1625	2.27061	1	0.764256	78.0656
BIOCARTA	h_stathminPathway:Stathmin and breast cancer resistance to antimicrotubule agents	7	0.468855	0.120199	CD3D, CD3E, CAMK2G, PRKAR1B, CD247, CD2, PRKACB	226	25	1625	2.01327	1	0.747222	80.9946
BIOCARTA	h_tcapoptosisPathway:HIV Induced T Cell Apoptosis	4	0.267917	0.150204	CD3D, CD3E, CD247, CD28	226	10	1625	2.87611	1	0.799724	87.8808
BIOCARTA	h_tcrPathway:T Cell Receptor Signaling Pathway	8	0.535834	0.409256	PTPN7, CD3D, CD3E, CD247, LCK, PPP3CB, ZAP70, NFATC4	226	44	1625	1.30732	1	0.975637	99.8914
Annotation Cluster 14	Enrichment Score: 1.946307645992869
Category	Term	Count	%	PValue	Genes	List Total	Pop Hits	Pop Total	Fold Enrichment	Bonferroni	Benjamini	FDR
INTERPRO	IPR016187:C-type lectin fold	20	1.33958	0.000567927	KLRB1, HAPLN2, KLRC4, HAPLN1, HAPLN3, OLR1, ATRNL1, SELL, MRC2, KLRK1, CD72, COL4A6, COL4A5, CD44, CD69, CLEC2B, ACAN, CLEC4A, KLRF1, KLRD1	1380	112	18559	2.40153	0.662498	0.0425171	0.966889
INTERPRO	IPR016186:C-type lectin-like	18	1.20563	0.00165041	KLRB1, HAPLN2, KLRC4, HAPLN1, HAPLN3, OLR1, ATRNL1, SELL, MRC2, KLRK1, CD72, CD44, CD69, CLEC2B, ACAN, CLEC4A, KLRF1, KLRD1	1380	104	18559	2.32763	0.957498	0.0968596	2.78548
UP_KEYWORDS	Lectin	21	1.40656	0.0172818	KLRB1, GALNT3, OLR1, ATRNL1, GALNT6, SELL, GALNT5, MRC2, KLRK1, CD72, LGALS9, AIM1, CD69, SIGLEC8, CLEC2B, FCN1, ACAN, CLEC4A, CD22, KLRF1, KLRD1	1448	171	20581	1.7455	0.999768	0.134348	22.0888
GOTERM_MF_DIRECT	GO:0030246~carbohydrate binding	24	1.6075	0.025154	KLRB1, GALNT3, EMCN, OLR1, ATRNL1, GALNT6, SELL, GALNT5, EPM2A, MRC2, KLRK1, CD72, LGALS9, AIM1, CD69, SIGLEC8, CLEC2B, MLEC, FCN1, ACAN, CLEC4A, CD22, KLRF1, KLRD1	1286	196	16881	1.60736	1	0.535216	33.7666
UP_SEQ_FEATURE	domain:C-type lectin	12	0.803751	0.0298942	KLRB1, OLR1, ATRNL1, CD69, SELL, CLEC2B, KLRK1, ACAN, CLEC4A, KLRF1, CD72, KLRD1	1425	82	20063	2.06039	1	0.919009	42.704
INTERPRO	IPR001304:C-type lectin	13	0.87073	0.0315599	KLRB1, OLR1, ATRNL1, CD69, SELL, CLEC2B, MRC2, KLRK1, ACAN, CLEC4A, KLRF1, CD72, KLRD1	1380	89	18559	1.9644	1	0.640097	42.2164
SMART	SM00034:CLECT	13	0.87073	0.0618076	KLRB1, OLR1, ATRNL1, CD69, SELL, CLEC2B, MRC2, KLRK1, ACAN, CLEC4A, KLRF1, CD72, KLRD1	862	86	10057	1.76362	1	0.593446	58.8629
Annotation Cluster 15	Enrichment Score: 1.9237643694894313
Category	Term	Count	%	PValue	Genes	List Total	Pop Hits	Pop Total	Fold Enrichment	Bonferroni	Benjamini	FDR
INTERPRO	IPR017956:AT hook, DNA-binding motif	4	0.267917	0.00690128	SETBP1, ASH1L, HMGA2, HMGA1	1380	6	18559	8.9657	0.999998	0.300832	11.1696
SMART	SM00384:AT_hook	4	0.267917	0.0102677	SETBP1, ASH1L, HMGA2, HMGA1	862	6	10057	7.77804	0.983037	0.288033	13.3844
UP_SEQ_FEATURE	DNA-binding region:A.T hook 1	5	0.334896	0.0107539	SETBP1, ASH1L, MECP2, HMGA2, HMGA1	1425	13	20063	5.41511	1	0.747179	17.9965
UP_SEQ_FEATURE	DNA-binding region:A.T hook 2	5	0.334896	0.0107539	SETBP1, ASH1L, MECP2, HMGA2, HMGA1	1425	13	20063	5.41511	1	0.747179	17.9965
UP_SEQ_FEATURE	DNA-binding region:A.T hook 3	4	0.267917	0.0293524	SETBP1, ASH1L, HMGA2, HMGA1	1425	10	20063	5.63172	1	0.920015	42.1139
Annotation Cluster 16	Enrichment Score: 1.8657589011614502
Category	Term	Count	%	PValue	Genes	List Total	Pop Hits	Pop Total	Fold Enrichment	Bonferroni	Benjamini	FDR
UP_KEYWORDS	Signal transduction inhibitor	10	0.669792	0.00361237	RGS10, RGS1, ARRB2, RGS4, RGS6, SOCS7, RGS17, RGS16, PRR5L, RGS13	1448	45	20581	3.15853	0.823966	0.0387099	5.04952
GOTERM_BP_DIRECT	GO:0009968~negative regulation of signal transduction	9	0.602813	0.00390081	RGS10, RGS1, ERBB3, RGS6, DDIT4L, INPP5D, RGS17, RGS16, PRR5L	1311	34	16792	3.3905	1	0.251358	7.05772
INTERPRO	IPR024066:Regulator of G-protein signaling, domain 1	7	0.468855	0.00440797	RGS10, RGS1, RGS4, RGS6, RGS17, RGS16, RGS13	1380	22	18559	4.27908	0.999785	0.225827	7.27718
INTERPRO	IPR016137:Regulator of G protein signalling superfamily	9	0.602813	0.00703722	RGS10, ARHGEF1, RGS1, RGS4, RGS6, RGS17, GRK5, RGS16, RGS13	1380	39	18559	3.10351	0.999999	0.299061	11.3773
UP_SEQ_FEATURE	domain:RGS	8	0.535834	0.00745023	RGS10, RGS1, RGS4, RGS6, RGS17, GRK5, RGS16, RGS13	1425	33	20063	3.41316	1	0.670298	12.8228
SMART	SM00315:RGS	8	0.535834	0.0265484	RGS10, RGS1, RGS4, RGS6, RGS17, GRK5, RGS16, RGS13	862	35	10057	2.66676	0.999976	0.445929	31.2447
GOTERM_BP_DIRECT	GO:0008277~regulation of G-protein coupled receptor protein signaling pathway	7	0.468855	0.0797108	PLCE1, RGS1, RGS4, RGS6, GPSM1, GRK5, RGS16	1311	39	16792	2.29897	1	0.863798	78.8929
GOTERM_MF_DIRECT	GO:0001965~G-protein alpha-subunit binding	4	0.267917	0.172035	RGS10, RGS1, RGS4, F2R	1286	19	16881	2.76353	1	0.919815	95.2781
Annotation Cluster 17	Enrichment Score: 1.771662873130634
Category	Term	Count	%	PValue	Genes	List Total	Pop Hits	Pop Total	Fold Enrichment	Bonferroni	Benjamini	FDR
UP_SEQ_FEATURE	domain:CH	9	0.602813	0.00852151	SPECC1L, VAV3, SMTN, LRCH2, MICAL3, EHBP1, CNN1, TAGLN2, MICALL1	1425	42	20063	3.01699	1	0.704476	14.5333
SMART	SM00033:CH	12	0.803751	0.023421	PARVG, SPECC1L, VAV3, SMTN, MACF1, LRCH2, MICAL3, EHBP1, CNN1, TAGLN2, FLNA, MICALL1	862	66	10057	2.12128	0.999914	0.442941	28.1046
INTERPRO	IPR001715:Calponin homology domain	12	0.803751	0.0242599	PARVG, SPECC1L, VAV3, SMTN, MACF1, LRCH2, MICAL3, EHBP1, CNN1, TAGLN2, FLNA, MICALL1	1380	76	18559	2.12346	1	0.580869	34.2973
Annotation Cluster 18	Enrichment Score: 1.7017499070995994
Category	Term	Count	%	PValue	Genes	List Total	Pop Hits	Pop Total	Fold Enrichment	Bonferroni	Benjamini	FDR
GOTERM_MF_DIRECT	GO:0032266~phosphatidylinositol-3-phosphate binding	8	0.535834	0.00906916	SNX19, PARD3, JPH2, NCF4, SNX21, DENND1A, KIF16B, SNX20	1286	32	16881	3.28169	0.999983	0.323909	13.6993
UP_SEQ_FEATURE	domain:PX	9	0.602813	0.0187319	SNX19, PLD2, PLD1, NCF4, SNX21, RPS6KC1, KIF16B, SNX10, SNX20	1425	48	20063	2.63987	1	0.845949	29.3194
INTERPRO	IPR001683:Phox homologous domain	10	0.669792	0.0192049	SNX19, PLD2, SGK1, PLD1, NCF4, SNX21, RPS6KC1, KIF16B, SNX10, SNX20	1380	55	18559	2.44519	1	0.523619	28.2264
GOTERM_MF_DIRECT	GO:0035091~phosphatidylinositol binding	13	0.87073	0.0269928	SNX19, PLD2, SGK1, PLD1, NCF4, PASK, RPS6KC1, KIF16B, ITPR3, ITPR1, SNX21, SNX10, SNX20	1286	85	16881	2.00762	1	0.534922	35.7584
SMART	SM00312:PX	9	0.602813	0.0351919	SNX19, PLD2, PLD1, NCF4, SNX21, RPS6KC1, KIF16B, SNX10, SNX20	862	45	10057	2.33341	0.999999	0.459507	39.2734
Annotation Cluster 19	Enrichment Score: 1.68989973820843
Category	Term	Count	%	PValue	Genes	List Total	Pop Hits	Pop Total	Fold Enrichment	Bonferroni	Benjamini	FDR
GOTERM_MF_DIRECT	GO:0001030~RNA polymerase III type 1 promoter DNA binding	3	0.200938	0.0164905	MTOR, MAF1, RPTOR	1286	3	16881	13.1267	1	0.435338	23.5783
GOTERM_MF_DIRECT	GO:0001031~RNA polymerase III type 2 promoter DNA binding	3	0.200938	0.0164905	MTOR, MAF1, RPTOR	1286	3	16881	13.1267	1	0.435338	23.5783
GOTERM_MF_DIRECT	GO:0001032~RNA polymerase III type 3 promoter DNA binding	3	0.200938	0.0313208	MTOR, MAF1, RPTOR	1286	4	16881	9.84506	1	0.564913	40.2268
Annotation Cluster 20	Enrichment Score: 1.5365253585435454
Category	Term	Count	%	PValue	Genes	List Total	Pop Hits	Pop Total	Fold Enrichment	Bonferroni	Benjamini	FDR
UP_SEQ_FEATURE	domain:Link 1	4	0.267917	0.0152422	HAPLN2, HAPLN1, HAPLN3, ACAN	1425	8	20063	7.03965	1	0.818996	24.5617
UP_SEQ_FEATURE	domain:Link 2	4	0.267917	0.0152422	HAPLN2, HAPLN1, HAPLN3, ACAN	1425	8	20063	7.03965	1	0.818996	24.5617
INTERPRO	IPR000538:Link	5	0.334896	0.0213557	HAPLN2, HAPLN1, HAPLN3, CD44, ACAN	1380	15	18559	4.48285	1	0.554831	30.8713
GOTERM_MF_DIRECT	GO:0005540~hyaluronic acid binding	6	0.401875	0.0269166	HAPLN2, HAPLN1, HAPLN3, CD44, ACAN, CEMIP	1286	23	16881	3.42437	1	0.542297	35.677
UP_KEYWORDS	Hyaluronic acid	4	0.267917	0.0286342	HAPLN2, HAPLN1, HAPLN3, CEMIP	1448	10	20581	5.68536	0.999999	0.198563	34.0294
SMART	SM00445:LINK	5	0.334896	0.0339232	HAPLN2, HAPLN1, HAPLN3, CD44, ACAN	862	15	10057	3.88902	0.999999	0.477512	38.1522
GOTERM_MF_DIRECT	GO:0005201~extracellular matrix structural constituent	9	0.602813	0.135304	HAPLN2, HAPLN1, HAPLN3, LUM, ACAN, LAMC1, COL11A2, COL4A6, COL4A5	1286	67	16881	1.76329	1	0.884573	90.4726
Annotation Cluster 21	Enrichment Score: 1.514316481344924
Category	Term	Count	%	PValue	Genes	List Total	Pop Hits	Pop Total	Fold Enrichment	Bonferroni	Benjamini	FDR
GOTERM_MF_DIRECT	GO:0000975~regulatory region DNA binding	6	0.401875	0.00127589	IRF9, IRF7, IRF3, IRF4, RUNX1, HMGA2	1286	12	16881	6.56337	0.784733	0.120138	2.04348
INTERPRO	IPR019471:Interferon regulatory factor-3	4	0.267917	0.0114135	IRF9, IRF7, IRF3, IRF4	1380	7	18559	7.68489	1	0.414518	17.8256
SMART	SM01243:SM01243	4	0.267917	0.016834	IRF9, IRF7, IRF3, IRF4	862	7	10057	6.66689	0.998777	0.3806	21.051
UP_SEQ_FEATURE	DNA-binding region:Tryptophan pentad repeat	4	0.267917	0.0216717	IRF9, IRF7, IRF3, IRF4	1425	9	20063	6.25747	1	0.871676	33.1058
INTERPRO	IPR001346:Interferon regulatory factor DNA-binding domain	4	0.267917	0.0244817	IRF9, IRF7, IRF3, IRF4	1380	9	18559	5.97713	1	0.577541	34.5522
INTERPRO	IPR019817:Interferon regulatory factor, conserved site	4	0.267917	0.0244817	IRF9, IRF7, IRF3, IRF4	1380	9	18559	5.97713	1	0.577541	34.5522
SMART	SM00348:IRF	4	0.267917	0.0354958	IRF9, IRF7, IRF3, IRF4	862	9	10057	5.18536	0.999999	0.448339	39.5392
INTERPRO	IPR008984:SMAD/FHA domain	8	0.535834	0.0959027	KIF1C, IRF9, PHLDB1, IRF7, SLMAP, IRF3, IRF4, KIF16B	1380	53	18559	2.02997	1	0.893696	82.1699
INTERPRO	IPR017855:SMAD domain-like	4	0.267917	0.111016	IRF9, IRF7, IRF3, IRF4	1380	16	18559	3.36214	1	0.911017	86.6358
BIOCARTA	h_pcafPathway:The information-processing pathway at the IFN-beta enhancer	3	0.200938	0.597649	IRF7, IRF3, IRF4	226	14	1625	1.54077	1	0.993969	99.9993
Annotation Cluster 22	Enrichment Score: 1.4579218537512117
Category	Term	Count	%	PValue	Genes	List Total	Pop Hits	Pop Total	Fold Enrichment	Bonferroni	Benjamini	FDR
INTERPRO	IPR001060:FCH domain	6	0.401875	0.0245335	PACSIN3, FNBP1L, PSTPIP1, ARHGAP45, FCHO1, SRGAP2	1380	23	18559	3.50832	1	0.571768	34.6116
SMART	SM00055:FCH	6	0.401875	0.0351048	PACSIN3, FNBP1L, PSTPIP1, ARHGAP45, FCHO1, SRGAP2	862	22	10057	3.18192	0.999999	0.473561	39.1971
UP_SEQ_FEATURE	domain:FCH	5	0.334896	0.049103	PACSIN3, FNBP1L, PSTPIP1, FCHO1, SRGAP2	1425	20	20063	3.51982	1	0.961608	60.3046
Annotation Cluster 23	Enrichment Score: 1.4273519547070173
Category	Term	Count	%	PValue	Genes	List Total	Pop Hits	Pop Total	Fold Enrichment	Bonferroni	Benjamini	FDR
UP_KEYWORDS	Cytolysis	5	0.334896	0.0137704	PRF1, MICB, GZMA, GZMB, GZMH	1448	14	20581	5.07621	0.998713	0.113978	18.0066
GOTERM_BP_DIRECT	GO:0019835~cytolysis	6	0.401875	0.0203407	PRF1, MICB, APOL1, GZMA, GZMB, GZMH	1311	21	16792	3.65958	1	0.558444	31.9439
BIOCARTA	h_setPathway:Granzyme A mediated Apoptosis Pathway	4	0.267917	0.18648	PRF1, CEP104, GZMA, GZMB	226	11	1625	2.61464	1	0.838072	93.1164
Annotation Cluster 24	Enrichment Score: 1.4037938122849192
Category	Term	Count	%	PValue	Genes	List Total	Pop Hits	Pop Total	Fold Enrichment	Bonferroni	Benjamini	FDR
GOTERM_MF_DIRECT	GO:0004252~serine-type endopeptidase activity	32	2.14334	0.00649901	IGHG4, IGKV1-17, MMP9, PAMR1, LONP2, HTRA1, FAP, IGHV3-23, FCN1, IGKV2-30, C2, ADAM8, DPP4, RHBDF2, CFB, GZMA, MMP19, GZMB, HGF, CTSS, RHBDD1, GZMH, MMP11, IGLV3-1, IGHV3-30, CTSK, GZMK, IGHV3-7, IGKV1-39, ST14, CTSC, CTSG	1286	255	16881	1.64728	0.999608	0.31169	10.0074
UP_KEYWORDS	Protease	50	3.34896	0.0441529	MMP9, ANPEP, ENPEP, MMP28, MMP24, USP19, LONP2, HTRA1, FAP, USP10, ADAM8, CASP1, DPP4, USP13, CTSZ, GZMA, TRABD2A, MMP19, TRABD2B, GZMB, CTSS, GZMH, RHBDD1, MMP11, CTSW, ADAMTS7, CTSK, GZMK, CPXM1, ST14, CAPN14, CTSC, USP22, TNFAIP3, ADAM12, CTSG, USP7, ADAMTS14, USP2, USP9X, PAMR1, ADAMTS15, ECE1, C2, RHBDF2, CFB, AGBL5, PSMB8, PSMB9, ADAMDEC1	1448	544	20581	1.30638	1	0.2569	47.615
GOTERM_BP_DIRECT	GO:0006508~proteolysis	45	3.01407	0.214196	IGHG4, ADAMTS14, IGKV1-17, MMP9, ADAMTS15, ANPEP, MMP28, MMP24, HTRA1, FAP, ZFYVE9, IGHV3-23, FCN1, ACAN, IGKV2-30, C2, CASP1, ADAM8, LONRF2, DPP4, RHBDF2, CTSZ, OLR1, CFB, ADAM23, TRABD2A, TRABD2B, AGBL5, MMP19, HGF, CTSS, MMP11, IGLV3-1, IGHV3-30, CTSK, GZMK, IGHV3-7, IGKV1-39, CAPN14, ST14, DLD, CTSC, ADAM12, CTSG, ADAMDEC1	1311	500	16792	1.15277	1	0.980209	98.9045
Annotation Cluster 25	Enrichment Score: 1.3943239674669734
Category	Term	Count	%	PValue	Genes	List Total	Pop Hits	Pop Total	Fold Enrichment	Bonferroni	Benjamini	FDR
GOTERM_BP_DIRECT	GO:0035986~senescence-associated heterochromatin focus assembly	3	0.200938	0.0172978	CDKN2A, HMGA2, HMGA1	1311	3	16792	12.8085	1	0.523932	27.8745
GOTERM_CC_DIRECT	GO:0035985~senescence-associated heterochromatin focus	3	0.200938	0.0305043	CDKN2A, HMGA2, HMGA1	1369	4	18224	9.98393	1	0.400913	37.002
GOTERM_BP_DIRECT	GO:2000774~positive regulation of cellular senescence	3	0.200938	0.124359	CDKN2A, HMGA2, HMGA1	1311	8	16792	4.8032	1	0.930464	91.6829
Annotation Cluster 26	Enrichment Score: 1.3929648618299533
Category	Term	Count	%	PValue	Genes	List Total	Pop Hits	Pop Total	Fold Enrichment	Bonferroni	Benjamini	FDR
GOTERM_MF_DIRECT	GO:0005516~calmodulin binding	24	1.6075	0.0171196	EGFR, SLC8A2, MYO1C, WFS1, CAMK2G, PNCK, SPHK1, DAPK2, RGS16, KCNN4, TJP1, RGS1, RASGRF2, PDE1C, RGS4, MYH11, PPP3CB, TRPV4, CNN1, MAP6, CACNA1C, MYLK, GAP43, ADD1	1286	189	16881	1.66689	1	0.438438	24.365
UP_KEYWORDS	Calmodulin-binding	18	1.20563	0.0386898	SLC8A2, MYO1C, CAMK2G, PNCK, SPHK1, DAPK2, KCNN4, TJP1, RASGRF2, PDE1C, PPP3CB, MYH11, TRPV4, CNN1, MAP6, MYLK, GAP43, ADD1	1448	152	20581	1.68317	1	0.243103	43.1612
UP_SEQ_FEATURE	region of interest:Calmodulin-binding	8	0.535834	0.100004	KCNN4, SLC8A2, PNCK, CAMK2G, PPP3CB, MAP6, DAPK2, MYLK	1425	56	20063	2.01133	1	0.989117	85.5357
Annotation Cluster 27	Enrichment Score: 1.3876752174280658
Category	Term	Count	%	PValue	Genes	List Total	Pop Hits	Pop Total	Fold Enrichment	Bonferroni	Benjamini	FDR
INTERPRO	IPR015940:Ubiquitin-associated/translation elongation factor EF1B, N-terminal, eukaryote	9	0.602813	0.0146031	HUWE1, VPS13D, CBL, UBASH3A, UBQLN2, UBAP2, SIK3, MARK1, USP13	1380	44	18559	2.75084	1	0.472312	22.2441
UP_SEQ_FEATURE	domain:UBA	8	0.535834	0.0211329	HUWE1, VPS13D, CBL, UBASH3A, UBQLN2, UBAP2, SIK3, MARK1	1425	40	20063	2.81586	1	0.871997	32.4265
SMART	SM00165:UBA	7	0.468855	0.0333976	HUWE1, VPS13D, CBL, UBQLN2, UBAP2, MARK1, USP13	862	29	10057	2.81619	0.999999	0.488735	37.682
INTERPRO	IPR009060:UBA-like	7	0.468855	0.273011	HUWE1, VPS13D, CBL, UBASH3A, UBQLN2, UBAP2, USP13	1380	59	18559	1.59559	1	0.986338	99.5717
Annotation Cluster 28	Enrichment Score: 1.335505219808492
Category	Term	Count	%	PValue	Genes	List Total	Pop Hits	Pop Total	Fold Enrichment	Bonferroni	Benjamini	FDR
INTERPRO	IPR008343:Mitogen-activated protein (MAP) kinase phosphatase	6	0.401875	0.000412803	DUSP5, DUSP4, DUSP2, DUSP10, DUSP8, DUSP6	1380	10	18559	8.06913	0.545902	0.0368946	0.703669
GOTERM_MF_DIRECT	GO:0017017~MAP kinase tyrosine/serine/threonine phosphatase activity	6	0.401875	0.00194407	DUSP5, DUSP4, DUSP2, DUSP10, DUSP8, DUSP6	1286	13	16881	6.0585	0.903768	0.153981	3.09796
GOTERM_BP_DIRECT	GO:0006470~protein dephosphorylation	19	1.27261	0.00894832	PTPN7, PTPRC, PTPRE, CTDSPL, CAMK2G, EPM2A, DUSP10, PTPN14, PTPN22, DUSP5, PPP1R3D, DUSP2, DAPP1, LCK, PPM1N, PPP3CB, PPP1R12A, PPM1L, DLG1	1311	126	16792	1.93145	1	0.386636	15.4921
GOTERM_BP_DIRECT	GO:0000188~inactivation of MAPK activity	7	0.468855	0.010871	DUSP5, DUSP4, DUSP2, RGS4, DUSP10, DUSP8, DUSP6	1311	25	16792	3.58639	1	0.428229	18.51
PIR_SUPERFAMILY	PIRSF000939:dual specificity protein phosphatase (MAP kinase phosphatase)	4	0.267917	0.0125994	DUSP5, DUSP4, DUSP2, DUSP6	132	7	1692	7.32468	0.752103	0.752103	13.3468
UP_SEQ_FEATURE	domain:Rhodanese	6	0.401875	0.0139671	DUSP5, DUSP4, DUSP2, DUSP10, DUSP8, DUSP6	1425	21	20063	4.02266	1	0.811674	22.7489
INTERPRO	IPR024950:Dual specificity phosphatase	7	0.468855	0.0245761	DUSP5, DUSP4, DUSP2, EPM2A, DUSP10, DUSP8, DUSP6	1380	31	18559	3.03677	1	0.565986	34.6605
SMART	SM00450:RHOD	6	0.401875	0.0291144	DUSP5, DUSP4, DUSP2, DUSP10, DUSP8, DUSP6	862	21	10057	3.33344	0.999991	0.458958	33.7254
INTERPRO	IPR001763:Rhodanese-like domain	6	0.401875	0.029148	DUSP5, DUSP4, DUSP2, DUSP10, DUSP8, DUSP6	1380	24	18559	3.36214	1	0.622868	39.7052
UP_SEQ_FEATURE	domain:Tyrosine-protein phosphatase	10	0.669792	0.0329734	DUSP5, PTPN7, DUSP4, DUSP2, EPM2A, DUSP10, PTPN14, PTPN22, DUSP8, DUSP6	1425	63	20063	2.23481	1	0.933701	45.9509
INTERPRO	IPR000387:Protein-tyrosine/Dual specificity phosphatase	12	0.803751	0.0397434	DUSP5, PTPN7, DUSP4, PTPRC, PTPRE, DUSP2, EPM2A, DUSP10, PTPN14, PTPN22, DUSP8, DUSP6	1380	82	18559	1.96808	1	0.69667	50.0227
UP_KEYWORDS	Protein phosphatase	16	1.07167	0.0469333	PTPN7, PTPRC, PTPRE, CTDSPL, EPM2A, DUSP10, PTPN14, PTPN22, DUSP5, DUSP4, DUSP2, PPM1N, PPP3CB, PPM1L, DUSP8, DUSP6	1448	133	20581	1.70988	1	0.261846	49.755
INTERPRO	IPR020422:Dual specificity phosphatase, subgroup, catalytic domain	7	0.468855	0.0475476	DUSP5, DUSP4, DUSP2, EPM2A, DUSP10, DUSP8, DUSP6	1380	36	18559	2.615	1	0.735687	56.533
INTERPRO	IPR016130:Protein-tyrosine phosphatase, active site	11	0.736772	0.0541205	DUSP5, PTPN7, DUSP4, PTPRC, PTPRE, DUSP2, EPM2A, DUSP10, PTPN14, PTPN22, DUSP8	1380	76	18559	1.9465	1	0.767139	61.3879
GOTERM_BP_DIRECT	GO:0001706~endoderm formation	4	0.267917	0.0612282	DUSP5, DUSP4, DUSP2, EOMES	1311	12	16792	4.26951	1	0.818614	69.3701
GOTERM_MF_DIRECT	GO:0016791~phosphatase activity	7	0.468855	0.0801554	DUSP5, ALPL, DUSP4, CTDSPL, DUSP10, PTPN22, DUSP8	1286	40	16881	2.29718	1	0.762093	74.1059
SMART	SM00195:DSPc	7	0.468855	0.0828167	DUSP5, DUSP4, DUSP2, EPM2A, DUSP10, DUSP8, DUSP6	862	36	10057	2.26859	1	0.667632	69.988
UP_SEQ_FEATURE	active site:Phosphocysteine intermediate	11	0.736772	0.0830909	DUSP5, PTPN7, DUSP4, PTPRC, PTPRE, DUSP2, DUSP10, PTPN14, PTPN22, DUSP8, DUSP6	1425	86	20063	1.80084	1	0.987881	79.645
INTERPRO	IPR003595:Protein-tyrosine phosphatase, catalytic	9	0.602813	0.0937206	DUSP5, PTPN7, DUSP4, PTPRC, PTPRE, DUSP2, TNS1, PTPN14, PTPN22	1380	63	18559	1.92122	1	0.893536	81.4194
INTERPRO	IPR000340:Dual specificity phosphatase, catalytic domain	7	0.468855	0.0965749	DUSP5, DUSP4, DUSP2, EPM2A, DUSP10, DUSP8, DUSP6	1380	43	18559	2.1893	1	0.89269	82.3953
BIOCARTA	h_dspPathway:Regulation of MAP Kinase Pathways Through Dual Specificity Phosphatases	4	0.267917	0.116558	DUSP4, DUSP2, DUSP8, DUSP6	226	9	1625	3.19567	1	0.751273	79.9494
GOTERM_MF_DIRECT	GO:0004725~protein tyrosine phosphatase activity	12	0.803751	0.138384	DUSP5, PTPN7, DUSP4, PTPRC, PTPRE, DUSP2, EPM2A, DUSP10, PTPN14, PTPN22, DUSP8, DUSP6	1286	100	16881	1.57521	1	0.887538	91.0069
SMART	SM00404:PTPc_motif	9	0.602813	0.168096	DUSP5, PTPN7, DUSP4, PTPRC, PTPRE, DUSP2, TNS1, PTPN14, PTPN22	862	63	10057	1.66672	1	0.837548	92.287
GOTERM_BP_DIRECT	GO:0035335~peptidyl-tyrosine dephosphorylation	11	0.736772	0.24284	DUSP5, PTPN7, DUSP4, PTPRC, PTPRE, DUSP2, DUSP10, PTPN14, PTPN22, DUSP8, DUSP6	1311	99	16792	1.42317	1	0.985777	99.4535
INTERPRO	IPR000242:Protein-tyrosine phosphatase, receptor/non-receptor type	5	0.334896	0.311578	PTPN7, PTPRC, PTPRE, PTPN14, PTPN22	1380	38	18559	1.76955	1	0.99196	99.8314
SMART	SM00194:PTPc	5	0.334896	0.391875	PTPN7, PTPRC, PTPRE, PTPN14, PTPN22	862	37	10057	1.57663	1	0.953567	99.9017
GOTERM_MF_DIRECT	GO:0008138~protein tyrosine/serine/threonine phosphatase activity	3	0.200938	0.784028	DUSP5, EPM2A, DUSP6	1286	37	16881	1.06433	1	0.999826	100
Annotation Cluster 29	Enrichment Score: 1.3337187751580188
Category	Term	Count	%	PValue	Genes	List Total	Pop Hits	Pop Total	Fold Enrichment	Bonferroni	Benjamini	FDR
GOTERM_BP_DIRECT	GO:0006935~chemotaxis	20	1.33958	0.00283196	PLD1, C5AR2, CCL3, CMTM1, C5AR1, CMKLR1, CXCL8, CCL5, CXCL12, CCL18, LGALS9, PLAUR, LSP1, TYMP, CXCR4, CCR4, CXCL16, CXCR6, CMTM3, SPN	1311	122	16792	2.09976	0.999995	0.216252	5.17224
GOTERM_BP_DIRECT	GO:0051928~positive regulation of calcium ion transport	8	0.535834	0.00303987	CCL3, ARRB2, WFS1, CACNB2, CCL5, CCL4, MYLK, F2R	1311	26	16792	3.94109	0.999998	0.226209	5.5418
UP_KEYWORDS	Chemotaxis	16	1.07167	0.00309677	CCL3, CMTM1, C5AR1, FLT1, CXCL8, FPR3, CCL4L2, CCL5, CXCL12, CCL4, CCL18, LGALS9, TYMP, CXCL16, XCL1, CMTM3	1448	97	20581	2.34448	0.774346	0.0374538	4.34359
GOTERM_BP_DIRECT	GO:0030593~neutrophil chemotaxis	13	0.87073	0.00461495	CCL3, VAV3, C5AR1, GBF1, ITGA1, CXCL8, CCL4L2, PDE4D, TREM1, CCL5, XCL1, CCL4, CCL18	1311	66	16792	2.52289	1	0.274222	8.29763
GOTERM_BP_DIRECT	GO:0050729~positive regulation of inflammatory response	13	0.87073	0.0104385	EGFR, CCL3, CCL4L2, TLR4, IL15, CCL5, CCL4, CCL18, ETS1, TGM2, PLA2G7, TRPV4, XCL1	1311	73	16792	2.28097	1	0.422906	17.8402
GOTERM_BP_DIRECT	GO:2000503~positive regulation of natural killer cell chemotaxis	4	0.267917	0.0130561	CCL3, CCL5, XCL1, CCL4	1311	7	16792	7.31917	1	0.465977	21.816
GOTERM_BP_DIRECT	GO:0070098~chemokine-mediated signaling pathway	12	0.803751	0.0210344	CCL3, CMKLR1, CXCR4, CCR4, CXCR6, CXCL8, CCL4L2, CCL5, XCL1, CXCL12, CCL4, CCL18	1311	71	16792	2.16482	1	0.567369	32.8407
GOTERM_MF_DIRECT	GO:0008009~chemokine activity	9	0.602813	0.0304146	CCL3, CXCL16, CXCL8, CCL4L2, CCL5, XCL1, CXCL12, CCL4, CCL18	1286	49	16881	2.41104	1	0.562073	39.316
GOTERM_BP_DIRECT	GO:0002548~monocyte chemotaxis	8	0.535834	0.0421366	CCL3, FLT1, TNFSF11, CCL4L2, CCL5, XCL1, CCL4, CCL18	1311	42	16792	2.43972	1	0.733138	55.3438
GOTERM_BP_DIRECT	GO:0071356~cellular response to tumor necrosis factor	15	1.00469	0.0468826	TNFRSF21, CCL3, CRHBP, CXCL8, CCL4L2, POSTN, CCL5, CCL4, CCL18, VCAM1, ADAMTS7, CYBA, SLC2A4, ZNF268, XCL1	1311	110	16792	1.74662	1	0.758922	59.3103
INTERPRO	IPR001811:Chemokine interleukin-8-like domain	8	0.535834	0.0517349	CCL3, CXCL8, CCL4L2, CCL5, XCL1, CXCL12, CCL4, CCL18	1380	46	18559	2.33888	1	0.756018	59.6881
SMART	SM00199:SCY	8	0.535834	0.0706817	CCL3, CXCL8, CCL4L2, CCL5, XCL1, CXCL12, CCL4, CCL18	862	43	10057	2.17061	1	0.63155	63.9613
GOTERM_BP_DIRECT	GO:0071346~cellular response to interferon-gamma	9	0.602813	0.0736246	CCL3, GBP5, CCL4L2, HLA-DPA1, CCL5, XCL1, CCL4, CCL18, LGALS9	1311	57	16792	2.0224	1	0.851936	76.1199
GOTERM_BP_DIRECT	GO:0043922~negative regulation by host of viral transcription	4	0.267917	0.0751295	CCL3, CCL5, HMGA2, CCL4	1311	13	16792	3.94109	1	0.854605	76.836
GOTERM_MF_DIRECT	GO:0031726~CCR1 chemokine receptor binding	3	0.200938	0.0940902	CCL3, CCL5, CCL4	1286	7	16881	5.62575	1	0.799395	79.7702
INTERPRO	IPR000827:CC chemokine, conserved site	5	0.334896	0.0982588	CCL3, CCL4L2, CCL5, CCL4, CCL18	1380	24	18559	2.80178	1	0.894305	82.9481
GOTERM_BP_DIRECT	GO:0071347~cellular response to interleukin-1	10	0.669792	0.0998212	ADAMTS7, CCL3, YY1, CXCL8, CCL4L2, USP10, CCL5, XCL1, CCL4, CCL18	1311	71	16792	1.80402	1	0.900239	86.0448
GOTERM_MF_DIRECT	GO:0031730~CCR5 chemokine receptor binding	3	0.200938	0.119311	CCL3, CCL5, CCL4	1286	8	16881	4.92253	1	0.862615	87.186
GOTERM_MF_DIRECT	GO:0042379~chemokine receptor binding	3	0.200938	0.119311	CCL5, XCL1, CXCL12	1286	8	16881	4.92253	1	0.862615	87.186
GOTERM_BP_DIRECT	GO:0048247~lymphocyte chemotaxis	4	0.267917	0.375033	CCL3, CCL4L2, ADAM8, CCL18	1311	28	16792	1.82979	1	0.997675	99.985
BBID	109.Chemokine_families	6	0.401875	0.377438	CCL3, CXCL8, CCL4L2, CCL5, CXCL12, CCL4	59	27	388	1.46139	1	0.958751	99.2989
GOTERM_BP_DIRECT	GO:0009636~response to toxic substance	8	0.535834	0.498232	CCL3, LYN, PENK, BAX, MAOB, CCL5, CCL4, SRF	1311	85	16792	1.20551	1	0.99966	99.9998
GOTERM_MF_DIRECT	GO:0048020~CCR chemokine receptor binding	3	0.200938	0.531548	CCL4L2, XCL1, CCL18	1286	23	16881	1.71218	1	0.995028	99.9995
Annotation Cluster 30	Enrichment Score: 1.3317787322960126
Category	Term	Count	%	PValue	Genes	List Total	Pop Hits	Pop Total	Fold Enrichment	Bonferroni	Benjamini	FDR
GOTERM_BP_DIRECT	GO:0005980~glycogen catabolic process	6	0.401875	0.0203407	PYGM, GYG2, GYG1, PFKM, AGL, PYGB	1311	21	16792	3.65958	1	0.558444	31.9439
GOTERM_BP_DIRECT	GO:0005978~glycogen biosynthetic process	6	0.401875	0.0476833	PGM5, EPM2A, GYG2, GYG1, AGL, UGP2	1311	26	16792	2.95582	1	0.757848	59.9457
UP_KEYWORDS	Glycogen biosynthesis	3	0.200938	0.104215	GYG2, GYG1, AGL	1448	8	20581	5.33002	1	0.416695	79.3146
Annotation Cluster 31	Enrichment Score: 1.3014015727276311
Category	Term	Count	%	PValue	Genes	List Total	Pop Hits	Pop Total	Fold Enrichment	Bonferroni	Benjamini	FDR
UP_KEYWORDS	Integrin	11	0.736772	0.000942331	IBSP, ITGAL, ITGAX, ADAM23, ITGB7, ITGA1, ITGA10, ITGA4, ADAM12, ADAM8, ADAMDEC1	1448	45	20581	3.47439	0.363984	0.0144918	1.34077
INTERPRO	IPR013649:Integrin alpha-2	5	0.334896	0.0401066	ITGAL, ITGAX, ITGA1, ITGA10, ITGA4	1380	18	18559	3.73571	1	0.689048	50.345
INTERPRO	IPR000413:Integrin alpha chain	5	0.334896	0.0401066	ITGAL, ITGAX, ITGA1, ITGA10, ITGA4	1380	18	18559	3.73571	1	0.689048	50.345
UP_SEQ_FEATURE	repeat:FG-GAP 6	5	0.334896	0.04154	ITGAL, ITGAX, ITGA1, ITGA10, ITGA4	1425	19	20063	3.70508	1	0.948307	54.0934
UP_SEQ_FEATURE	repeat:FG-GAP 7	5	0.334896	0.04154	ITGAL, ITGAX, ITGA1, ITGA10, ITGA4	1425	19	20063	3.70508	1	0.948307	54.0934
UP_SEQ_FEATURE	repeat:FG-GAP 4	5	0.334896	0.04154	ITGAL, ITGAX, ITGA1, ITGA10, ITGA4	1425	19	20063	3.70508	1	0.948307	54.0934
UP_SEQ_FEATURE	repeat:FG-GAP 5	5	0.334896	0.04154	ITGAL, ITGAX, ITGA1, ITGA10, ITGA4	1425	19	20063	3.70508	1	0.948307	54.0934
UP_SEQ_FEATURE	repeat:FG-GAP 2	5	0.334896	0.04154	ITGAL, ITGAX, ITGA1, ITGA10, ITGA4	1425	19	20063	3.70508	1	0.948307	54.0934
UP_SEQ_FEATURE	repeat:FG-GAP 3	5	0.334896	0.04154	ITGAL, ITGAX, ITGA1, ITGA10, ITGA4	1425	19	20063	3.70508	1	0.948307	54.0934
UP_SEQ_FEATURE	repeat:FG-GAP 1	5	0.334896	0.04154	ITGAL, ITGAX, ITGA1, ITGA10, ITGA4	1425	19	20063	3.70508	1	0.948307	54.0934
GOTERM_CC_DIRECT	GO:0008305~integrin complex	6	0.401875	0.0478407	ITGAL, ITGAX, ITGB7, ITGA1, ITGA10, ITGA4	1369	27	18224	2.9582	1	0.475496	51.8667
INTERPRO	IPR013519:Integrin alpha beta-propellor	5	0.334896	0.0479087	ITGAL, ITGAX, ITGA1, ITGA10, ITGA4	1380	19	18559	3.53909	1	0.733423	56.814
INTERPRO	IPR013517:FG-GAP repeat	5	0.334896	0.0479087	ITGAL, ITGAX, ITGA1, ITGA10, ITGA4	1380	19	18559	3.53909	1	0.733423	56.814
SMART	SM00191:Int_alpha	5	0.334896	0.0734858	ITGAL, ITGAX, ITGA1, ITGA10, ITGA4	862	19	10057	3.07028	1	0.63394	65.4461
UP_SEQ_FEATURE	short sequence motif:GFFKR motif	4	0.267917	0.0855442	ITGAL, ITGAX, ITGA1, ITGA4	1425	15	20063	3.75448	1	0.988725	80.6216
UP_SEQ_FEATURE	domain:VWFA	9	0.602813	0.0944124	ITGAL, COL21A1, ITGAX, CFB, ITGB7, CPNE7, ITGA1, ITGA10, C2	1425	66	20063	1.9199	1	0.98981	83.7948
INTERPRO	IPR018184:Integrin alpha chain, C-terminal cytoplasmic region, conserved site	4	0.267917	0.111016	ITGAL, ITGAX, ITGA1, ITGA4	1380	16	18559	3.36214	1	0.911017	86.6358
SMART	SM00327:VWA	9	0.602813	0.272918	ITGAL, COL21A1, ITGAX, CFB, CPNE7, ITGA1, COL28A1, ITGA10, C2	862	72	10057	1.45838	1	0.902835	98.8172
INTERPRO	IPR002035:von Willebrand factor, type A	10	0.669792	0.293769	ITGAL, COL21A1, ITGAX, CFB, ITGB7, CPNE7, ITGA1, COL28A1, ITGA10, C2	1380	97	18559	1.38645	1	0.98981	99.7391
Annotation Cluster 32	Enrichment Score: 1.2903997549607127
Category	Term	Count	%	PValue	Genes	List Total	Pop Hits	Pop Total	Fold Enrichment	Bonferroni	Benjamini	FDR
BIOCARTA	h_asbcellPathway:Antigen Dependent B Cell Activation	6	0.401875	0.0243986	HLA-DRB1, CD80, CD40LG, IL10, HLA-DRA, CD28	226	13	1625	3.31858	0.99776	0.492323	27.4056
BIOCARTA	h_th1th2Pathway:Th1/Th2 Differentiation	7	0.468855	0.0473033	IL2RA, HLA-DRB1, CD40LG, IL12A, IFNGR2, HLA-DRA, CD28	226	20	1625	2.51659	0.999994	0.631178	46.6518
BIOCARTA	h_bbcellPathway:Bystander B Cell Activation	4	0.267917	0.116558	HLA-DRB1, CD40LG, HLA-DRA, CD28	226	9	1625	3.19567	1	0.751273	79.9494
Annotation Cluster 33	Enrichment Score: 1.2521153385838784
Category	Term	Count	%	PValue	Genes	List Total	Pop Hits	Pop Total	Fold Enrichment	Bonferroni	Benjamini	FDR
GOTERM_BP_DIRECT	GO:0016567~protein ubiquitination	40	2.67917	0.0218747	ANAPC16, ASB12, UBE2V2, CBLL1, DCAF10, FBXW5, FBXO25, KBTBD8, RNF38, KLHL21, RNF149, FBXO21, CUL1, DTX4, IPP, WDTC1, CBL, UBR3, BIRC6, PDZRN4, SOCS7, RNF175, PARK2, UBE2L3, TRIM22, PJA2, ASB8, DCAF6, ARRB2, AKTIP, FBXO30, FBXL5, KLHL30, CAND2, FBXL22, FBXO32, SMURF1, TNFAIP3, NEURL3, ZER1	1311	359	16792	1.42714	1	0.578439	33.9121
UP_KEYWORDS	Ubl conjugation pathway	61	4.08573	0.0398545	UBE2G1, CNOT4, USP19, CDKN2A, DCAF10, FBXO25, RNF38, KLHL21, USP10, RNF149, RANBP2, FBXO21, CUL1, USP13, DDB1, UBR3, SOCS7, RNF180, PJA2, WDR48, TRIM37, ASB8, DCAF6, HUWE1, FBXL5, CAND2, FBXL22, SIAH2, PIAS1, USP22, TNFAIP3, NEURL3, ZER1, USP7, ANAPC16, UBE3B, USP2, USP9X, ASB12, UBE2V2, UBE3C, CBLL1, FBXW5, RNF128, FBXO41, KLHL42, RNF167, DTX4, RNF144B, WDTC1, CBL, CDC23, BIRC6, UBOX5, PARK2, UB…	1448	680	20581	1.27503	1	0.243372	44.1393
GOTERM_MF_DIRECT	GO:0004842~ubiquitin-protein transferase activity	34	2.27729	0.062866	UBE3B, UBE2G1, UBE3C, CBLL1, CNOT4, FBXO25, RNF38, KBTBD8, KLHL21, KLHL42, RNF10, RNF167, FBXO21, CUL1, DTX4, IPP, RNF144B, CBL, UBR3, PDZRN4, BIRC6, CDC23, PARK2, UBE2L3, PJA2, TRIM37, HUWE1, FBXL5, KLHL30, FBXO32, SIAH2, SMURF1, TNFAIP3, ZER1	1286	329	16881	1.35656	1	0.716298	65.0067
GOTERM_MF_DIRECT	GO:0016874~ligase activity	26	1.74146	0.178938	UBE3B, CBLL1, CNOT4, RNF128, RNF38, RANBP2, RNF167, RNF149, DTX4, RNF144B, CBL, ACACA, BIRC6, UBR3, PARK2, UBOX5, TRIM22, TRIM37, PJA2, RNF180, HUWE1, PIAS1, SMURF1, SIAH2, TNFAIP3, NEURL3	1286	270	16881	1.26406	1	0.919796	95.876
Annotation Cluster 34	Enrichment Score: 1.2403282472171369
Category	Term	Count	%	PValue	Genes	List Total	Pop Hits	Pop Total	Fold Enrichment	Bonferroni	Benjamini	FDR
KEGG_PATHWAY	hsa05414:Dilated cardiomyopathy	15	1.00469	0.01051	ACTB, TNF, ITGB7, ADCY5, ITGA1, CACNB2, ITGA10, PRKACA, PRKACB, CACNB4, ITGA4, TPM2, CACNA1C, TPM1, TPM3	585	84	6879	2.09982	0.940455	0.0734097	12.9491
KEGG_PATHWAY	hsa05410:Hypertrophic cardiomyopathy (HCM)	13	0.87073	0.0305503	ACTB, TNF, ITGB7, PRKAG2, ITGA1, CACNB2, ITGA10, CACNB4, ITGA4, TPM2, CACNA1C, TPM1, TPM3	585	78	6879	1.95983	0.999748	0.161598	33.4513
KEGG_PATHWAY	hsa05412:Arrhythmogenic right ventricular cardiomyopathy (ARVC)	11	0.736772	0.0547726	ACTB, ITGB7, ITGA1, CACNB2, ITGA10, LEF1, GJA1, CACNB4, ITGA4, CACNA1C, TCF7L2	585	67	6879	1.93058	1	0.259775	52.2574
KEGG_PATHWAY	hsa04260:Cardiac muscle contraction	7	0.468855	0.621592	CACNB2, CACNB4, ATP1A2, TPM2, CACNA1C, TPM1, TPM3	585	75	6879	1.0975	1	0.862022	99.9997
Annotation Cluster 35	Enrichment Score: 1.239624525198732
Category	Term	Count	%	PValue	Genes	List Total	Pop Hits	Pop Total	Fold Enrichment	Bonferroni	Benjamini	FDR
SMART	SM00246:WH2	5	0.334896	0.0107939	WASF3, WASF2, WIPF2, WIPF3, LMOD1	862	11	10057	5.30321	0.986251	0.280898	14.0234
UP_SEQ_FEATURE	domain:WH2	5	0.334896	0.0346855	WASF3, WASF2, WIPF2, WIPF3, LMOD1	1425	18	20063	3.91092	1	0.934962	47.6802
INTERPRO	IPR003124:WH2 domain	5	0.334896	0.0759217	WASF3, WASF2, WIPF2, WIPF3, LMOD1	1380	22	18559	3.05649	1	0.855647	74.0868
GOTERM_BP_DIRECT	GO:0030048~actin filament-based movement	3	0.200938	0.387087	WASF2, WIPF2, WIPF3	1311	17	16792	2.26033	1	0.998015	99.9896
Annotation Cluster 36	Enrichment Score: 1.237725065377237
Category	Term	Count	%	PValue	Genes	List Total	Pop Hits	Pop Total	Fold Enrichment	Bonferroni	Benjamini	FDR
UP_KEYWORDS	Metal-binding	286	19.1561	0.021655	FAM20B, ADCY5, SNCA, OGDH, ZNF777, ZNF774, ZNF106, PATZ1, RARB, ADAM8, TRABD2A, YY1, TADA2B, TRABD2B, UBR3, LPCAT2, MARK1, ADAMTS7, PGM5, MELTF, PARP12, ACAP1, FBXL5, PRDM1, PIAS1, ZNF382, MOB2, NEK1, ARHGEF28, ACP5, ITGA10, OAS2, P3H1, P3H3, MACF1, CASZ1, VEZF1, PLAG1, ZC3H13, TIMM10B, IKZF3, ZBTB46, S100A16, GDE1, ZNF620, FTO, AGBL5, ACACA, CSRP1, ZNF585B, ZNF217, JAZF1, CDC42BPA, ZNF219, CDC42…	1448	3640	20581	1.11677	0.999973	0.160663	26.9084
GOTERM_MF_DIRECT	GO:0008270~zinc ion binding	106	7.0998	0.0408711	THRA, MMP9, SNCA, ENPEP, CNOT4, TRIM46, APOBEC3A, RNF38, RNF149, RARB, ADAM8, LONRF2, CA12, YY1, MTA3, TADA2B, UBR3, SP140, ZDBF2, ADAMTS7, TRIM37, EP300, PYGO1, CLIP1, PIAS1, RNF26, TNFAIP3, NEURL3, ZFAND3, OAS2, PEG10, RNF10, RNF167, KAT7, LPP, AGBL5, SKI, CSRP1, UBOX5, P2RX1, FBXO30, PPARA, ZBTB32, CHURC1, ZMAT3, ANPEP, MMP28, MMP24, HIF1AN, SETMAR, ZNF407, RANBP2, ZYX, VPS11, USP13, ZCCHC12, …	1286	1169	16881	1.19028	1	0.61917	49.0763
UP_KEYWORDS	Zinc	184	12.3242	0.0695262	THRA, MMP9, ZXDB, ENPEP, CNOT4, TRIM46, APOBEC3A, ZNF777, ZNF774, RNF38, ZNF106, PATZ1, RARB, RNF149, ADAM8, LONRF2, KCND3, CA12, YY1, TADA2B, MTA3, UBR3, SP140, ZDBF2, TRIM37, ADAMTS7, EP300, PARP12, MELTF, ACAP1, PYGO1, CLIP1, RNF26, PIAS1, PRDM1, TNFAIP3, NEURL3, ZNF382, ZC3H4, ZFAND3, ELAC2, MOB2, GNE, ARHGEF28, PEG10, ECE1, GMIP, CASZ1, ZNF425, RNF10, RNF167, VEZF1, RUNX1, FGD3, PLAG1, TIMM1…	1448	2348	20581	1.11383	1	0.328056	64.3619
UP_KEYWORDS	Zinc-finger	136	9.10918	0.181961	THRA, ZXDB, CNOT4, TRIM46, ZNF777, ZNF774, RNF38, ZNF106, PATZ1, RARB, RNF149, LONRF2, YY1, MTA3, TADA2B, UBR3, SP140, ZDBF2, TRIM37, EP300, PARP12, ACAP1, PYGO1, CLIP1, RNF26, PRDM1, PIAS1, TNFAIP3, NEURL3, ZNF382, ZFAND3, ZC3H4, ARHGEF28, PEG10, GMIP, CASZ1, ZNF425, RNF10, RNF167, VEZF1, RUNX1, FGD3, PLAG1, ZC3H13, ITK, IKZF3, KAT7, ZBTB46, VAV3, ZNF620, UBOX5, ZNF585B, ZNF217, CDC42BPA, JAZF1,…	1448	1781	20581	1.08536	1	0.552188	94.3621
Annotation Cluster 37	Enrichment Score: 1.232272296924799
Category	Term	Count	%	PValue	Genes	List Total	Pop Hits	Pop Total	Fold Enrichment	Bonferroni	Benjamini	FDR
INTERPRO	IPR020454:Diacylglycerol/phorbol-ester binding	7	0.468855	0.00864036	PRKD2, PRKCQ, RASGRP3, RASGRP1, CDC42BPA, PRKCH, CDC42BPB	1380	25	18559	3.76559	1	0.33953	13.7929
UP_SEQ_FEATURE	zinc finger region:Phorbol-ester/DAG-type 2	5	0.334896	0.066332	DGKA, PRKD2, PRKCQ, PRKCH, DGKI	1425	22	20063	3.19984	1	0.982981	71.6196
UP_SEQ_FEATURE	zinc finger region:Phorbol-ester/DAG-type 1	5	0.334896	0.066332	DGKA, PRKD2, PRKCQ, PRKCH, DGKI	1425	22	20063	3.19984	1	0.982981	71.6196
GOTERM_MF_DIRECT	GO:0004697~protein kinase C activity	4	0.267917	0.100716	PRKD2, PRKCQ, PKN3, PRKCH	1286	15	16881	3.50047	1	0.817818	82.0348
INTERPRO	IPR017892:Protein kinase, C-terminal	5	0.334896	0.18012	PRKCQ, SGK1, PKN3, CDC42BPA, PRKCH	1380	30	18559	2.24143	1	0.961049	96.6512
Annotation Cluster 38	Enrichment Score: 1.2199243962582262
Category	Term	Count	%	PValue	Genes	List Total	Pop Hits	Pop Total	Fold Enrichment	Bonferroni	Benjamini	FDR
UP_SEQ_FEATURE	domain:AGC-kinase C-terminal	10	0.669792	0.0163751	PRKCQ, SGK1, PKN3, CDC42BPA, PRKCH, PRKACA, PRKACB, GRK5, PRKX, CDC42BPB	1425	56	20063	2.51416	1	0.822583	26.1385
INTERPRO	IPR000961:AGC-kinase, C-terminal	10	0.669792	0.0214229	PRKCQ, SGK1, PKN3, CDC42BPA, PRKCH, PRKACA, PRKACB, GRK5, PRKX, CDC42BPB	1380	56	18559	2.40153	1	0.548989	30.9524
SMART	SM00133:S_TK_X	10	0.669792	0.0244365	PRKCQ, SGK1, PKN3, CDC42BPA, PRKCH, PRKACA, PRKACB, GRK5, PRKX, CDC42BPB	862	50	10057	2.33341	0.999943	0.437206	29.1385
INTERPRO	IPR017892:Protein kinase, C-terminal	5	0.334896	0.18012	PRKCQ, SGK1, PKN3, CDC42BPA, PRKCH	1380	30	18559	2.24143	1	0.961049	96.6512
GOTERM_BP_DIRECT	GO:0018105~peptidyl-serine phosphorylation	11	0.736772	0.514891	PRKD2, PRKCQ, SGK1, PLK2, PKN3, TTBK1, PRKCH, PRKACA, TLK2, MTOR, PRKX	1311	125	16792	1.12715	1	0.999731	99.9999
Annotation Cluster 39	Enrichment Score: 1.1975889022069215
Category	Term	Count	%	PValue	Genes	List Total	Pop Hits	Pop Total	Fold Enrichment	Bonferroni	Benjamini	FDR
GOTERM_MF_DIRECT	GO:0019976~interleukin-2 binding	3	0.200938	0.0164905	IL2RB, IL2RA, IL2RG	1286	3	16881	13.1267	1	0.435338	23.5783
GOTERM_MF_DIRECT	GO:0004911~interleukin-2 receptor activity	3	0.200938	0.0164905	IL2RB, IL2RA, IL2RG	1286	3	16881	13.1267	1	0.435338	23.5783
GOTERM_BP_DIRECT	GO:0038110~interleukin-2-mediated signaling pathway	3	0.200938	0.0328111	IL2RB, IL2RA, IL2RG	1311	4	16792	9.60641	1	0.682274	46.4601
BIOCARTA	h_il2Pathway:IL 2 signaling pathway	6	0.401875	0.178339	IL2RB, IL2RA, CSNK2A1, LCK, IL2RG, JAK3	226	22	1625	1.96098	1	0.845268	92.1679
BIOCARTA	h_il2rbPathway:IL-2 Receptor Beta Chain in T cell Activation	6	0.401875	0.64613	IL2RB, IKZF3, IL2RA, CBL, IL2RG, JAK3	226	39	1625	1.10619	1	0.995744	99.9999
Annotation Cluster 40	Enrichment Score: 1.1793637626926292
Category	Term	Count	%	PValue	Genes	List Total	Pop Hits	Pop Total	Fold Enrichment	Bonferroni	Benjamini	FDR
UP_KEYWORDS	Guanine-nucleotide releasing factor	22	1.47354	0.00175225	NGEF, ARHGEF1, VAV3, CYTH1, ARHGEF25, ARHGEF28, DENND1A, PSD4, DOCK8, DENND2D, DENND1C, ANKRD27, MCF2L2, PLCE1, TAGAP, GBF1, RASGRF2, RASGRP3, RASGRP1, RASGRP2, ST5, FGD3	1448	149	20581	2.09862	0.569074	0.0219095	2.47977
GOTERM_BP_DIRECT	GO:0035023~regulation of Rho protein signal transduction	11	0.736772	0.0983782	MCF2L2, NGEF, PLEKHG3, VAV3, ARHGEF1, RASGRF2, ARHGEF25, ARHGEF28, EPS8L2, FGD3, ARHGDIB	1311	81	16792	1.73943	1	0.900256	85.6198
UP_SEQ_FEATURE	domain:DH	9	0.602813	0.10767	MCF2L2, NGEF, PLEKHG3, VAV3, ARHGEF1, RASGRF2, ARHGEF25, ARHGEF28, FGD3	1425	68	20063	1.86344	1	0.991541	87.6372
GOTERM_MF_DIRECT	GO:0005089~Rho guanyl-nucleotide exchange factor activity	10	0.669792	0.129833	MCF2L2, NGEF, PLEKHG3, VAV3, ARHGEF1, RASGRF2, ARHGEF25, ARHGEF28, EPS8L2, FGD3	1286	77	16881	1.70477	1	0.879697	89.4495
INTERPRO	IPR000219:Dbl homology (DH) domain	9	0.602813	0.155452	MCF2L2, NGEF, PLEKHG3, VAV3, ARHGEF1, RASGRF2, ARHGEF25, ARHGEF28, FGD3	1380	71	18559	1.70475	1	0.953883	94.4401
SMART	SM00325:RhoGEF	9	0.602813	0.223998	MCF2L2, NGEF, PLEKHG3, VAV3, ARHGEF1, RASGRF2, ARHGEF25, ARHGEF28, FGD3	862	68	10057	1.54417	1	0.870533	97.0717
Annotation Cluster 41	Enrichment Score: 1.1698116450454414
Category	Term	Count	%	PValue	Genes	List Total	Pop Hits	Pop Total	Fold Enrichment	Bonferroni	Benjamini	FDR
UP_KEYWORDS	LIM domain	11	0.736772	0.0285901	LIMS2, LIMK2, LPP, LIMK1, ABLIM3, MICAL3, LIMD2, FHL5, CSRP1, ZYX, MICALL1	1448	72	20581	2.17149	0.999999	0.201139	33.9865
INTERPRO	IPR001781:Zinc finger, LIM-type	11	0.736772	0.0395611	LIMS2, LIMK2, LPP, LIMK1, ABLIM3, MICAL3, LIMD2, FHL5, CSRP1, ZYX, MICALL1	1380	72	18559	2.05464	1	0.700578	49.8602
UP_SEQ_FEATURE	domain:LIM zinc-binding 1	8	0.535834	0.0616896	LIMS2, LIMK2, LPP, LIMK1, ABLIM3, FHL5, CSRP1, ZYX	1425	50	20063	2.25269	1	0.979947	68.9153
UP_SEQ_FEATURE	domain:LIM zinc-binding 2	8	0.535834	0.0616896	LIMS2, LIMK2, LPP, LIMK1, ABLIM3, FHL5, CSRP1, ZYX	1425	50	20063	2.25269	1	0.979947	68.9153
SMART	SM00132:LIM	11	0.736772	0.0854485	LIMS2, LIMK2, LPP, LIMK1, ABLIM3, MICAL3, LIMD2, FHL5, CSRP1, ZYX, MICALL1	862	72	10057	1.78247	1	0.667981	71.165
UP_SEQ_FEATURE	domain:LIM zinc-binding 3	5	0.334896	0.0972152	LIMS2, LPP, ABLIM3, FHL5, ZYX	1425	25	20063	2.81586	1	0.989458	84.6908
UP_SEQ_FEATURE	domain:LIM zinc-binding 4	3	0.200938	0.181122	LIMS2, ABLIM3, FHL5	1425	11	20063	3.83981	1	0.998785	97.4442
Annotation Cluster 42	Enrichment Score: 1.1632662831967517
Category	Term	Count	%	PValue	Genes	List Total	Pop Hits	Pop Total	Fold Enrichment	Bonferroni	Benjamini	FDR
GOTERM_BP_DIRECT	GO:0009954~proximal/distal pattern formation	7	0.468855	0.008833	DLX2, DLX1, HOXA11, CYP26B1, HOXA10, PBX1, GREM1	1311	24	16792	3.73583	1	0.38655	15.3078
GOTERM_BP_DIRECT	GO:0030326~embryonic limb morphogenesis	7	0.468855	0.087902	HOXA11, CYP26B1, HOXA10, LEF1, SKI, PBX1, GREM1	1311	40	16792	2.2415	1	0.881941	82.1468
GOTERM_BP_DIRECT	GO:0001658~branching involved in ureteric bud morphogenesis	5	0.334896	0.416959	BMP2, HOXA11, PBX1, GREM1, DLG1	1311	42	16792	1.52483	1	0.998814	99.9959
Annotation Cluster 43	Enrichment Score: 1.1548929000281052
Category	Term	Count	%	PValue	Genes	List Total	Pop Hits	Pop Total	Fold Enrichment	Bonferroni	Benjamini	FDR
INTERPRO	IPR001025:Bromo adjacent homology (BAH) domain	4	0.267917	0.043021	TNRC18, MTA3, ASH1L, PBRM1	1380	11	18559	4.89038	1	0.709584	52.8614
SMART	SM00439:BAH	4	0.267917	0.061338	TNRC18, MTA3, ASH1L, PBRM1	862	11	10057	4.24256	1	0.603886	58.5753
UP_SEQ_FEATURE	domain:BAH	3	0.200938	0.12999	TNRC18, MTA3, ASH1L	1425	9	20063	4.6931	1	0.995438	92.2332
Annotation Cluster 44	Enrichment Score: 1.1490357694295719
Category	Term	Count	%	PValue	Genes	List Total	Pop Hits	Pop Total	Fold Enrichment	Bonferroni	Benjamini	FDR
UP_SEQ_FEATURE	domain:Ig-like C2-type 1	25	1.67448	0.00907515	CLMP, IL18RAP, FLT1, ICAM5, IL1RL2, PTK7, AXL, BCAM, LY9, MCAM, PALLD, FCRL6, MXRA5, CD48, NTRK3, VCAM1, MYOM3, SIGLEC8, LILRB4, MILR1, CD22, FCGR2A, MYLK, LAG3, KIRREL3	1425	202	20063	1.74249	1	0.7131	15.4048
UP_SEQ_FEATURE	domain:Ig-like C2-type 2	25	1.67448	0.00962098	CLMP, IL18RAP, FLT1, ICAM5, IL1RL2, PTK7, AXL, BCAM, LY9, MCAM, PALLD, FCRL6, MXRA5, CD48, NTRK3, VCAM1, MYOM3, SIGLEC8, LILRB4, MILR1, CD22, FCGR2A, MYLK, LAG3, KIRREL3	1425	203	20063	1.7339	1	0.720581	16.2559
UP_SEQ_FEATURE	domain:Ig-like C2-type 7	6	0.401875	0.0170422	VCAM1, FLT1, ICAM5, PTK7, MXRA5, MYLK	1425	22	20063	3.83981	1	0.82603	27.0524
UP_SEQ_FEATURE	domain:Ig-like C2-type 5	9	0.602813	0.0391888	VCAM1, FLT1, ICAM5, PTK7, CD22, PALLD, MXRA5, MYLK, KIRREL3	1425	55	20063	2.30389	1	0.945267	51.9824
UP_SEQ_FEATURE	domain:Ig-like C2-type 6	7	0.468855	0.0442911	VCAM1, FLT1, ICAM5, PTK7, CD22, MXRA5, MYLK	1425	37	20063	2.66365	1	0.952345	56.4521
UP_SEQ_FEATURE	domain:Ig-like C2-type 3	15	1.00469	0.0700899	FLT1, ICAM5, IL1RL2, PTK7, BCAM, PALLD, MCAM, FCRL6, MXRA5, VCAM1, MYOM3, CD22, MYLK, LAG3, KIRREL3	1425	128	20063	1.64992	1	0.984605	73.6441
UP_SEQ_FEATURE	domain:Ig-like C2-type 4	10	0.669792	0.0887024	VCAM1, FLT1, ICAM5, MYOM3, PTK7, CD22, PALLD, MXRA5, MYLK, KIRREL3	1425	76	20063	1.85254	1	0.988551	81.8136
UP_SEQ_FEATURE	domain:Ig-like C2-type 9	3	0.200938	0.15515	ICAM5, MXRA5, MYLK	1425	10	20063	4.22379	1	0.997949	95.4671
INTERPRO	IPR003598:Immunoglobulin subtype 2	23	1.54052	0.233669	CLMP, FLT1, ICAM5, CD3E, PTK7, BCAM, PALLD, MCAM, FCRL6, MXRA5, VCAM1, CILP2, UNC5B, MYOM3, SIGLEC8, LILRB3, ROR1, CD22, FCGR2A, CD79A, JAM3, MYLK, KIRREL3	1380	250	18559	1.23727	1	0.980046	98.9451
UP_SEQ_FEATURE	domain:Ig-like C2-type 8	3	0.200938	0.234569	ICAM5, MXRA5, MYLK	1425	13	20063	3.24907	1	0.999641	99.2593
INTERPRO	IPR013098:Immunoglobulin I-set	14	0.937709	0.248796	ADGRA3, FLT1, PTK7, BCAM, PALLD, MXRA5, NTRK3, VCAM1, UNC5B, MYOM3, ROR1, EMB, MYLK, KIRREL3	1380	141	18559	1.33532	1	0.981548	99.2499
SMART	SM00408:IGc2	23	1.54052	0.47911	CLMP, FLT1, ICAM5, CD3E, PTK7, BCAM, PALLD, MCAM, FCRL6, MXRA5, VCAM1, CILP2, UNC5B, MYOM3, SIGLEC8, LILRB3, ROR1, CD22, FCGR2A, CD79A, JAM3, MYLK, KIRREL3	862	250	10057	1.07337	1	0.970669	99.9886
Annotation Cluster 45	Enrichment Score: 1.131284905501745
Category	Term	Count	%	PValue	Genes	List Total	Pop Hits	Pop Total	Fold Enrichment	Bonferroni	Benjamini	FDR
INTERPRO	IPR005399:Potassium channel, voltage-dependent, beta subunit, KCNAB-related	3	0.200938	0.0157331	KCNAB3, KCNAB2, KCNAB1	1380	3	18559	13.4486	1	0.490231	23.7552
INTERPRO	IPR005983:Potassium channel, voltage-dependent, beta subunit, KCNAB	3	0.200938	0.0157331	KCNAB3, KCNAB2, KCNAB1	1380	3	18559	13.4486	1	0.490231	23.7552
GOTERM_MF_DIRECT	GO:0015459~potassium channel regulator activity	8	0.535834	0.0296355	SGK1, KCNAB3, KCNAB2, KCNAB1, FLNA, KCNMB1, DLG1, KCNIP3	1286	40	16881	2.62535	1	0.560673	38.5227
INTERPRO	IPR001395:Aldo/keto reductase	4	0.267917	0.127715	AKR1C3, KCNAB3, KCNAB2, KCNAB1	1380	17	18559	3.16436	1	0.930461	90.3376
INTERPRO	IPR023210:NADP-dependent oxidoreductase domain	4	0.267917	0.145237	AKR1C3, KCNAB3, KCNAB2, KCNAB1	1380	18	18559	2.98857	1	0.947224	93.1709
GOTERM_MF_DIRECT	GO:0005249~voltage-gated potassium channel activity	7	0.468855	0.278336	KCND3, KCNQ4, KCNAB3, KCNAB2, KCNAB1, KCNB1, KCNK5	1286	58	16881	1.58426	1	0.961998	99.4883
GOTERM_MF_DIRECT	GO:0004033~aldo-keto reductase (NADP) activity	3	0.200938	0.31818	AKR1C3, KCNAB2, KCNAB1	1286	15	16881	2.62535	1	0.972663	99.7958
Annotation Cluster 46	Enrichment Score: 1.1264602485571735
Category	Term	Count	%	PValue	Genes	List Total	Pop Hits	Pop Total	Fold Enrichment	Bonferroni	Benjamini	FDR
UP_SEQ_FEATURE	repeat:TNFR-Cys 3	6	0.401875	0.024463	TNFRSF21, TNFRSF11B, TNFRSF10B, TNFRSF18, EDA2R, TNFRSF14	1425	24	20063	3.51982	1	0.895799	36.5227
GOTERM_MF_DIRECT	GO:0005031~tumor necrosis factor-activated receptor activity	6	0.401875	0.0319326	TNFRSF21, TNFRSF11B, TNFRSF10B, TNFRSF18, EDA2R, TNFRSF14	1286	24	16881	3.28169	1	0.556638	40.8344
UP_SEQ_FEATURE	repeat:TNFR-Cys 1	6	0.401875	0.0336883	TNFRSF21, TNFRSF11B, TNFRSF10B, TNFRSF18, EDA2R, TNFRSF14	1425	26	20063	3.24907	1	0.933583	46.6795
UP_SEQ_FEATURE	repeat:TNFR-Cys 2	6	0.401875	0.0336883	TNFRSF21, TNFRSF11B, TNFRSF10B, TNFRSF18, EDA2R, TNFRSF14	1425	26	20063	3.24907	1	0.933583	46.6795
INTERPRO	IPR001368:TNFR/NGFR cysteine-rich region	6	0.401875	0.0342749	TNFRSF21, TNFRSF11B, TNFRSF10B, TNFRSF18, EDA2R, TNFRSF14	1380	25	18559	3.22765	1	0.653011	44.9254
GOTERM_BP_DIRECT	GO:0033209~tumor necrosis factor-mediated signaling pathway	16	1.07167	0.0410693	TNFRSF21, TNF, TNFRSF13C, EDA2R, TNFRSF14, CD70, AIM2, PSMB8, PSMB9, PSMF1, TNFRSF11B, TNFRSF10B, TNFSF11, CD40LG, TNFRSF18, LTB	1311	118	16792	1.73675	1	0.726405	54.4028
SMART	SM00208:TNFR	6	0.401875	0.041802	TNFRSF21, TNFRSF11B, TNFRSF10B, TNFRSF18, EDA2R, TNFRSF14	862	23	10057	3.04358	1	0.490677	44.8163
INTERPRO	IPR011029:Death-like domain	11	0.736772	0.159406	IRAK2, TNFRSF21, CARD11, TNFRSF11B, TNFRSF10B, CARD16, MEFV, UNC5B, CASP1, NLRP1, AIM2	1380	94	18559	1.57377	1	0.956378	94.8689
INTERPRO	IPR000488:Death domain	5	0.334896	0.260489	IRAK2, TNFRSF21, TNFRSF11B, TNFRSF10B, UNC5B	1380	35	18559	1.92122	1	0.98425	99.4264
SMART	SM00005:DEATH	4	0.267917	0.410715	TNFRSF21, TNFRSF11B, TNFRSF10B, UNC5B	862	27	10057	1.72845	1	0.951561	99.9366
UP_SEQ_FEATURE	domain:Death	4	0.267917	0.456783	IRAK2, TNFRSF21, TNFRSF10B, UNC5B	1425	35	20063	1.60906	1	0.999999	99.9986
Annotation Cluster 47	Enrichment Score: 1.1091076123581056
Category	Term	Count	%	PValue	Genes	List Total	Pop Hits	Pop Total	Fold Enrichment	Bonferroni	Benjamini	FDR
GOTERM_MF_DIRECT	GO:0017016~Ras GTPase binding	7	0.468855	0.000528151	RASSF5, PLCE1, RASGRP3, MAPKAP1, RAP1A, RIN1, DGKI	1286	15	16881	6.12582	0.470347	0.0763681	0.850697
INTERPRO	IPR000159:Ras-association	5	0.334896	0.346143	RASSF5, PLCE1, RIN1, RASSF7, ARAP2	1380	40	18559	1.68107	1	0.995225	99.9301
UP_SEQ_FEATURE	domain:Ras-associating	4	0.267917	0.437747	RASSF5, RIN1, RASSF7, ARAP2	1425	34	20063	1.65639	1	0.999998	99.9974
SMART	SM00314:RA	4	0.267917	0.457438	RASSF5, PLCE1, RIN1, RASSF7	862	29	10057	1.60925	1	0.966685	99.9799
Annotation Cluster 48	Enrichment Score: 1.0944460041989204
Category	Term	Count	%	PValue	Genes	List Total	Pop Hits	Pop Total	Fold Enrichment	Bonferroni	Benjamini	FDR
GOTERM_MF_DIRECT	GO:0042056~chemoattractant activity	6	0.401875	0.0502956	VEGFC, CCL3, HGF, CCL5, CXCL12, SCG2	1286	27	16881	2.91706	1	0.66349	56.5923
GOTERM_BP_DIRECT	GO:0050918~positive chemotaxis	7	0.468855	0.0514486	VEGFC, CCL3, TSC2, HGF, CCL5, CXCL12, SCG2	1311	35	16792	2.56171	1	0.779696	62.8097
GOTERM_BP_DIRECT	GO:0050930~induction of positive chemotaxis	4	0.267917	0.106576	VEGFC, CXCL8, CXCL12, SCG2	1311	15	16792	3.41561	1	0.908982	87.8806
GOTERM_BP_DIRECT	GO:0048245~eosinophil chemotaxis	3	0.200938	0.151933	CCL3, CCL5, SCG2	1311	9	16792	4.26951	1	0.953954	95.4318
Annotation Cluster 49	Enrichment Score: 1.069491428720176
Category	Term	Count	%	PValue	Genes	List Total	Pop Hits	Pop Total	Fold Enrichment	Bonferroni	Benjamini	FDR
UP_SEQ_FEATURE	domain:GBD/FH3	4	0.267917	0.038273	FMNL1, FHOD3, DAAM2, FHOD1	1425	11	20063	5.11974	1	0.944709	51.1355
INTERPRO	IPR014768:GTPase-binding/formin homology 3	4	0.267917	0.043021	FMNL1, FHOD3, DAAM2, FHOD1	1380	11	18559	4.89038	1	0.709584	52.8614
UP_SEQ_FEATURE	domain:FH2	4	0.267917	0.0855442	FMNL1, FHOD3, DAAM2, FHOD1	1425	15	20063	3.75448	1	0.988725	80.6216
INTERPRO	IPR015425:Actin-binding FH2	4	0.267917	0.0952323	FMNL1, FHOD3, DAAM2, FHOD1	1380	15	18559	3.58628	1	0.894721	81.9424
UP_SEQ_FEATURE	domain:DAD	3	0.200938	0.105919	FMNL1, FHOD3, DAAM2	1425	8	20063	5.27974	1	0.991316	87.1844
INTERPRO	IPR014767:Diaphanous autoregulatory	3	0.200938	0.114526	FMNL1, FHOD3, DAAM2	1380	8	18559	5.04321	1	0.915756	87.5101
UP_SEQ_FEATURE	domain:FH1	3	0.200938	0.12999	FHOD3, DAAM2, FHOD1	1425	9	20063	4.6931	1	0.995438	92.2332
SMART	SM00498:FH2	4	0.267917	0.131441	FMNL1, FHOD3, DAAM2, FHOD1	862	15	10057	3.11121	1	0.786945	85.9418
Annotation Cluster 50	Enrichment Score: 1.0587546023307186
Category	Term	Count	%	PValue	Genes	List Total	Pop Hits	Pop Total	Fold Enrichment	Bonferroni	Benjamini	FDR
GOTERM_MF_DIRECT	GO:0003823~antigen binding	18	1.20563	0.00191222	MICB, IGHG4, IGKV1-17, HLA-C, ITGA4, HLA-B, IL7R, IGLV3-1, CD48, IGHV3-30, IGHV3-7, RAET1E, IGKV1-39, LILRB4, IGHV3-23, ULBP2, IGKV2-30, LAG3	1286	103	16881	2.294	0.900001	0.162323	3.04793
UP_KEYWORDS	Immunoglobulin V region	7	0.468855	0.118517	IGHV3-30, IGHV3-7, IGKV1-39, IGKV1-17, IGHV3-23, IGKV2-30, IGLV3-1	1448	48	20581	2.07279	1	0.44769	83.5719
GOTERM_BP_DIRECT	GO:0006956~complement activation	11	0.736772	0.139358	IGHV3-30, IGHV3-7, IGHG4, IGKV1-39, CFB, IGKV1-17, IGHV3-23, FCN1, IGKV2-30, C2, IGLV3-1	1311	87	16792	1.61947	1	0.945207	93.982
GOTERM_BP_DIRECT	GO:0038095~Fc-epsilon receptor signaling pathway	17	1.13865	0.314222	ITK, VAV3, LYN, IGKV1-17, PSMB8, IGLV3-1, PSMB9, IGHV3-30, PRKCQ, CARD11, PSMF1, IGHV3-7, IGKV1-39, IGHV3-23, IGKV2-30, PPP3CB, CUL1	1311	178	16792	1.22329	1	0.993975	99.9144
GOTERM_BP_DIRECT	GO:0006958~complement activation, classical pathway	9	0.602813	0.512319	IGHV3-30, IGHV3-7, IGHG4, IGKV1-39, IGKV1-17, IGHV3-23, IGKV2-30, C2, IGLV3-1	1311	99	16792	1.16441	1	0.999721	99.9999
Annotation Cluster 51	Enrichment Score: 1.0585418844635621
Category	Term	Count	%	PValue	Genes	List Total	Pop Hits	Pop Total	Fold Enrichment	Bonferroni	Benjamini	FDR
GOTERM_CC_DIRECT	GO:0005913~cell-cell adherens junction	37	2.47823	0.0113358	TLN1, SHROOM2, SHTN1, VAPB, WASF2, ARHGAP18, HCFC1, TAGLN2, VCL, EFHD2, MACF1, SORBS1, SMAGP, EXOC3, ZYX, DLG1, EHD4, APC, EGFR, KIF5B, LYN, FSCN1, CBL, FLNA, NCR3, TMEM2, MICALL1, NOTCH3, TIGIT, TJP1, PGM5, FNBP1L, TMOD3, ERC1, UBAP2, EPS8L2, ADD1	1369	323	18224	1.52489	0.99936	0.238409	15.6372
GOTERM_MF_DIRECT	GO:0098641~cadherin binding involved in cell-cell adhesion	28	1.87542	0.160144	TLN1, SHTN1, VAPB, WASF2, ARHGAP18, HCFC1, TAGLN2, VCL, EFHD2, MACF1, EXOC3, EHD4, DLG1, EGFR, KIF5B, FSCN1, CBL, FLNA, TMEM2, MICALL1, NOTCH3, TJP1, FNBP1L, TMOD3, ERC1, UBAP2, EPS8L2, ADD1	1286	290	16881	1.26741	1	0.910477	94.0535
GOTERM_BP_DIRECT	GO:0098609~cell-cell adhesion	24	1.6075	0.36763	SHTN1, KIF5B, VAPB, CBL, WASF2, FSCN1, ARHGAP18, HCFC1, TAGLN2, MICALL1, MMP24, TMEM2, NOTCH3, EFHD2, TJP1, MACF1, FNBP1L, EXOC3, TMOD3, ERC1, UBAP2, EPS8L2, ADD1, EHD4	1311	271	16792	1.13434	1	0.997389	99.9813
Annotation Cluster 52	Enrichment Score: 1.047594718259653
Category	Term	Count	%	PValue	Genes	List Total	Pop Hits	Pop Total	Fold Enrichment	Bonferroni	Benjamini	FDR
UP_SEQ_FEATURE	domain:SRCR 3	4	0.267917	0.038273	CD163L1, CD6, LOXL2, CD5	1425	11	20063	5.11974	1	0.944709	51.1355
UP_SEQ_FEATURE	domain:SRCR 1	4	0.267917	0.0484032	CD163L1, CD6, LOXL2, CD5	1425	12	20063	4.6931	1	0.96206	59.7651
UP_SEQ_FEATURE	domain:SRCR 2	4	0.267917	0.0484032	CD163L1, CD6, LOXL2, CD5	1425	12	20063	4.6931	1	0.96206	59.7651
INTERPRO	IPR001190:Speract/scavenger receptor	5	0.334896	0.136687	MSR1, CD163L1, CD6, LOXL2, CD5	1380	27	18559	2.49047	1	0.939808	91.9035
INTERPRO	IPR017448:Speract/scavenger receptor-related	5	0.334896	0.136687	MSR1, CD163L1, CD6, LOXL2, CD5	1380	27	18559	2.49047	1	0.939808	91.9035
GOTERM_MF_DIRECT	GO:0005044~scavenger receptor activity	7	0.468855	0.155401	MSR1, CD163L1, CXCL16, CD6, LOXL2, MEGF10, CD5	1286	48	16881	1.91432	1	0.908401	93.4865
SMART	SM00202:SR	5	0.334896	0.178357	MSR1, CD163L1, CD6, LOXL2, CD5	862	26	10057	2.24366	1	0.821717	93.511
Annotation Cluster 53	Enrichment Score: 1.0427097897906272
Category	Term	Count	%	PValue	Genes	List Total	Pop Hits	Pop Total	Fold Enrichment	Bonferroni	Benjamini	FDR
KEGG_PATHWAY	hsa05144:Malaria	13	0.87073	0.00061834	KLRB1, VCAM1, ITGAL, TNF, CD40LG, KLRK1, IL12A, CXCL8, TLR4, HGF, THBS2, HBB, IL10	585	49	6879	3.11973	0.152232	0.00588078	0.808557
BBID	58.(CD40L)_immnosurveillance	8	0.535834	0.00450607	VCAM1, CCL3, TNF, CD8A, CD40LG, IL12A, CXCL8, IL10	59	16	388	3.28814	0.284091	0.284091	4.61704
BBID	97.Immune_injury_MS-lesions_MS_antigen	6	0.401875	0.0738512	TNF, CD8A, CD80, IL12A, IL10, APC	59	16	388	2.4661	0.996577	0.758123	55.2021
BIOCARTA	h_inflamPathway:Cytokines and Inflammatory Response	8	0.535834	0.0944833	TNF, HLA-DRB1, IL7, IL12A, CXCL8, IL15, IL10, HLA-DRA	226	29	1625	1.98352	1	0.743833	72.3874
BBID	59.L-type_Ca2+_Tat_immune_cells	4	0.267917	0.102265	CD8A, IL12A, CA2, IL10	59	8	388	3.28814	0.999659	0.797422	67.6692
KEGG_PATHWAY	hsa05143:African trypanosomiasis	6	0.401875	0.143542	VCAM1, TNF, PLCB4, IL12A, HBB, IL10	585	33	6879	2.138	1	0.476088	86.9159
BBID	111.Stress_influences_immunity	3	0.200938	0.221527	TNF, IL12A, IL10	59	6	388	3.28814	1	0.901372	92.7276
BBID	112.StressandCRHinfluence	3	0.200938	0.221527	TNF, IL12A, IL10	59	6	388	3.28814	1	0.901372	92.7276
BBID	22.Cytokine-chemokine_CNS	4	0.267917	0.260782	IL12A, CXCL8, CCL5, IL10	59	12	388	2.19209	1	0.916628	95.7686
BIOCARTA	h_cytokinePathway:Cytokine Network	5	0.334896	0.363344	TNF, IL12A, CXCL8, IL15, IL10	226	22	1625	1.63415	1	0.965939	99.7133
BBID	56.Macrophage_regulation_of_CD4+T_cells	3	0.200938	0.455461	TNF, IL12A, IL10	59	10	388	1.97288	1	0.959754	99.8274
BBID	19.Cytokine_microglia	3	0.200938	0.50832	TNF, IL12A, IL10	59	11	388	1.79353	1	0.9625	99.9407
Annotation Cluster 54	Enrichment Score: 1.0360706293243327
Category	Term	Count	%	PValue	Genes	List Total	Pop Hits	Pop Total	Fold Enrichment	Bonferroni	Benjamini	FDR
INTERPRO	IPR025661:Cysteine peptidase, asparagine active site	5	0.334896	0.00442935	CTSK, CTSZ, CTSC, CTSS, CTSW	1380	10	18559	6.72428	0.999794	0.220918	7.31122
GOTERM_BP_DIRECT	GO:0051603~proteolysis involved in cellular protein catabolic process	10	0.669792	0.0109135	ADAMTS7, CTSK, CTSZ, GZMA, FAP, CTSC, CTSS, PSMB8, PSMB9, CTSW	1311	48	16792	2.66845	1	0.421991	18.5756
INTERPRO	IPR000668:Peptidase C1A, papain C-terminal	5	0.334896	0.0125994	CTSK, CTSZ, CTSC, CTSS, CTSW	1380	13	18559	5.17252	1	0.430952	19.4953
GOTERM_MF_DIRECT	GO:0004197~cysteine-type endopeptidase activity	11	0.736772	0.0161217	USP7, CTSK, CTSZ, USP2, USP9X, CTSC, USP10, CTSS, CASP1, USP13, CTSW	1286	61	16881	2.36712	1	0.437335	23.1134
INTERPRO	IPR013128:Peptidase C1A, papain	5	0.334896	0.016619	CTSK, CTSZ, CTSC, CTSS, CTSW	1380	14	18559	4.80305	1	0.494273	24.9204
SMART	SM00645:Pept_C1	5	0.334896	0.0203755	CTSK, CTSZ, CTSC, CTSS, CTSW	862	13	10057	4.48733	0.999706	0.418471	24.9194
INTERPRO	IPR025660:Cysteine peptidase, histidine active site	4	0.267917	0.043021	CTSK, CTSC, CTSS, CTSW	1380	11	18559	4.89038	1	0.709584	52.8614
INTERPRO	IPR013201:Proteinase inhibitor I29, cathepsin propeptide	3	0.200938	0.0902097	CTSK, CTSS, CTSW	1380	7	18559	5.76366	1	0.886717	80.1492
SMART	SM00848:SM00848	3	0.200938	0.115206	CTSK, CTSS, CTSW	862	7	10057	5.00017	1	0.75877	81.8068
KEGG_PATHWAY	hsa04142:Lysosome	15	1.00469	0.144569	TCIRG1, CTSZ, AP1G2, GUSB, ACP5, CTSS, CTSW, CTSK, LAMP3, NPC2, LAPTM5, GLA, AP3D1, CTSC, CTSG	585	121	6879	1.45772	1	0.473452	87.1202
GOTERM_MF_DIRECT	GO:0008234~cysteine-type peptidase activity	6	0.401875	0.159504	CTSK, CTSZ, USP9X, CTSC, CTSS, CTSW	1286	38	16881	2.07264	1	0.912021	93.9798
UP_KEYWORDS	Thiol protease	15	1.00469	0.18861	USP7, CTSZ, USP2, USP9X, CTSS, CTSW, USP19, CTSK, CAPN14, USP10, CTSC, USP22, CASP1, TNFAIP3, USP13	1448	153	20581	1.39347	1	0.560589	94.9838
INTERPRO	IPR000169:Cysteine peptidase, cysteine active site	4	0.267917	0.201792	CTSK, CAPN14, CTSC, CTSS	1380	21	18559	2.56163	1	0.969047	97.8821
GOTERM_BP_DIRECT	GO:0006511~ubiquitin-dependent protein catabolic process	17	1.13865	0.346514	USP7, USP2, UBE2G1, USP9X, CDC23, UBR3, UBE2L3, USP19, PSMF1, FBXO25, FBXO32, USP10, USP22, SIAH2, FBXO21, CUL1, USP13	1311	182	16792	1.1964	1	0.996388	99.9653
GOTERM_MF_DIRECT	GO:0004843~thiol-dependent ubiquitin-specific protease activity	8	0.535834	0.408604	USP7, USP19, USP2, USP9X, USP10, USP22, TNFAIP3, USP13	1286	80	16881	1.31267	1	0.984774	99.9795
INTERPRO	IPR018200:Peptidase C19, ubiquitin carboxyl-terminal hydrolase 2, conserved site	7	0.468855	0.50053	USP7, USP19, USP2, USP9X, USP10, USP22, USP13	1380	76	18559	1.23868	1	0.999347	99.9993
GOTERM_BP_DIRECT	GO:0016579~protein deubiquitination	9	0.602813	0.512319	WDR48, USP7, USP19, USP2, USP9X, USP10, USP22, TNFAIP3, USP13	1311	99	16792	1.16441	1	0.999721	99.9999
INTERPRO	IPR001394:Peptidase C19, ubiquitin carboxyl-terminal hydrolase 2	7	0.468855	0.55158	USP7, USP19, USP2, USP9X, USP10, USP22, USP13	1380	80	18559	1.17675	1	0.999701	99.9999
GOTERM_MF_DIRECT	GO:0036459~thiol-dependent ubiquitinyl hydrolase activity	5	0.334896	0.789877	USP7, USP19, USP9X, USP22, USP13	1286	70	16881	0.937625	1	0.999845	100
Annotation Cluster 55	Enrichment Score: 1.0038672477887325
Category	Term	Count	%	PValue	Genes	List Total	Pop Hits	Pop Total	Fold Enrichment	Bonferroni	Benjamini	FDR
INTERPRO	IPR024079:Metallopeptidase, catalytic domain	13	0.87073	0.0161271	ADAMTS7, ECE1, ADAMTS14, ADAM23, MMP9, ADAMTS15, MMP19, MMP28, ADAM12, ADAM8, ADAMDEC1, MMP24, MMP11	1380	81	18559	2.15841	1	0.491245	24.2754
UP_SEQ_FEATURE	short sequence motif:Cysteine switch	8	0.535834	0.0379214	ADAMTS7, MMP9, MMP19, ADAMTS15, MMP28, ADAM12, MMP11, MMP24	1425	45	20063	2.50299	1	0.946552	50.8066
UP_SEQ_FEATURE	domain:Hemopexin-like 3	5	0.334896	0.066332	MMP9, MMP19, MMP28, MMP11, MMP24	1425	22	20063	3.19984	1	0.982981	71.6196
UP_SEQ_FEATURE	domain:Hemopexin-like 4	5	0.334896	0.066332	MMP9, MMP19, MMP28, MMP11, MMP24	1425	22	20063	3.19984	1	0.982981	71.6196
UP_SEQ_FEATURE	domain:Hemopexin-like 1	5	0.334896	0.0759736	MMP9, MMP19, MMP28, MMP11, MMP24	1425	23	20063	3.06072	1	0.984042	76.5419
UP_SEQ_FEATURE	domain:Hemopexin-like 2	5	0.334896	0.0759736	MMP9, MMP19, MMP28, MMP11, MMP24	1425	23	20063	3.06072	1	0.984042	76.5419
INTERPRO	IPR000585:Hemopexin-like domain	5	0.334896	0.0867403	MMP9, MMP19, MMP28, MMP11, MMP24	1380	23	18559	2.9236	1	0.879448	78.814
INTERPRO	IPR018487:Hemopexin-like repeats	5	0.334896	0.0867403	MMP9, MMP19, MMP28, MMP11, MMP24	1380	23	18559	2.9236	1	0.879448	78.814
INTERPRO	IPR021190:Peptidase M10A	5	0.334896	0.0867403	MMP9, MMP19, MMP28, MMP11, MMP24	1380	23	18559	2.9236	1	0.879448	78.814
INTERPRO	IPR001818:Peptidase M10, metallopeptidase	5	0.334896	0.0867403	MMP9, MMP19, MMP28, MMP11, MMP24	1380	23	18559	2.9236	1	0.879448	78.814
UP_SEQ_FEATURE	metal ion-binding site:Zinc; in inhibited form	6	0.401875	0.0990244	ADAMTS7, MMP19, ADAMTS15, MMP28, ADAM12, MMP24	1425	35	20063	2.41359	1	0.989789	85.2441
SMART	SM00120:HX	5	0.334896	0.128624	MMP9, MMP19, MMP28, MMP11, MMP24	862	23	10057	2.53632	1	0.788564	85.2934
UP_KEYWORDS	Collagen degradation	4	0.267917	0.128655	ADAMTS14, MMP9, MMP19, MMP11	1448	18	20581	3.15853	1	0.464002	86.0794
INTERPRO	IPR016293:Peptidase M10A, metazoans	4	0.267917	0.145237	MMP19, MMP28, MMP11, MMP24	1380	18	18559	2.98857	1	0.947224	93.1709
PIR_SUPERFAMILY	PIRSF001191:matrix metalloproteinase, stromelysin type	4	0.267917	0.157885	MMP19, MMP28, MMP11, MMP24	132	18	1692	2.84848	1	0.999921	85.6507
INTERPRO	IPR006026:Peptidase, metallopeptidase	5	0.334896	0.165155	MMP9, MMP19, MMP28, MMP11, MMP24	1380	29	18559	2.31872	1	0.957843	95.4372
INTERPRO	IPR002477:Peptidoglycan binding-like	4	0.267917	0.182369	MMP9, MMP19, MMP28, MMP24	1380	20	18559	2.68971	1	0.961705	96.8049
SMART	SM00235:ZnMc	5	0.334896	0.23334	MMP9, MMP19, MMP28, MMP11, MMP24	862	29	10057	2.01156	1	0.877437	97.5261
INTERPRO	IPR018486:Hemopexin, conserved site	3	0.200938	0.363655	MMP9, MMP11, MMP24	1380	17	18559	2.37327	1	0.996212	99.9561
Annotation Cluster 56	Enrichment Score: 0.9792606522326075
Category	Term	Count	%	PValue	Genes	List Total	Pop Hits	Pop Total	Fold Enrichment	Bonferroni	Benjamini	FDR
GOTERM_MF_DIRECT	GO:0008017~microtubule binding	26	1.74146	0.015427	KIF23, LZTS1, VAPB, SNCA, KIFC3, MACF1, KIF7, TRPV4, CCSER2, CLASP1, APC, OPA1, DNM1L, KIF5B, DPYSL2, KIF16B, REEP4, DCTN1, KIF1C, EML3, RCC2, TPPP, CLIP1, CLIP3, MAP6, LRPPRC	1286	208	16881	1.64084	1	0.432644	22.2309
GOTERM_CC_DIRECT	GO:0005874~microtubule	29	1.9424	0.183676	KIF23, DNAH11, SHROOM2, KCNAB2, CRHBP, KIFC3, MEFV, MACF1, PBXIP1, DYNC1H1, TUBB3, APC, DLG1, DNM1L, KIF5B, DPYSL2, KIF16B, DCTN1, REEP4, KIF1C, EML3, RASSF5, SARM1, NAV1, RCC2, TPPP, CLIP1, MAP6, LRPPRC	1369	311	18224	1.2413	1	0.781742	95.1538
UP_KEYWORDS	Microtubule	22	1.47354	0.407271	DNAH11, KIF23, SHROOM2, KIF5B, KIF16B, REEP4, DCTN1, KIFC3, KIF1C, EML3, RASSF5, MEFV, NAV1, PBXIP1, MACF1, RCC2, CLIP1, CLASP1, MAP6, DYNC1H1, TUBB3, APC	1448	280	20581	1.11677	1	0.791758	99.944
Annotation Cluster 57	Enrichment Score: 0.9705683764734554
Category	Term	Count	%	PValue	Genes	List Total	Pop Hits	Pop Total	Fold Enrichment	Bonferroni	Benjamini	FDR
INTERPRO	IPR016064:ATP-NAD kinase-like domain	5	0.334896	0.033084	DGKA, NADK2, CERKL, SPHK1, DGKI	1380	17	18559	3.95546	1	0.64567	43.7522
COG_ONTOLOGY	Lipid metabolism / General function prediction only	3	0.200938	0.0684132	DGKA, SPHK1, DGKI	130	7	2026	6.67912	0.862516	0.862516	44.7244
UP_SEQ_FEATURE	domain:DAGKc	4	0.267917	0.0855442	DGKA, CERKL, SPHK1, DGKI	1425	15	20063	3.75448	1	0.988725	80.6216
INTERPRO	IPR001206:Diacylglycerol kinase, catalytic domain	4	0.267917	0.0952323	DGKA, CERKL, SPHK1, DGKI	1380	15	18559	3.58628	1	0.894721	81.9424
GOTERM_BP_DIRECT	GO:0046834~lipid phosphorylation	3	0.200938	0.239565	DGKA, SPHK1, DGKI	1311	12	16792	3.20214	1	0.985478	99.4075
SMART	SM00046:DAGKc	3	0.200938	0.339964	DGKA, SPHK1, DGKI	862	14	10057	2.50008	1	0.938053	99.6924
Annotation Cluster 58	Enrichment Score: 0.9594704968232108
Category	Term	Count	%	PValue	Genes	List Total	Pop Hits	Pop Total	Fold Enrichment	Bonferroni	Benjamini	FDR
UP_SEQ_FEATURE	domain:Thyroglobulin type-1	4	0.267917	0.059698	SPOCK2, IGFBP1, IGFBP2, CD74	1425	13	20063	4.33209	1	0.978625	67.682
INTERPRO	IPR000716:Thyroglobulin type-1	4	0.267917	0.127715	SPOCK2, IGFBP1, IGFBP2, CD74	1380	17	18559	3.16436	1	0.930461	90.3376
SMART	SM00211:TY	4	0.267917	0.173534	SPOCK2, IGFBP1, IGFBP2, CD74	862	17	10057	2.74519	1	0.83346	92.9602
Annotation Cluster 59	Enrichment Score: 0.9587425712833547
Category	Term	Count	%	PValue	Genes	List Total	Pop Hits	Pop Total	Fold Enrichment	Bonferroni	Benjamini	FDR
GOTERM_BP_DIRECT	GO:0099625~ventricular cardiac muscle cell membrane repolarization	3	0.200938	0.0172978	KCNJ5, KCND3, KCNJ3	1311	3	16792	12.8085	1	0.523932	27.8745
GOTERM_MF_DIRECT	GO:1902282~voltage-gated potassium channel activity involved in ventricular cardiac muscle cell action potential repolarization	3	0.200938	0.119311	KCNJ5, KCND3, KCNJ3	1286	8	16881	4.92253	1	0.862615	87.186
GOTERM_BP_DIRECT	GO:0098915~membrane repolarization during ventricular cardiac muscle cell action potential	3	0.200938	0.124359	KCNJ5, KCND3, KCNJ3	1311	8	16792	4.8032	1	0.930464	91.6829
UP_SEQ_FEATURE	short sequence motif:Selectivity filter	7	0.468855	0.216082	KCNJ5, KCNJ15, KCND3, KCNQ4, KCNB1, KCNA3, KCNJ3	1425	57	20063	1.72904	1	0.999432	98.8523
GOTERM_BP_DIRECT	GO:0086091~regulation of heart rate by cardiac conduction	5	0.334896	0.289947	KCNJ5, KCND3, CACNB2, CACNA1C, KCNJ3	1311	35	16792	1.82979	1	0.992457	99.8359
Annotation Cluster 60	Enrichment Score: 0.9577752280569668
Category	Term	Count	%	PValue	Genes	List Total	Pop Hits	Pop Total	Fold Enrichment	Bonferroni	Benjamini	FDR
INTERPRO	IPR010326:Exocyst complex component Sec6	3	0.200938	0.0474314	EXOC3L1, EXOC3L2, EXOC3	1380	5	18559	8.06913	1	0.739857	56.4422
GOTERM_BP_DIRECT	GO:0051601~exocyst localization	3	0.200938	0.124359	EXOC3L1, EXOC3L2, EXOC3	1311	8	16792	4.8032	1	0.930464	91.6829
GOTERM_MF_DIRECT	GO:0000149~SNARE binding	7	0.468855	0.134292	ANKRD27, STX1A, NBAS, EXOC3L1, EXOC3L2, EXOC3, GOSR1	1286	46	16881	1.99755	1	0.885653	90.2906
GOTERM_CC_DIRECT	GO:0000145~exocyst	4	0.267917	0.186255	MYRIP, EXOC3L1, EXOC3L2, EXOC3	1369	20	18224	2.66238	1	0.78304	95.3772
Annotation Cluster 61	Enrichment Score: 0.9528612883380291
Category	Term	Count	%	PValue	Genes	List Total	Pop Hits	Pop Total	Fold Enrichment	Bonferroni	Benjamini	FDR
BIOCARTA	h_LairPathway:Cells and Molecules involved in local acute inflammatory response	6	0.401875	0.0738299	VCAM1, ITGAL, TNF, CXCL8, ITGA4, SELPLG	226	17	1625	2.53774	1	0.717182	63.0084
BIOCARTA	h_lymPathway:Adhesion and Diapedesis of Lymphocytes	5	0.334896	0.11643	VCAM1, ITGAL, SELL, CXCL8, ITGA4	226	14	1625	2.56795	1	0.766821	79.9117
GOTERM_BP_DIRECT	GO:0007159~leukocyte cell-cell adhesion	5	0.334896	0.126142	VCAM1, ITGAL, CD40LG, ITGA4, CCL5	1311	25	16792	2.56171	1	0.931559	91.9945
BIOCARTA	h_granulocytesPathway:Adhesion and Diapedesis of Granulocytes	5	0.334896	0.142362	ITGAL, TNF, SELL, CXCL8, SELPLG	226	15	1625	2.39676	1	0.794134	86.3479
Annotation Cluster 62	Enrichment Score: 0.9440802403503517
Category	Term	Count	%	PValue	Genes	List Total	Pop Hits	Pop Total	Fold Enrichment	Bonferroni	Benjamini	FDR
INTERPRO	IPR011992:EF-hand-like domain	34	2.27729	0.00542354	NKD1, SPOCK2, NCS1, NECAB3, KCNIP3, MYL9, DGKA, EFHD2, STAT4, CGREF1, PLCB4, RASGRP3, MACF1, RASGRP1, SLC25A23, PLCH2, RASGRP2, EHD2, DTNA, EHD4, TESC, S100A16, CBL, S100A10, LPCAT2, STAT2, SLC25A12, RAB11FIP4, PLCE1, DEF6, TPPP, CAPN14, RCN3, FKBP10	1380	279	18559	1.63889	0.99997	0.25702	8.88161
INTERPRO	IPR018247:EF-Hand 1, calcium-binding site	22	1.47354	0.0236971	TESC, NKD1, S100A16, NCS1, LPCAT2, NECAB3, KCNIP3, MYL9, DGKA, SLC25A12, CGREF1, RASGRP3, MACF1, RASGRP1, SLC25A23, PLCH2, CAPN14, RASGRP2, RCN3, FKBP10, EHD2, EHD4	1380	178	18559	1.66218	1	0.579023	33.6462
UP_SEQ_FEATURE	calcium-binding region:2	14	0.937709	0.0753532	NCS1, LPCAT2, KCNIP3, DGKA, EFHD2, SLC25A12, CGREF1, RASGRP3, MACF1, SLC25A23, RASGRP1, RASGRP2, FKBP10, RCN3	1425	118	20063	1.67043	1	0.984453	76.2512
INTERPRO	IPR002048:EF-hand domain	24	1.6075	0.0831931	TESC, NKD1, S100A16, NCS1, LPCAT2, NECAB3, KCNIP3, MYL9, DGKA, EFHD2, RAB11FIP4, SLC25A12, CGREF1, RASGRP3, MACF1, RASGRP1, SLC25A23, PLCH2, CAPN14, RASGRP2, RCN3, FKBP10, EHD2, EHD4	1380	228	18559	1.41564	1	0.871302	77.3617
UP_SEQ_FEATURE	domain:EF-hand 2	18	1.20563	0.165103	S100A16, NCS1, LPCAT2, KCNIP3, MYL9, EFHD2, SLC25A12, DGKA, CGREF1, MACF1, RASGRP3, RASGRP1, SLC25A23, PLCH2, RASGRP2, CAPN14, RCN3, FKBP10	1425	185	20063	1.36988	1	0.998163	96.3531
SMART	SM00054:EFh	17	1.13865	0.169217	TESC, NCS1, LPCAT2, NECAB3, KCNIP3, MYL9, EFHD2, SLC25A12, DGKA, MACF1, RASGRP3, SLC25A23, RASGRP1, PLCH2, RASGRP2, RCN3, FKBP10	862	144	10057	1.37736	1	0.832379	92.4306
UP_SEQ_FEATURE	calcium-binding region:1	13	0.87073	0.197571	NCS1, LPCAT2, KCNIP3, DGKA, EFHD2, SLC25A12, CGREF1, RASGRP3, MACF1, SLC25A23, RASGRP1, RASGRP2, FKBP10	1425	128	20063	1.42993	1	0.999196	98.2388
UP_SEQ_FEATURE	domain:EF-hand 1	17	1.13865	0.240892	S100A16, NCS1, LPCAT2, MYL9, EFHD2, SLC25A12, DGKA, CGREF1, MACF1, RASGRP3, RASGRP1, SLC25A23, PLCH2, RASGRP2, CAPN14, RCN3, FKBP10	1425	185	20063	1.29377	1	0.999658	99.3639
GOTERM_MF_DIRECT	GO:0005509~calcium ion binding	56	3.75084	0.494241	CLSTN3, SNCA, NCS1, MMP28, DNASE1L3, MMP24, KCNIP3, EFHD2, CGREF1, PLCB4, SLC25A23, ADAM8, CRTAC1, MMP19, LPCAT2, MMP11, RAB11FIP4, CAPN14, FKBP10, CASQ2, GALNT3, PRF1, NKD1, SPOCK2, PAMR1, NECAB3, MYL9, CDH6, DGKA, RASGRP3, MACF1, CD69, PLCH2, RASGRP1, RASGRP2, PPP3CB, ACAN, RUNX1, THBS2, EHD2, EHD4, TESC, S100A16, SYT12, DMP1, CBL, S100A10, PCDH12, ITPR3, ITPR1, NOTCH3, SLC25A12, SNED1, RCN3, S…	1286	717	16881	1.02524	1	0.992414	99.9984
UP_SEQ_FEATURE	domain:EF-hand 3	7	0.468855	0.684454	SLC25A12, SLC25A23, CAPN14, NCS1, RCN3, MYL9, KCNIP3	1425	96	20063	1.02662	1	1	100
Annotation Cluster 63	Enrichment Score: 0.9401262580967197
Category	Term	Count	%	PValue	Genes	List Total	Pop Hits	Pop Total	Fold Enrichment	Bonferroni	Benjamini	FDR
INTERPRO	IPR003531:Short hematopoietin receptor, family 1, conserved site	4	0.267917	0.017262	IL2RB, IL21R, IL2RG, IL7R	1380	8	18559	6.72428	1	0.500231	25.7556
UP_SEQ_FEATURE	domain:Fibronectin type-III	8	0.535834	0.123104	TRIM46, FNDC4, IL2RB, IL21R, IL2RG, IL7R, MYLK, IFNLR1	1425	59	20063	1.90906	1	0.994471	91.0242
UP_SEQ_FEATURE	short sequence motif:Box 1 motif	4	0.267917	0.240545	IL2RB, IL21R, IL2RG, IL7R	1425	24	20063	2.34655	1	0.999675	99.3586
UP_SEQ_FEATURE	short sequence motif:WSXWS motif	4	0.267917	0.339574	IL2RB, IL21R, IL2RG, IL7R	1425	29	20063	1.94197	1	0.999972	99.9506
Annotation Cluster 64	Enrichment Score: 0.8860892108814119
Category	Term	Count	%	PValue	Genes	List Total	Pop Hits	Pop Total	Fold Enrichment	Bonferroni	Benjamini	FDR
UP_SEQ_FEATURE	repeat:PbH1 2	3	0.200938	0.12999	PARD3, CEMIP, TMEM2	1425	9	20063	4.6931	1	0.995438	92.2332
UP_SEQ_FEATURE	repeat:PbH1 3	3	0.200938	0.12999	PARD3, CEMIP, TMEM2	1425	9	20063	4.6931	1	0.995438	92.2332
UP_SEQ_FEATURE	repeat:PbH1 1	3	0.200938	0.12999	PARD3, CEMIP, TMEM2	1425	9	20063	4.6931	1	0.995438	92.2332
Annotation Cluster 65	Enrichment Score: 0.8818331974889174
Category	Term	Count	%	PValue	Genes	List Total	Pop Hits	Pop Total	Fold Enrichment	Bonferroni	Benjamini	FDR
UP_KEYWORDS	Brugada syndrome	4	0.267917	0.0286342	GPD1L, KCND3, CACNB2, CACNA1C	1448	10	20581	5.68536	0.999999	0.198563	34.0294
GOTERM_BP_DIRECT	GO:0061337~cardiac conduction	6	0.401875	0.272456	KCND3, KCNK6, CACNB2, CACNB4, CACNA1C, KCNIP3	1311	45	16792	1.70781	1	0.990266	99.7411
GOTERM_BP_DIRECT	GO:0086091~regulation of heart rate by cardiac conduction	5	0.334896	0.289947	KCNJ5, KCND3, CACNB2, CACNA1C, KCNJ3	1311	35	16792	1.82979	1	0.992457	99.8359
Annotation Cluster 66	Enrichment Score: 0.8615897178979679
Category	Term	Count	%	PValue	Genes	List Total	Pop Hits	Pop Total	Fold Enrichment	Bonferroni	Benjamini	FDR
GOTERM_MF_DIRECT	GO:0052659~inositol-1,3,4,5-tetrakisphosphate 5-phosphatase activity	4	0.267917	0.0260982	INPP5D, OCRL, ITPK1, INPP5A	1286	9	16881	5.83411	1	0.539724	34.7965
KEGG_PATHWAY	hsa04070:Phosphatidylinositol signaling system	14	0.937709	0.0699272	INPP1, IMPAD1, DGKI, ITPR3, OCRL, ITPR1, DGKA, PLCE1, PLCB4, PIK3R5, INPP5D, ITPK1, PIP4K2C, INPP5A	585	98	6879	1.67985	1	0.292228	61.3834
GOTERM_BP_DIRECT	GO:0043647~inositol phosphate metabolic process	8	0.535834	0.0704243	INPP1, PLCE1, PLCB4, PLCH2, INPP5D, OCRL, ITPK1, INPP5A	1311	47	16792	2.18018	1	0.845476	74.5268
KEGG_PATHWAY	hsa00562:Inositol phosphate metabolism	10	0.669792	0.145218	INPP1, IMPAD1, PLCE1, PLCB4, PLCH2, INPP5D, OCRL, ITPK1, INPP5A, PIP4K2C	585	71	6879	1.65619	1	0.46994	87.2479
INTERPRO	IPR000300:Inositol polyphosphate-related phosphatase	3	0.200938	0.167047	INPP5D, OCRL, INPP5A	1380	10	18559	4.03457	1	0.957079	95.6108
SMART	SM00128:IPPc	3	0.200938	0.208782	INPP5D, OCRL, INPP5A	862	10	10057	3.50012	1	0.860281	96.1627
INTERPRO	IPR005135:Endonuclease/exonuclease/phosphatase	4	0.267917	0.345829	INPP5D, OCRL, DNASE1L3, INPP5A	1380	28	18559	1.92122	1	0.995363	99.9296
GOTERM_BP_DIRECT	GO:0046856~phosphatidylinositol dephosphorylation	3	0.200938	0.56871	INPP5D, OCRL, INPP5A	1311	24	16792	1.60107	1	0.999891	100
Annotation Cluster 67	Enrichment Score: 0.8604266754117019
Category	Term	Count	%	PValue	Genes	List Total	Pop Hits	Pop Total	Fold Enrichment	Bonferroni	Benjamini	FDR
UP_SEQ_FEATURE	domain:BEN	3	0.200938	0.105919	NACC2, BEND6, BEND7	1425	8	20063	5.27974	1	0.991316	87.1844
INTERPRO	IPR018379:BEN domain	3	0.200938	0.140252	NACC2, BEND6, BEND7	1380	9	18559	4.48285	1	0.942773	92.4568
SMART	SM01025:SM01025	3	0.200938	0.176536	NACC2, BEND6, BEND7	862	9	10057	3.88902	1	0.825129	93.308
Annotation Cluster 68	Enrichment Score: 0.8591393574393191
Category	Term	Count	%	PValue	Genes	List Total	Pop Hits	Pop Total	Fold Enrichment	Bonferroni	Benjamini	FDR
INTERPRO	IPR001194:DENN domain	4	0.267917	0.111016	DENND1A, DENND2D, ST5, DENND1C	1380	16	18559	3.36214	1	0.911017	86.6358
INTERPRO	IPR005112:dDENN domain	4	0.267917	0.111016	DENND1A, DENND2D, ST5, DENND1C	1380	16	18559	3.36214	1	0.911017	86.6358
INTERPRO	IPR005113:uDENN domain	4	0.267917	0.111016	DENND1A, DENND2D, ST5, DENND1C	1380	16	18559	3.36214	1	0.911017	86.6358
UP_SEQ_FEATURE	domain:uDENN	4	0.267917	0.115261	DENND1A, DENND2D, ST5, DENND1C	1425	17	20063	3.31278	1	0.993723	89.431
UP_SEQ_FEATURE	domain:DENN	4	0.267917	0.115261	DENND1A, DENND2D, ST5, DENND1C	1425	17	20063	3.31278	1	0.993723	89.431
UP_SEQ_FEATURE	domain:dDENN	4	0.267917	0.115261	DENND1A, DENND2D, ST5, DENND1C	1425	17	20063	3.31278	1	0.993723	89.431
SMART	SM00800:uDENN	4	0.267917	0.131441	DENND1A, DENND2D, ST5, DENND1C	862	15	10057	3.11121	1	0.786945	85.9418
SMART	SM00799:DENN	4	0.267917	0.152023	DENND1A, DENND2D, ST5, DENND1C	862	16	10057	2.91676	1	0.819875	89.9324
SMART	SM00801:dDENN	4	0.267917	0.152023	DENND1A, DENND2D, ST5, DENND1C	862	16	10057	2.91676	1	0.819875	89.9324
GOTERM_MF_DIRECT	GO:0017112~Rab guanyl-nucleotide exchange factor activity	4	0.267917	0.402585	DENND1A, DENND2D, ST5, DENND1C	1286	30	16881	1.75023	1	0.98438	99.9759
Annotation Cluster 69	Enrichment Score: 0.8527396487037038
Category	Term	Count	%	PValue	Genes	List Total	Pop Hits	Pop Total	Fold Enrichment	Bonferroni	Benjamini	FDR
INTERPRO	IPR000533:Tropomyosin	3	0.200938	0.0299197	TPM2, TPM1, TPM3	1380	4	18559	10.0864	1	0.626338	40.5197
GOTERM_CC_DIRECT	GO:0005862~muscle thin filament tropomyosin	3	0.200938	0.0305043	TPM2, TPM1, TPM3	1369	4	18224	9.98393	1	0.400913	37.002
GOTERM_MF_DIRECT	GO:0008307~structural constituent of muscle	8	0.535834	0.0376257	SMTN, SORBS2, MYH11, SYNM, TPM2, TPM1, TPM3, MYL9	1286	42	16881	2.50033	1	0.595317	46.2171
UP_KEYWORDS	Muscle protein	6	0.401875	0.443525	MYH11, TPM2, TPM1, CASQ2, TPM3, MYL9	1448	62	20581	1.37549	1	0.816372	99.9773
KEGG_PATHWAY	hsa04260:Cardiac muscle contraction	7	0.468855	0.621592	CACNB2, CACNB4, ATP1A2, TPM2, CACNA1C, TPM1, TPM3	585	75	6879	1.0975	1	0.862022	99.9997
GOTERM_BP_DIRECT	GO:0030049~muscle filament sliding	3	0.200938	0.807858	TPM2, TPM1, TPM3	1311	38	16792	1.0112	1	1	100
Annotation Cluster 70	Enrichment Score: 0.8446043381746065
Category	Term	Count	%	PValue	Genes	List Total	Pop Hits	Pop Total	Fold Enrichment	Bonferroni	Benjamini	FDR
INTERPRO	IPR008145:Guanylate kinase/L-type calcium channel	6	0.401875	0.0399259	TJP1, MAGI2, MPP5, CACNB2, CACNB4, DLG1	1380	26	18559	3.10351	1	0.692833	50.185
SMART	SM00072:GuKc	6	0.401875	0.0573567	TJP1, MAGI2, MPP5, CACNB2, CACNB4, DLG1	862	25	10057	2.80009	1	0.592359	56.0609
UP_SEQ_FEATURE	domain:PDZ 1	7	0.468855	0.0743593	TJP1, PARD3, MAGI2, PDZRN4, PARD3B, SDCBP2, DLG1	1425	42	20063	2.34655	1	0.984533	75.7783
UP_SEQ_FEATURE	domain:PDZ 2	7	0.468855	0.0743593	TJP1, PARD3, MAGI2, PDZRN4, PARD3B, SDCBP2, DLG1	1425	42	20063	2.34655	1	0.984533	75.7783
UP_SEQ_FEATURE	domain:Guanylate kinase-like	5	0.334896	0.0862757	CARD11, TJP1, MAGI2, MPP5, DLG1	1425	24	20063	2.93319	1	0.988466	80.904
UP_SEQ_FEATURE	domain:PDZ 3	5	0.334896	0.160449	TJP1, PARD3, MAGI2, PARD3B, DLG1	1425	30	20063	2.34655	1	0.998146	95.9614
INTERPRO	IPR001478:PDZ domain	16	1.07167	0.177211	PARD3, SHROOM2, MAGI2, LIMK2, RHPN1, LIMK1, MPP5, PDZRN4, SYNJ2BP, SDCBP2, CARD11, PPP1R9A, TJP1, HTRA1, PARD3B, DLG1	1380	155	18559	1.38824	1	0.959847	96.4422
INTERPRO	IPR008144:Guanylate kinase	4	0.267917	0.221666	TJP1, MAGI2, MPP5, DLG1	1380	22	18559	2.44519	1	0.977012	98.624
INTERPRO	IPR020590:Guanylate kinase, conserved site	3	0.200938	0.335897	MAGI2, MPP5, DLG1	1380	16	18559	2.5216	1	0.994579	99.9089
SMART	SM00228:PDZ	15	1.00469	0.398588	PPP1R9A, TJP1, PARD3, SHROOM2, MAGI2, LIMK2, HTRA1, LIMK1, RHPN1, MPP5, PDZRN4, SYNJ2BP, PARD3B, SDCBP2, DLG1	862	149	10057	1.17454	1	0.954497	99.9158
UP_SEQ_FEATURE	domain:PDZ	9	0.602813	0.555517	CARD11, PPP1R9A, SHROOM2, LIMK2, HTRA1, LIMK1, RHPN1, MPP5, SYNJ2BP	1425	113	20063	1.12136	1	1	100
Annotation Cluster 71	Enrichment Score: 0.8406597122543067
Category	Term	Count	%	PValue	Genes	List Total	Pop Hits	Pop Total	Fold Enrichment	Bonferroni	Benjamini	FDR
GOTERM_BP_DIRECT	GO:0090200~positive regulation of release of cytochrome c from mitochondria	6	0.401875	0.0627251	MOAP1, DNM1L, BAX, MMP9, PMAIP1, PLAUR	1311	28	16792	2.74469	1	0.820546	70.2719
GOTERM_BP_DIRECT	GO:0001836~release of cytochrome c from mitochondria	5	0.334896	0.0996103	DNM1L, BAX, BCL2A1, PMAIP1, IFI6	1311	23	16792	2.78447	1	0.900901	85.9834
GOTERM_BP_DIRECT	GO:2001244~positive regulation of intrinsic apoptotic signaling pathway	4	0.267917	0.481144	DNM1L, BAX, LCK, PMAIP1	1311	33	16792	1.55255	1	0.999576	99.9995
Annotation Cluster 72	Enrichment Score: 0.8321546791073398
Category	Term	Count	%	PValue	Genes	List Total	Pop Hits	Pop Total	Fold Enrichment	Bonferroni	Benjamini	FDR
UP_SEQ_FEATURE	domain:TIR	5	0.334896	0.0972152	SARM1, IL18RAP, IL1RL2, TIRAP, TLR4	1425	25	20063	2.81586	1	0.989458	84.6908
INTERPRO	IPR000157:Toll/interleukin-1 receptor homology (TIR) domain	5	0.334896	0.123268	SARM1, IL18RAP, IL1RL2, TIRAP, TLR4	1380	26	18559	2.58626	1	0.925213	89.4595
SMART	SM00255:TIR	4	0.267917	0.266043	SARM1, IL18RAP, IL1RL2, TLR4	862	21	10057	2.2223	1	0.90026	98.6517
Annotation Cluster 73	Enrichment Score: 0.823838683285186
Category	Term	Count	%	PValue	Genes	List Total	Pop Hits	Pop Total	Fold Enrichment	Bonferroni	Benjamini	FDR
INTERPRO	IPR024079:Metallopeptidase, catalytic domain	13	0.87073	0.0161271	ADAMTS7, ECE1, ADAMTS14, ADAM23, MMP9, ADAMTS15, MMP19, MMP28, ADAM12, ADAM8, ADAMDEC1, MMP24, MMP11	1380	81	18559	2.15841	1	0.491245	24.2754
GOTERM_MF_DIRECT	GO:0004222~metalloendopeptidase activity	16	1.07167	0.0242861	ADAMTS14, ADAM23, MMP9, TRABD2A, MMP19, TRABD2B, ADAMTS15, MMP28, MMP11, MMP24, ADAMTS7, ECE1, FAP, ADAM8, ADAM12, ADAMDEC1	1286	113	16881	1.85865	1	0.531576	32.8067
UP_SEQ_FEATURE	short sequence motif:Cysteine switch	8	0.535834	0.0379214	ADAMTS7, MMP9, MMP19, ADAMTS15, MMP28, ADAM12, MMP11, MMP24	1425	45	20063	2.50299	1	0.946552	50.8066
UP_KEYWORDS	Metalloprotease	18	1.20563	0.0386898	ADAMTS14, MMP9, TRABD2A, ADAMTS15, MMP19, AGBL5, TRABD2B, ANPEP, ENPEP, MMP28, MMP11, MMP24, ADAMTS7, ECE1, CPXM1, ADAM8, ADAM12, ADAMDEC1	1448	152	20581	1.68317	1	0.243103	43.1612
INTERPRO	IPR001590:Peptidase M12B, ADAM/reprolysin	7	0.468855	0.073124	ADAMTS7, ADAMTS14, ADAM23, ADAMTS15, ADAM12, ADAM8, ADAMDEC1	1380	40	18559	2.3535	1	0.848257	72.7118
INTERPRO	IPR002870:Peptidase M12B, propeptide	7	0.468855	0.073124	ADAMTS7, ADAMTS14, ADAM23, ADAMTS15, ADAM12, ADAM8, ADAMDEC1	1380	40	18559	2.3535	1	0.848257	72.7118
UP_SEQ_FEATURE	metal ion-binding site:Zinc; catalytic	15	1.00469	0.0737426	ADAMTS14, CA12, MMP19, ADAMTS15, ANPEP, ENPEP, MMP28, MMP24, ADAMTS7, APOBEC3A, ECE1, CA2, ADAM8, ADAM12, ADAMDEC1	1425	129	20063	1.63713	1	0.984954	75.4805
UP_SEQ_FEATURE	domain:Peptidase M12B	7	0.468855	0.0743593	ADAMTS7, ADAMTS14, ADAM23, ADAMTS15, ADAM12, ADAM8, ADAMDEC1	1425	42	20063	2.34655	1	0.984533	75.7783
UP_SEQ_FEATURE	domain:Disintegrin	7	0.468855	0.0814859	ADAMTS7, ADAMTS14, ADAM23, ADAMTS15, ADAM12, ADAM8, ADAMDEC1	1425	43	20063	2.29198	1	0.987558	78.9812
UP_SEQ_FEATURE	metal ion-binding site:Zinc; in inhibited form	6	0.401875	0.0990244	ADAMTS7, MMP19, ADAMTS15, MMP28, ADAM12, MMP24	1425	35	20063	2.41359	1	0.989789	85.2441
INTERPRO	IPR006586:ADAM, cysteine-rich	5	0.334896	0.150663	ADAMTS14, ADAM23, ADAMTS15, ADAM12, ADAM8	1380	28	18559	2.40153	1	0.951749	93.8756
SMART	SM00608:ACR	5	0.334896	0.214544	ADAMTS14, ADAM23, ADAMTS15, ADAM12, ADAM8	862	28	10057	2.0834	1	0.86293	96.5339
INTERPRO	IPR001762:Blood coagulation inhibitor, Disintegrin	4	0.267917	0.221666	ADAM23, ADAM12, ADAM8, ADAMDEC1	1380	22	18559	2.44519	1	0.977012	98.624
UP_SEQ_FEATURE	region of interest:Spacer	4	0.267917	0.240545	ADAMTS7, MSR1, ADAMTS14, ADAMTS15	1425	24	20063	2.34655	1	0.999675	99.3586
SMART	SM00050:DISIN	4	0.267917	0.290125	ADAM23, ADAM12, ADAM8, ADAMDEC1	862	22	10057	2.12128	1	0.90695	99.1526
INTERPRO	IPR000884:Thrombospondin, type 1 repeat	7	0.468855	0.352851	ADAMTS7, CILP2, RSPO1, ADAMTS14, UNC5B, ADAMTS15, THBS2	1380	65	18559	1.44831	1	0.995653	99.9414
UP_SEQ_FEATURE	domain:TSP type-1 1	5	0.334896	0.397687	ADAMTS7, ADAMTS14, UNC5B, ADAMTS15, THBS2	1425	45	20063	1.56437	1	0.999992	99.9909
UP_SEQ_FEATURE	domain:TSP type-1 2	5	0.334896	0.397687	ADAMTS7, ADAMTS14, UNC5B, ADAMTS15, THBS2	1425	45	20063	1.56437	1	0.999992	99.9909
GOTERM_MF_DIRECT	GO:0008237~metallopeptidase activity	8	0.535834	0.421337	ADAMTS7, ADAM23, MMP9, CPXM1, ANPEP, ENPEP, ADAM12, ADAM8	1286	81	16881	1.29647	1	0.986064	99.9856
SMART	SM00209:TSP1	7	0.468855	0.48672	ADAMTS7, CILP2, RSPO1, ADAMTS14, UNC5B, ADAMTS15, THBS2	862	65	10057	1.25645	1	0.970178	99.9907
UP_SEQ_FEATURE	domain:TSP type-1 3	4	0.267917	0.493991	ADAMTS7, ADAMTS14, ADAMTS15, THBS2	1425	37	20063	1.52209	1	0.999999	99.9996
INTERPRO	IPR013273:Peptidase M12B, ADAM-TS	3	0.200938	0.541385	ADAMTS7, ADAMTS14, ADAMTS15	1380	24	18559	1.68107	1	0.99964	99.9998
INTERPRO	IPR010294:ADAM-TS Spacer 1	3	0.200938	0.541385	ADAMTS7, ADAMTS14, ADAMTS15	1380	24	18559	1.68107	1	0.99964	99.9998
Annotation Cluster 74	Enrichment Score: 0.8108993824187337
Category	Term	Count	%	PValue	Genes	List Total	Pop Hits	Pop Total	Fold Enrichment	Bonferroni	Benjamini	FDR
UP_SEQ_FEATURE	lipid moiety-binding region:GPI-anchor amidated serine	9	0.602813	0.0391888	CD48, ALPL, LYPD1, ART3, LY6E, RTN4RL1, ULBP2, CD52, VNN3	1425	55	20063	2.30389	1	0.945267	51.9824
UP_SEQ_FEATURE	propeptide:Removed in mature form	23	1.54052	0.119129	ALPL, RAP2B, RHOJ, LYPD1, GBP5, RTN4RL1, CD109, RHOQ, CD52, PSMB8, PLAUR, PSMB9, CD48, ART3, LY6E, MELTF, RAB37, RASL10A, ULBP2, TGFA, RAP1A, RHOH, VNN3	1425	237	20063	1.36635	1	0.994438	90.2476
UP_KEYWORDS	GPI-anchor	13	0.87073	0.256147	ALPL, LYPD1, RTN4RL1, CD109, CD52, PLAUR, CD48, ART3, LY6E, SMPDL3B, MELTF, ULBP2, VNN3	1448	137	20581	1.34872	1	0.650807	98.5546
GOTERM_CC_DIRECT	GO:0031225~anchored component of membrane	10	0.669792	0.477235	CD48, ALPL, LYPD1, ART3, LY6E, SMPDL3B, CD109, CD52, VNN3, PLAUR	1369	113	18224	1.17804	1	0.949627	99.9937
Annotation Cluster 75	Enrichment Score: 0.8028863438490776
Category	Term	Count	%	PValue	Genes	List Total	Pop Hits	Pop Total	Fold Enrichment	Bonferroni	Benjamini	FDR
GOTERM_BP_DIRECT	GO:0006813~potassium ion transport	14	0.937709	0.010626	KCNJ15, KCND3, KCNAB3, KCNAB1, KCNA3, ATP1A2, AQP1, KCNJ3, KCNMB1, KCNJ5, KCNN4, KCNQ4, KCNK6, KCNK5	1311	82	16792	2.18682	1	0.424741	18.1313
GOTERM_CC_DIRECT	GO:0008076~voltage-gated potassium channel complex	14	0.937709	0.0139208	KCND3, STX1A, KCNAB2, KCNAB1, KCNB1, KCNA3, KCNJ3, KCNK2, KCNMB1, KCNIP3, KCNJ5, KCNN4, KCNQ4, KCNK6	1369	88	18224	2.1178	0.999882	0.267866	18.8679
UP_KEYWORDS	Potassium transport	15	1.00469	0.0330197	KCNJ15, KCND3, KCNAB3, KCNAB2, KCNAB1, KCNB1, KCNA3, ATP1A2, KCNJ3, KCNK2, KCNIP3, KCNJ5, KCNQ4, KCNK6, KCNK5	1448	116	20581	1.83794	1	0.219604	38.168
UP_KEYWORDS	Voltage-gated channel	18	1.20563	0.0347196	KCNJ15, KCND3, KCNAB3, KCNAB2, KCNAB1, KCNB1, CACNB2, KCNA3, CACNB4, KCNJ3, KCNIP3, KCNJ5, KCNQ4, KCNK6, KCNK5, CATSPER1, CACNA1H, CACNA1C	1448	150	20581	1.70561	1	0.226627	39.7062
UP_KEYWORDS	Potassium	15	1.00469	0.0694003	KCNJ15, KCND3, KCNAB3, KCNAB2, KCNAB1, KCNB1, KCNA3, ATP1A2, KCNJ3, KCNK2, KCNIP3, KCNJ5, KCNQ4, KCNK6, KCNK5	1448	129	20581	1.65272	1	0.33065	64.2929
UP_KEYWORDS	Ion channel	33	2.21031	0.0982207	KCNJ15, KCNAB3, KCNAB2, KCNAB1, ANO1, CACNB2, KCNA3, CACNB4, FXYD5, KCNJ3, KCNMB1, KCNIP3, BEST4, KCNQ4, KCNK6, KCNK5, TRPV4, MCOLN2, PIEZO1, GABRD, TMC6, KCND3, TMC8, KCNB1, ITPR3, KCNK2, ITPR1, KCNJ5, KCNN4, P2RX1, CATSPER1, CACNA1H, CACNA1C	1448	359	20581	1.30652	1	0.406886	77.2418
GOTERM_BP_DIRECT	GO:0071805~potassium ion transmembrane transport	14	0.937709	0.148955	KCNN4, KCNQ4, KCNAB3, KCNAB2, SLC9A5, KCNAB1, KCNK6, KCNB1, KCNK5, KCNA3, AQP1, KCNK2, KCNMB1, KCNIP3	1311	121	16792	1.48198	1	0.95148	95.1219
UP_SEQ_FEATURE	short sequence motif:Selectivity filter	7	0.468855	0.216082	KCNJ5, KCNJ15, KCND3, KCNQ4, KCNB1, KCNA3, KCNJ3	1425	57	20063	1.72904	1	0.999432	98.8523
GOTERM_BP_DIRECT	GO:0034765~regulation of ion transmembrane transport	12	0.803751	0.247586	KCNJ5, KCNJ15, KCND3, KCNQ4, KCNAB3, KCNB1, KCNK6, CATSPER1, KCNK5, KCNA3, CACNA1H, KCNJ3	1311	111	16792	1.38471	1	0.986473	99.5142
UP_KEYWORDS	Potassium channel	8	0.535834	0.263225	KCND3, KCNQ4, KCNB1, KCNK6, KCNK5, KCNA3, KCNK2, KCNIP3	1448	74	20581	1.53658	1	0.657083	98.7395
GOTERM_MF_DIRECT	GO:0005249~voltage-gated potassium channel activity	7	0.468855	0.278336	KCND3, KCNQ4, KCNAB3, KCNAB2, KCNAB1, KCNB1, KCNK5	1286	58	16881	1.58426	1	0.961998	99.4883
UP_KEYWORDS	Ion transport	49	3.28198	0.341734	STEAP3, KCNJ15, SLC5A4, KCNAB3, SLC9A5, KCNAB2, KCNAB1, ANO1, CACNB2, KCNA3, CACNB4, FXYD5, KCNJ3, KCNMB1, SFXN5, BEST4, KCNIP3, MRS2, KCNQ4, KCNK6, KCNK5, SLC4A8, TRPV4, SLCO3A1, MCOLN2, PIEZO1, GABRD, TCIRG1, TMC6, KCND3, TMC8, SLC8A2, MCUB, KCNB1, ATP1A2, ITPR3, KCNK2, ITPR1, CNNM1, KCNJ5, KCNN4, ATP6V1C2, MELTF, P2RX1, CATSPER1, CACNA1H, SLC38A1, SLC5A7, CACNA1C	1448	642	20581	1.08482	1	0.728369	99.7489
INTERPRO	IPR027359:Voltage-dependent potassium channel, four helix bundle domain	6	0.401875	0.38867	KCND3, KCNB1, CATSPER1, KCNA3, CACNA1H, CACNA1C	1380	55	18559	1.46711	1	0.997207	99.9779
INTERPRO	IPR005821:Ion transport domain	10	0.669792	0.389342	KCND3, KCNQ4, KCNB1, CATSPER1, KCNA3, CACNA1H, TRPV4, ITPR3, CACNA1C, ITPR1	1380	106	18559	1.26873	1	0.997141	99.9783
GOTERM_MF_DIRECT	GO:0005251~delayed rectifier potassium channel activity	4	0.267917	0.523501	KCND3, KCNQ4, KCNB1, KCNA3	1286	36	16881	1.45853	1	0.994566	99.9994
INTERPRO	IPR003131:Potassium channel tetramerisation-type BTB domain	5	0.334896	0.530833	KCND3, KCNB1, KCTD21, KCNA3, KCTD15	1380	51	18559	1.31849	1	0.999599	99.9998
UP_SEQ_FEATURE	region of interest:Segment H5 (pore-forming)	3	0.200938	0.600638	KCND3, KCNQ4, KCNB1	1425	28	20063	1.5085	1	1	100
INTERPRO	IPR003968:Potassium channel, voltage dependent, Kv	3	0.200938	0.60634	KCND3, KCNB1, KCNA3	1380	27	18559	1.49428	1	0.999893	100
Annotation Cluster 76	Enrichment Score: 0.7954113907424369
Category	Term	Count	%	PValue	Genes	List Total	Pop Hits	Pop Total	Fold Enrichment	Bonferroni	Benjamini	FDR
UP_SEQ_FEATURE	domain:CRIB	4	0.267917	0.14822	PAK5, CDC42BPA, CDC42EP5, CDC42BPB	1425	19	20063	2.96406	1	0.997554	94.7341
SMART	SM00285:PBD	4	0.267917	0.152023	PAK5, CDC42BPA, CDC42EP5, CDC42BPB	862	16	10057	2.91676	1	0.819875	89.9324
INTERPRO	IPR000095:PAK-box/P21-Rho-binding	4	0.267917	0.182369	PAK5, CDC42BPA, CDC42EP5, CDC42BPB	1380	20	18559	2.68971	1	0.961705	96.8049
Annotation Cluster 77	Enrichment Score: 0.7776909380931861
Category	Term	Count	%	PValue	Genes	List Total	Pop Hits	Pop Total	Fold Enrichment	Bonferroni	Benjamini	FDR
BIOCARTA	h_lymPathway:Adhesion and Diapedesis of Lymphocytes	5	0.334896	0.11643	VCAM1, ITGAL, SELL, CXCL8, ITGA4	226	14	1625	2.56795	1	0.766821	79.9117
BIOCARTA	h_lymphocytePathway:Adhesion Molecules on Lymphocyte	4	0.267917	0.116558	ITGAL, CD44, SELL, ITGA4	226	9	1625	3.19567	1	0.751273	79.9494
BIOCARTA	h_monocytePathway:Monocyte and its Surface Molecules	4	0.267917	0.18648	ITGAL, CD44, SELL, ITGA4	226	11	1625	2.61464	1	0.838072	93.1164
BIOCARTA	h_neutrophilPathway:Neutrophil and Its Surface Molecules	3	0.200938	0.306193	ITGAL, CD44, SELL	226	8	1625	2.69635	1	0.950698	99.1261
Annotation Cluster 78	Enrichment Score: 0.7520483259641729
Category	Term	Count	%	PValue	Genes	List Total	Pop Hits	Pop Total	Fold Enrichment	Bonferroni	Benjamini	FDR
GOTERM_MF_DIRECT	GO:0005085~guanyl-nucleotide exchange factor activity	15	1.00469	0.0644074	NGEF, VAV3, ARHGEF28, DOCK8, EIF2B1, ANKRD27, PLCE1, TAGAP, GBF1, RASGRP3, RASGRF2, RASGRP1, RASGRP2, TBXA2R, FGD3	1286	118	16881	1.66865	1	0.708336	65.9259
UP_SEQ_FEATURE	domain:Ras-GEF	5	0.334896	0.146774	PLCE1, RASGRF2, RASGRP3, RASGRP1, RASGRP2	1425	29	20063	2.42747	1	0.997554	94.5675
GOTERM_BP_DIRECT	GO:0007265~Ras protein signal transduction	9	0.602813	0.17748	PLD1, PLCE1, CDKN2A, SHTN1, PLK2, RASGRP3, GRAP, RASGRP1, RASGRP2	1311	70	16792	1.64681	1	0.967936	97.4238
INTERPRO	IPR023578:Ras guanine nucleotide exchange factor, domain	5	0.334896	0.18012	PLCE1, RASGRF2, RASGRP3, RASGRP1, RASGRP2	1380	30	18559	2.24143	1	0.961049	96.6512
INTERPRO	IPR001895:Guanine-nucleotide dissociation stimulator CDC25	5	0.334896	0.18012	PLCE1, RASGRF2, RASGRP3, RASGRP1, RASGRP2	1380	30	18559	2.24143	1	0.961049	96.6512
GOTERM_MF_DIRECT	GO:0019992~diacylglycerol binding	3	0.200938	0.202046	RASGRP3, RASGRP1, RASGRP2	1286	11	16881	3.58002	1	0.932006	97.401
UP_SEQ_FEATURE	domain:N-terminal Ras-GEF	4	0.267917	0.202311	RASGRF2, RASGRP3, RASGRP1, RASGRP2	1425	22	20063	2.55987	1	0.999243	98.4202
INTERPRO	IPR000651:Ras-like guanine nucleotide exchange factor, N-terminal	4	0.267917	0.221666	RASGRF2, RASGRP3, RASGRP1, RASGRP2	1380	22	18559	2.44519	1	0.977012	98.624
SMART	SM00229:RasGEFN	4	0.267917	0.242217	RASGRF2, RASGRP3, RASGRP1, RASGRP2	862	20	10057	2.33341	1	0.883303	97.8964
SMART	SM00147:RasGEF	5	0.334896	0.252514	PLCE1, RASGRF2, RASGRP3, RASGRP1, RASGRP2	862	30	10057	1.94451	1	0.890385	98.2613
Annotation Cluster 79	Enrichment Score: 0.7402290648598351
Category	Term	Count	%	PValue	Genes	List Total	Pop Hits	Pop Total	Fold Enrichment	Bonferroni	Benjamini	FDR
GOTERM_MF_DIRECT	GO:0008131~primary amine oxidase activity	4	0.267917	0.00738757	VCAM1, MAOA, MAOB, AOC2	1286	6	16881	8.75117	0.999866	0.300094	11.3003
KEGG_PATHWAY	hsa00260:Glycine, serine and threonine metabolism	5	0.334896	0.425205	SDS, MAOA, DLD, MAOB, AOC2	585	39	6879	1.50756	1	0.761986	99.9303
KEGG_PATHWAY	hsa00360:Phenylalanine metabolism	3	0.200938	0.429821	MAOA, MAOB, AOC2	585	17	6879	2.07511	1	0.763622	99.9373
KEGG_PATHWAY	hsa00350:Tyrosine metabolism	3	0.200938	0.810394	MAOA, MAOB, AOC2	585	35	6879	1.00791	1	0.938718	100
Annotation Cluster 80	Enrichment Score: 0.7366304128997274
Category	Term	Count	%	PValue	Genes	List Total	Pop Hits	Pop Total	Fold Enrichment	Bonferroni	Benjamini	FDR
INTERPRO	IPR001660:Sterile alpha motif domain	11	0.736772	0.159406	SCML4, PPP1R9A, EPHB6, PPFIA4, SARM1, SAMD12, SCMH1, SAMD3, SAMSN1, ARAP2, EPHB1	1380	94	18559	1.57377	1	0.956378	94.8689
INTERPRO	IPR013761:Sterile alpha motif/pointed domain	13	0.87073	0.159482	SCML4, PPFIA4, ETV7, SAMD12, SAMSN1, SAMD3, EPHB1, PPP1R9A, EPHB6, SARM1, ETS1, SCMH1, ARAP2	1380	117	18559	1.49428	1	0.955154	94.8768
SMART	SM00454:SAM	11	0.736772	0.189198	SCML4, PPP1R9A, EPHB6, PPFIA4, SARM1, SAMD12, SCMH1, SAMD3, SAMSN1, ARAP2, EPHB1	862	85	10057	1.50985	1	0.834859	94.6066
UP_SEQ_FEATURE	domain:SAM	9	0.602813	0.23515	SCML4, PPP1R9A, EPHB6, SAMD12, SCMH1, SAMD3, SAMSN1, ARAP2, EPHB1	1425	83	20063	1.52667	1	0.999625	99.2696
Annotation Cluster 81	Enrichment Score: 0.7214657194761865
Category	Term	Count	%	PValue	Genes	List Total	Pop Hits	Pop Total	Fold Enrichment	Bonferroni	Benjamini	FDR
UP_SEQ_FEATURE	domain:FERM	8	0.535834	0.0563484	TYK2, TLN1, PTK2, FRMD8, FERMT2, FRMD4B, PTPN14, JAK3	1425	49	20063	2.29866	1	0.97498	65.5028
INTERPRO	IPR000299:FERM domain	8	0.535834	0.081644	TYK2, TLN1, PTK2, FRMD8, FERMT2, FRMD4B, PTPN14, JAK3	1380	51	18559	2.10958	1	0.869394	76.6985
INTERPRO	IPR019749:Band 4.1 domain	8	0.535834	0.081644	TYK2, TLN1, PTK2, FRMD8, FERMT2, FRMD4B, PTPN14, JAK3	1380	51	18559	2.10958	1	0.869394	76.6985
SMART	SM00295:B41	8	0.535834	0.142521	TYK2, TLN1, PTK2, FRMD8, FERMT2, FRMD4B, PTPN14, JAK3	862	51	10057	1.83013	1	0.806306	88.2428
INTERPRO	IPR019748:FERM central domain	7	0.468855	0.175558	TYK2, TLN1, PTK2, FRMD8, FERMT2, FRMD4B, PTPN14	1380	51	18559	1.84588	1	0.959629	96.3179
INTERPRO	IPR014352:FERM/acyl-CoA-binding protein, 3-helical bundle	5	0.334896	0.51495	TLN1, FRMD8, FERMT2, FRMD4B, PTPN14	1380	50	18559	1.34486	1	0.9995	99.9996
INTERPRO	IPR019747:FERM conserved site	3	0.200938	0.541385	TLN1, FRMD4B, PTPN14	1380	24	18559	1.68107	1	0.99964	99.9998
INTERPRO	IPR018979:FERM, N-terminal	3	0.200938	0.645616	TLN1, FRMD4B, PTPN14	1380	29	18559	1.39123	1	0.999943	100
Annotation Cluster 82	Enrichment Score: 0.7204618885798785
Category	Term	Count	%	PValue	Genes	List Total	Pop Hits	Pop Total	Fold Enrichment	Bonferroni	Benjamini	FDR
UP_KEYWORDS	Nonsense-mediated mRNA decay	8	0.535834	0.00330899	PARN, UPF2, SMG6, DCP1B, DCP1A, GSPT2, CASC3, CTIF	1448	29	20581	3.92094	0.796268	0.0380605	4.63475
GOTERM_CC_DIRECT	GO:0035145~exon-exon junction complex	3	0.200938	0.499692	UPF2, SMG6, CASC3	1369	22	18224	1.81526	1	0.956961	99.9967
GOTERM_BP_DIRECT	GO:0000184~nuclear-transcribed mRNA catabolic process, nonsense-mediated decay	8	0.535834	0.829715	PARN, UPF2, SMG6, DCP1B, DCP1A, GSPT2, CASC3, CTIF	1311	119	16792	0.861079	1	1	100
KEGG_PATHWAY	hsa03015:mRNA surveillance pathway	5	0.334896	0.956809	UPF2, SMG6, GSPT2, CASC3, PABPC1L	585	91	6879	0.646097	1	0.988466	100
Annotation Cluster 83	Enrichment Score: 0.7145615391303269
Category	Term	Count	%	PValue	Genes	List Total	Pop Hits	Pop Total	Fold Enrichment	Bonferroni	Benjamini	FDR
UP_SEQ_FEATURE	region of interest:CTNNB1-binding	3	0.200938	0.0435786	LEF1, TCF7L2, BCL9	1425	5	20063	8.44758	1	0.952701	55.8525
GOTERM_BP_DIRECT	GO:1904837~beta-catenin-TCF complex assembly	7	0.468855	0.115092	EP300, PYGO1, TLE4, LEF1, TCF7L2, BCL9, HIST1H4H	1311	43	16792	2.08511	1	0.918998	89.8704
GOTERM_MF_DIRECT	GO:0008013~beta-catenin binding	8	0.535834	0.434043	SHROOM2, EP300, LEF1, PARK2, TCF7L2, BCL9, APC, VCL	1286	82	16881	1.28066	1	0.987244	99.99
GOTERM_BP_DIRECT	GO:0060070~canonical Wnt signaling pathway	7	0.468855	0.636656	PTK7, SOX4, LEF1, TCF7L2, BCL9, APC, WNT2B	1311	83	16792	1.08024	1	0.999973	100
Annotation Cluster 84	Enrichment Score: 0.7144975974743495
Category	Term	Count	%	PValue	Genes	List Total	Pop Hits	Pop Total	Fold Enrichment	Bonferroni	Benjamini	FDR
UP_SEQ_FEATURE	repeat:Kelch 5	9	0.602813	0.0944124	IPP, KLHL6, ATRNL1, KBTBD8, KLHL30, KLHL21, HCFC1, KLHL42, IVNS1ABP	1425	66	20063	1.9199	1	0.98981	83.7948
INTERPRO	IPR006652:Kelch repeat type 1	9	0.602813	0.100523	IPP, KLHL6, ATRNL1, KBTBD8, KLHL30, KLHL21, HCFC1, KLHL42, IVNS1ABP	1380	64	18559	1.8912	1	0.897303	83.6659
INTERPRO	IPR000210:BTB/POZ-like	19	1.27261	0.121595	IPP, ZBTB32, KCND3, ZBTB46, NACC2, KCNB1, BTBD7, KCTD21, KCNA3, IVNS1ABP, ZBTB38, KLHL6, KBTBD8, ZBTB4, KLHL30, KLHL21, KLHL42, KCTD15, PATZ1	1380	180	18559	1.41957	1	0.926416	89.1102
UP_SEQ_FEATURE	repeat:Kelch 4	9	0.602813	0.121895	IPP, KLHL6, ATRNL1, KBTBD8, KLHL30, KLHL21, HCFC1, KLHL42, IVNS1ABP	1425	70	20063	1.8102	1	0.994489	90.7944
UP_SEQ_FEATURE	repeat:Kelch 3	9	0.602813	0.129361	IPP, KLHL6, ATRNL1, KBTBD8, KLHL30, KLHL21, HCFC1, KLHL42, IVNS1ABP	1425	71	20063	1.7847	1	0.995577	92.1294
UP_SEQ_FEATURE	repeat:Kelch 2	9	0.602813	0.129361	IPP, KLHL6, ATRNL1, KBTBD8, KLHL30, KLHL21, HCFC1, KLHL42, IVNS1ABP	1425	71	20063	1.7847	1	0.995577	92.1294
UP_SEQ_FEATURE	repeat:Kelch 1	9	0.602813	0.129361	IPP, KLHL6, ATRNL1, KBTBD8, KLHL30, KLHL21, HCFC1, KLHL42, IVNS1ABP	1425	71	20063	1.7847	1	0.995577	92.1294
UP_KEYWORDS	Kelch repeat	9	0.602813	0.131893	IPP, KLHL6, ATRNL1, KBTBD8, KLHL30, KLHL21, HCFC1, KLHL42, IVNS1ABP	1448	72	20581	1.77667	1	0.466675	86.802
UP_SEQ_FEATURE	domain:BTB	15	1.00469	0.143315	ZBTB32, IPP, ZBTB46, NACC2, KCTD21, IVNS1ABP, ZBTB38, KLHL6, KBTBD8, ZBTB4, KLHL30, KLHL21, KLHL42, KCTD15, PATZ1	1425	144	20063	1.46659	1	0.997323	94.1489
UP_SEQ_FEATURE	domain:BACK	5	0.334896	0.160449	KLHL6, KBTBD8, KLHL30, KLHL21, IVNS1ABP	1425	30	20063	2.34655	1	0.998146	95.9614
UP_SEQ_FEATURE	repeat:Kelch 6	7	0.468855	0.161307	IPP, KLHL6, ATRNL1, KLHL30, KLHL21, KLHL42, IVNS1ABP	1425	52	20063	1.89529	1	0.998097	96.0365
INTERPRO	IPR011333:BTB/POZ fold	19	1.27261	0.171926	IPP, ZBTB32, KCND3, ZBTB46, NACC2, KCNB1, BTBD7, KCTD21, KCNA3, IVNS1ABP, ZBTB38, KLHL6, KBTBD8, ZBTB4, KLHL30, KLHL21, KLHL42, KCTD15, PATZ1	1380	190	18559	1.34486	1	0.958914	96.0304
INTERPRO	IPR011705:BTB/Kelch-associated	8	0.535834	0.175238	IPP, KLHL6, KBTBD8, BTBD7, KLHL30, KLHL21, KLHL42, IVNS1ABP	1380	62	18559	1.7353	1	0.960494	96.2934
INTERPRO	IPR015915:Kelch-type beta propeller	7	0.468855	0.198515	IPP, KLHL6, ATRNL1, KBTBD8, KLHL30, HCFC1, KLHL42	1380	53	18559	1.77622	1	0.968823	97.7284
INTERPRO	IPR017096:Kelch-like protein, gigaxonin	6	0.401875	0.199099	IPP, KLHL6, KBTBD8, KLHL30, KLHL21, IVNS1ABP	1380	42	18559	1.92122	1	0.968292	97.7565
PIR_SUPERFAMILY	PIRSF037037:kelch-like protein, gigaxonin type	6	0.401875	0.221075	IPP, KLHL6, KBTBD8, KLHL30, KLHL21, IVNS1ABP	132	42	1692	1.83117	1	0.999895	94.0558
SMART	SM00225:BTB	18	1.20563	0.337306	IPP, ZBTB32, KCND3, ZBTB46, NACC2, KCNB1, BTBD7, KCTD21, KCNA3, IVNS1ABP, ZBTB38, KLHL6, KBTBD8, ZBTB4, KLHL30, KLHL21, KCTD15, PATZ1	862	176	10057	1.19322	1	0.939315	99.6747
SMART	SM00612:Kelch	7	0.468855	0.377526	IPP, KLHL6, KBTBD8, KLHL30, KLHL21, KLHL42, IVNS1ABP	862	58	10057	1.40809	1	0.951208	99.864
SMART	SM00875:SM00875	7	0.468855	0.409024	IPP, KLHL6, KBTBD8, BTBD7, KLHL30, KLHL21, IVNS1ABP	862	60	10057	1.36116	1	0.952893	99.934
INTERPRO	IPR015916:Galactose oxidase, beta-propeller	3	0.200938	0.645616	KLHL21, HCFC1, IVNS1ABP	1380	29	18559	1.39123	1	0.999943	100
GOTERM_CC_DIRECT	GO:0031463~Cul3-RING ubiquitin ligase complex	5	0.334896	0.750539	IPP, KBTBD8, KLHL30, KLHL21, KLHL42	1369	67	18224	0.993426	1	0.994182	100
Annotation Cluster 85	Enrichment Score: 0.7096934070384355
Category	Term	Count	%	PValue	Genes	List Total	Pop Hits	Pop Total	Fold Enrichment	Bonferroni	Benjamini	FDR
UP_KEYWORDS	Host cell receptor for virus entry	8	0.535834	0.161435	HLA-DRB1, CD80, CXCR4, ITGB7, AXL, TNFRSF14, ANPEP, SELPLG	1448	64	20581	1.77667	1	0.523516	91.9608
GOTERM_MF_DIRECT	GO:0001618~virus receptor activity	9	0.602813	0.161486	HLA-DRB1, CD80, CXCR4, ITGB7, AXL, TNFRSF14, ANPEP, SELPLG, DPP4	1286	70	16881	1.68772	1	0.909978	94.2053
GOTERM_BP_DIRECT	GO:0046718~viral entry into host cell	9	0.602813	0.284961	VPS18, LAMP3, CD80, ITGB7, AXL, TNFRSF14, ANPEP, SELPLG, DPP4	1311	80	16792	1.44096	1	0.992057	99.8129
Annotation Cluster 86	Enrichment Score: 0.6990633167355481
Category	Term	Count	%	PValue	Genes	List Total	Pop Hits	Pop Total	Fold Enrichment	Bonferroni	Benjamini	FDR
GOTERM_BP_DIRECT	GO:0031116~positive regulation of microtubule polymerization	4	0.267917	0.106576	SLAIN2, CLIP1, CLASP1, DCTN1	1311	15	16792	3.41561	1	0.908982	87.8806
GOTERM_CC_DIRECT	GO:0035371~microtubule plus-end	4	0.267917	0.13064	SLAIN2, CLIP1, CLASP1, DCTN1	1369	17	18224	3.13221	1	0.704845	87.6081
GOTERM_CC_DIRECT	GO:0000776~kinetochore	7	0.468855	0.574214	ANAPC16, SIN3A, PPP1R12A, CLIP1, CLASP1, DCTN1, APC	1369	81	18224	1.15041	1	0.972661	99.9997
Annotation Cluster 87	Enrichment Score: 0.6964959446873635
Category	Term	Count	%	PValue	Genes	List Total	Pop Hits	Pop Total	Fold Enrichment	Bonferroni	Benjamini	FDR
UP_KEYWORDS	Sushi	8	0.535834	0.0962873	SEZ6L2, IL2RA, SNED1, CFB, SELL, PAMR1, ACAN, C2	1448	56	20581	2.03049	1	0.403687	76.5332
INTERPRO	IPR000436:Sushi/SCR/CCP	8	0.535834	0.128231	SEZ6L2, IL2RA, SNED1, CFB, SELL, PAMR1, ACAN, C2	1380	57	18559	1.88752	1	0.929375	90.4349
SMART	SM00032:CCP	8	0.535834	0.176051	SEZ6L2, IL2RA, SNED1, CFB, SELL, PAMR1, ACAN, C2	862	54	10057	1.72845	1	0.831167	93.2529
UP_SEQ_FEATURE	domain:Sushi 1	6	0.401875	0.212667	SEZ6L2, IL2RA, CFB, SELL, PAMR1, C2	1425	45	20063	1.87724	1	0.999391	98.757
UP_SEQ_FEATURE	domain:Sushi 2	6	0.401875	0.212667	SEZ6L2, IL2RA, CFB, SELL, PAMR1, C2	1425	45	20063	1.87724	1	0.999391	98.757
UP_SEQ_FEATURE	domain:Sushi 3	3	0.200938	0.673632	SEZ6L2, CFB, C2	1425	32	20063	1.31993	1	1	100
Annotation Cluster 88	Enrichment Score: 0.6946864486598785
Category	Term	Count	%	PValue	Genes	List Total	Pop Hits	Pop Total	Fold Enrichment	Bonferroni	Benjamini	FDR
UP_SEQ_FEATURE	zinc finger region:RING-type; atypical	6	0.401875	0.0898546	DTX4, PJA2, RNF128, RNF175, RNF167, RNF149	1425	34	20063	2.48458	1	0.988556	82.2309
UP_SEQ_FEATURE	domain:PA	3	0.200938	0.234569	RNF128, RNF167, RNF149	1425	13	20063	3.24907	1	0.999641	99.2593
INTERPRO	IPR003137:Protease-associated domain, PA	3	0.200938	0.390957	RNF128, RNF167, RNF149	1380	18	18559	2.24143	1	0.997127	99.9793
Annotation Cluster 89	Enrichment Score: 0.6912325358617193
Category	Term	Count	%	PValue	Genes	List Total	Pop Hits	Pop Total	Fold Enrichment	Bonferroni	Benjamini	FDR
GOTERM_MF_DIRECT	GO:0005267~potassium channel activity	7	0.468855	0.0587092	KCNN4, KCNQ4, KCNK6, KCNK5, AQP1, KCNK2, KCNIP3	1286	37	16881	2.48344	1	0.702722	62.4103
GOTERM_BP_DIRECT	GO:0030322~stabilization of membrane potential	4	0.267917	0.123915	KCNN4, KCNK6, KCNK5, KCNK2	1311	16	16792	3.20214	1	0.930624	91.6037
UP_SEQ_FEATURE	region of interest:Pore-forming 2	3	0.200938	0.234569	KCNK6, KCNK5, KCNK2	1425	13	20063	3.24907	1	0.999641	99.2593
UP_SEQ_FEATURE	region of interest:Pore-forming 1	3	0.200938	0.234569	KCNK6, KCNK5, KCNK2	1425	13	20063	3.24907	1	0.999641	99.2593
INTERPRO	IPR013099:Ion transport 2	4	0.267917	0.262425	KCNN4, KCNK6, KCNK5, KCNK2	1380	24	18559	2.24143	1	0.984347	99.4516
UP_KEYWORDS	Potassium channel	8	0.535834	0.263225	KCND3, KCNQ4, KCNB1, KCNK6, KCNK5, KCNA3, KCNK2, KCNIP3	1448	74	20581	1.53658	1	0.657083	98.7395
INTERPRO	IPR003280:Two pore domain potassium channel	3	0.200938	0.307787	KCNK6, KCNK5, KCNK2	1380	15	18559	2.68971	1	0.991913	99.8148
GOTERM_MF_DIRECT	GO:0022841~potassium ion leak channel activity	3	0.200938	0.346883	KCNK6, KCNK5, KCNK2	1286	16	16881	2.46127	1	0.976263	99.8981
Annotation Cluster 90	Enrichment Score: 0.6761429754169165
Category	Term	Count	%	PValue	Genes	List Total	Pop Hits	Pop Total	Fold Enrichment	Bonferroni	Benjamini	FDR
GOTERM_BP_DIRECT	GO:0042157~lipoprotein metabolic process	8	0.535834	0.0257809	PPARA, APOL1, APOE, APOC1, PRKACA, CETP, PRKACB, ABCG1	1311	38	16792	2.69654	1	0.616739	38.6834
GOTERM_BP_DIRECT	GO:0034374~low-density lipoprotein particle remodeling	4	0.267917	0.0486652	APOE, PLA2G7, CETP, ABCG1	1311	11	16792	4.65765	1	0.762697	60.712
GOTERM_BP_DIRECT	GO:0034375~high-density lipoprotein particle remodeling	4	0.267917	0.106576	APOE, APOC1, CETP, ABCG1	1311	15	16792	3.41561	1	0.908982	87.8806
GOTERM_BP_DIRECT	GO:0008203~cholesterol metabolic process	9	0.602813	0.158477	APOL1, NPC2, APOE, APOBR, APOC1, CETP, CLN8, ABCG1, SREBF2	1311	68	16792	1.69525	1	0.9579	96.0487
UP_KEYWORDS	VLDL	3	0.200938	0.178434	APOE, APOBR, APOC1	1448	11	20581	3.87638	1	0.550446	94.0039
GOTERM_CC_DIRECT	GO:0034361~very-low-density lipoprotein particle	4	0.267917	0.186255	APOL1, APOE, APOBR, APOC1	1369	20	18224	2.66238	1	0.78304	95.3772
GOTERM_MF_DIRECT	GO:0015485~cholesterol binding	6	0.401875	0.198961	OSBPL2, OSBPL3, NPC2, APOE, CETP, ABCG1	1286	41	16881	1.92099	1	0.932509	97.2336
UP_KEYWORDS	Cholesterol metabolism	7	0.468855	0.209974	APOL1, NPC2, APOE, APOBR, CETP, FDFT1, SREBF2	1448	57	20581	1.7455	1	0.595478	96.5766
GOTERM_CC_DIRECT	GO:0034364~high-density lipoprotein particle	4	0.267917	0.226162	APOL1, APOE, APOC1, CETP	1369	22	18224	2.42035	1	0.824615	97.8164
UP_KEYWORDS	Lipid transport	10	0.669792	0.232634	OSBPL2, APOL1, OSBPL3, APOE, APOBR, APOC1, CETP, OSBPL11, ANO9, ABCG1	1448	96	20581	1.48056	1	0.623821	97.7432
GOTERM_CC_DIRECT	GO:0042627~chylomicron	3	0.200938	0.28353	APOE, APOBR, APOC1	1369	14	18224	2.85255	1	0.860958	99.3078
GOTERM_BP_DIRECT	GO:0033700~phospholipid efflux	3	0.200938	0.299326	APOE, APOC1, ABCG1	1311	14	16792	2.74469	1	0.993221	99.872
GOTERM_BP_DIRECT	GO:0033344~cholesterol efflux	4	0.267917	0.309147	NPC2, APOE, APOC1, ABCG1	1311	25	16792	2.04937	1	0.993653	99.9018
GOTERM_MF_DIRECT	GO:0017127~cholesterol transporter activity	3	0.200938	0.31818	APOE, CETP, ABCG1	1286	15	16881	2.62535	1	0.972663	99.7958
UP_KEYWORDS	Sterol metabolism	7	0.468855	0.331349	APOL1, NPC2, APOE, APOBR, CETP, FDFT1, SREBF2	1448	67	20581	1.48498	1	0.717118	99.6858
GOTERM_BP_DIRECT	GO:0042632~cholesterol homeostasis	7	0.468855	0.382607	MALL, NPC2, APOE, ALMS1, CETP, AMPD2, ABCG1	1311	64	16792	1.40093	1	0.9979	99.988
UP_KEYWORDS	Steroid metabolism	8	0.535834	0.401356	STS, APOL1, NPC2, APOE, APOBR, CETP, FDFT1, SREBF2	1448	86	20581	1.32218	1	0.7896	99.9355
GOTERM_BP_DIRECT	GO:0043691~reverse cholesterol transport	3	0.200938	0.415312	APOE, CETP, ABCG1	1311	18	16792	2.13476	1	0.998796	99.9957
GOTERM_BP_DIRECT	GO:0006641~triglyceride metabolic process	4	0.267917	0.521199	APOE, APOBR, APOC1, CETP	1311	35	16792	1.46383	1	0.999758	99.9999
Annotation Cluster 91	Enrichment Score: 0.643296360748625
Category	Term	Count	%	PValue	Genes	List Total	Pop Hits	Pop Total	Fold Enrichment	Bonferroni	Benjamini	FDR
INTERPRO	IPR009071:High mobility group (HMG) box domain	8	0.535834	0.128231	SP100, KMT2C, SOX4, LEF1, PBRM1, SOX6, TOX4, TCF7L2	1380	57	18559	1.88752	1	0.929375	90.4349
SMART	SM00398:HMG	8	0.535834	0.176051	SP100, KMT2C, SOX4, LEF1, PBRM1, SOX6, TOX4, TCF7L2	862	54	10057	1.72845	1	0.831167	93.2529
UP_SEQ_FEATURE	DNA-binding region:HMG box	6	0.401875	0.199797	SOX4, LEF1, PBRM1, SOX6, TOX4, TCF7L2	1425	44	20063	1.9199	1	0.999216	98.3263
UP_SEQ_FEATURE	cross-link:Glycyl lysine isopeptide (Lys-Gly) (interchain with G-Cter in SUMO)	8	0.535834	0.592371	PLAG1, SP100, ETS1, LEF1, ZEB2, SOX6, RANBP2, TCF7L2	1425	102	20063	1.10426	1	1	100
Annotation Cluster 92	Enrichment Score: 0.6415827034567236
Category	Term	Count	%	PValue	Genes	List Total	Pop Hits	Pop Total	Fold Enrichment	Bonferroni	Benjamini	FDR
INTERPRO	IPR000648:Oxysterol-binding protein	3	0.200938	0.222674	OSBPL2, OSBPL3, OSBPL11	1380	12	18559	3.36214	1	0.976092	98.6541
INTERPRO	IPR018494:Oxysterol-binding protein, conserved site	3	0.200938	0.222674	OSBPL2, OSBPL3, OSBPL11	1380	12	18559	3.36214	1	0.976092	98.6541
GOTERM_BP_DIRECT	GO:0006869~lipid transport	9	0.602813	0.239834	OSBPL2, APOL1, OSBPL3, APOE, APOBR, CETP, OSBPL11, CLN8, ANO9	1311	76	16792	1.5168	1	0.985336	99.4114
Annotation Cluster 93	Enrichment Score: 0.634281988320787
Category	Term	Count	%	PValue	Genes	List Total	Pop Hits	Pop Total	Fold Enrichment	Bonferroni	Benjamini	FDR
GOTERM_MF_DIRECT	GO:0061630~ubiquitin protein ligase activity	21	1.40656	0.0770489	RNF144B, UBE2G1, CBL, UBR3, UBE2V2, RNF175, PARK2, CBLL1, PJA2, RNF180, TRIM37, AKTIP, RNF128, RNF38, FBXO30, FBXL22, RNF149, SMURF1, SIAH2, NEURL3, CUL1	1286	187	16881	1.47413	1	0.752885	72.6548
GOTERM_MF_DIRECT	GO:0016874~ligase activity	26	1.74146	0.178938	UBE3B, CBLL1, CNOT4, RNF128, RNF38, RANBP2, RNF167, RNF149, DTX4, RNF144B, CBL, ACACA, BIRC6, UBR3, PARK2, UBOX5, TRIM22, TRIM37, PJA2, RNF180, HUWE1, PIAS1, SMURF1, SIAH2, TNFAIP3, NEURL3	1286	270	16881	1.26406	1	0.919796	95.876
INTERPRO	IPR001841:Zinc finger, RING-type	24	1.6075	0.443372	DTX4, RNF144B, KMT2C, CBL, PDZRN4, RNF175, CBLL1, UBOX5, TRIM22, CNOT4, TRIM37, TRIM46, PJA2, RNF180, RNF128, RNF38, RNF10, RNF149, RNF167, SIAH2, RNF26, VPS11, LONRF2, NEURL3	1380	295	18559	1.09412	1	0.998677	99.9955
UP_KEYWORDS	Ligase	26	1.74146	0.474936	DTX4, UBE3B, CBL, ACACA, UBR3, HLCS, CBLL1, UBOX5, PARK2, TRIM22, CNOT4, RNF180, PJA2, MTHFD1, TRIM37, RNF128, RNF38, PIAS1, SIAH2, RNF149, RNF167, SMURF1, RANBP2, TNFAIP3, NEURL3, PCCA	1448	347	20581	1.06498	1	0.830889	99.9901
Annotation Cluster 94	Enrichment Score: 0.6280488368643548
Category	Term	Count	%	PValue	Genes	List Total	Pop Hits	Pop Total	Fold Enrichment	Bonferroni	Benjamini	FDR
GOTERM_MF_DIRECT	GO:0046934~phosphatidylinositol-4,5-bisphosphate 3-kinase activity	8	0.535834	0.190579	EGFR, CD80, ERBB3, LCK, HBEGF, PIK3R5, TRAT1, CD28	1286	62	16881	1.69377	1	0.92736	96.7264
GOTERM_BP_DIRECT	GO:0046854~phosphatidylinositol phosphorylation	11	0.736772	0.196634	INPP1, EGFR, IMPAD1, CD80, ERBB3, LCK, HBEGF, PIK3R5, TRAT1, PIP4K2C, CD28	1311	94	16792	1.49887	1	0.976067	98.3428
GOTERM_BP_DIRECT	GO:0014066~regulation of phosphatidylinositol 3-kinase signaling	9	0.602813	0.262106	EGFR, CD80, ERBB3, RASGRP1, LCK, HBEGF, TRAT1, PIP4K2C, CD28	1311	78	16792	1.47791	1	0.989092	99.6627
GOTERM_BP_DIRECT	GO:0048015~phosphatidylinositol-mediated signaling	11	0.736772	0.313036	EGFR, PRR5, CD80, ERBB3, MAPKAP1, LCK, NCS1, HBEGF, MTOR, TRAT1, CD28	1311	106	16792	1.32919	1	0.993931	99.9116
Annotation Cluster 95	Enrichment Score: 0.6210005856857956
Category	Term	Count	%	PValue	Genes	List Total	Pop Hits	Pop Total	Fold Enrichment	Bonferroni	Benjamini	FDR
UP_SEQ_FEATURE	DNA-binding region:ETS	5	0.334896	0.120897	ETV7, ETS1, SPIB, ELK3, ETV5	1425	27	20063	2.60728	1	0.994561	90.6005
INTERPRO	IPR000418:Ets domain	5	0.334896	0.150663	ETV7, ETS1, SPIB, ELK3, ETV5	1380	28	18559	2.40153	1	0.951749	93.8756
SMART	SM00413:ETS	5	0.334896	0.214544	ETV7, ETS1, SPIB, ELK3, ETV5	862	28	10057	2.0834	1	0.86293	96.5339
INTERPRO	IPR011991:Winged helix-turn-helix DNA-binding domain	15	1.00469	0.839574	RFX8, ETV7, ELK3, IRF9, ETS1, IRF7, SMARCC1, RGS6, TFDP2, SPIB, IRF3, IRF4, ETV5, CUL1, ZBP1	1380	235	18559	0.858418	1	1	100
Annotation Cluster 96	Enrichment Score: 0.6209627837908083
Category	Term	Count	%	PValue	Genes	List Total	Pop Hits	Pop Total	Fold Enrichment	Bonferroni	Benjamini	FDR
GOTERM_CC_DIRECT	GO:0019005~SCF ubiquitin ligase complex	7	0.468855	0.170058	FBXW5, FBXL5, FBXO25, FBXL22, FBXO32, PARK2, CUL1	1369	50	18224	1.86367	1	0.756939	93.7975
UP_SEQ_FEATURE	domain:F-box	8	0.535834	0.259814	FBXW5, FBXL5, FBXO30, FBXO25, FBXL22, FBXO32, FBXO41, FBXO21	1425	73	20063	1.54294	1	0.999823	99.5997
INTERPRO	IPR001810:F-box domain, cyclin-like	8	0.535834	0.31035	FBXW5, FBXL5, FBXO30, FBXO25, FBXL22, FBXO32, FBXO41, FBXO21	1380	74	18559	1.4539	1	0.992037	99.8262
Annotation Cluster 97	Enrichment Score: 0.615917224451224
Category	Term	Count	%	PValue	Genes	List Total	Pop Hits	Pop Total	Fold Enrichment	Bonferroni	Benjamini	FDR
UP_SEQ_FEATURE	domain:DAPIN	4	0.267917	0.202311	PYHIN1, MEFV, NLRP1, AIM2	1425	22	20063	2.55987	1	0.999243	98.4202
INTERPRO	IPR004020:DAPIN domain	4	0.267917	0.241905	PYHIN1, MEFV, NLRP1, AIM2	1380	23	18559	2.33888	1	0.98134	99.1231
SMART	SM01289:SM01289	4	0.267917	0.290125	PYHIN1, MEFV, NLRP1, AIM2	862	22	10057	2.12128	1	0.90695	99.1526
Annotation Cluster 98	Enrichment Score: 0.6147340307339012
Category	Term	Count	%	PValue	Genes	List Total	Pop Hits	Pop Total	Fold Enrichment	Bonferroni	Benjamini	FDR
GOTERM_CC_DIRECT	GO:0005891~voltage-gated calcium channel complex	6	0.401875	0.0622706	CACNA1H, CACNB2, PDE4D, CACNB4, CACNA1C, CASQ2	1369	29	18224	2.75419	1	0.529515	61.6711
UP_KEYWORDS	Calcium channel	8	0.535834	0.180227	CATSPER1, CACNA1H, CACNB2, TRPV4, CACNB4, ITPR3, CACNA1C, ITPR1	1448	66	20581	1.72284	1	0.551386	94.1885
UP_KEYWORDS	Calcium transport	10	0.669792	0.250995	SLC8A2, MCUB, CATSPER1, CACNA1H, CACNB2, TRPV4, CACNB4, ITPR3, CACNA1C, ITPR1	1448	98	20581	1.45035	1	0.64762	98.4045
GOTERM_MF_DIRECT	GO:0005245~voltage-gated calcium channel activity	5	0.334896	0.363095	CATSPER1, NCS1, CACNB2, CACNB4, CACNA1C	1286	40	16881	1.64084	1	0.9787	99.9322
GOTERM_MF_DIRECT	GO:0005262~calcium channel activity	7	0.468855	0.443787	LOXHD1, MCUB, CACNB2, TRPV4, CACNB4, MCOLN2, ITPR3	1286	70	16881	1.31267	1	0.988184	99.9924
GOTERM_BP_DIRECT	GO:0070588~calcium ion transmembrane transport	11	0.736772	0.451472	ORAI2, LOXHD1, SLC8A2, CATSPER1, NCS1, CACNA1H, CACNB2, TRPV4, CACNB4, MCOLN2, CACNA1C	1311	119	16792	1.18398	1	0.999316	99.9987
Annotation Cluster 99	Enrichment Score: 0.6144236976822762
Category	Term	Count	%	PValue	Genes	List Total	Pop Hits	Pop Total	Fold Enrichment	Bonferroni	Benjamini	FDR
UP_SEQ_FEATURE	domain:PAS 1	4	0.267917	0.14822	NPAS1, PASK, ARNTL2, SIM2	1425	19	20063	2.96406	1	0.997554	94.7341
UP_SEQ_FEATURE	domain:PAS 2	4	0.267917	0.14822	NPAS1, PASK, ARNTL2, SIM2	1425	19	20063	2.96406	1	0.997554	94.7341
SMART	SM00091:PAS	5	0.334896	0.161105	NPAS1, NCOA2, PASK, ARNTL2, SIM2	862	25	10057	2.33341	1	0.83123	91.334
INTERPRO	IPR013767:PAS fold	4	0.267917	0.163486	NPAS1, NCOA2, ARNTL2, SIM2	1380	19	18559	2.83127	1	0.957588	95.2786
GOTERM_MF_DIRECT	GO:0046983~protein dimerization activity	16	1.07167	0.168725	NCF4, ANO1, NLGN1, MXD1, ABCG1, SREBF2, NPAS1, ATP6V1C2, NCOA2, TCFL5, FAP, NUP210, MNT, PPP3CB, MLXIP, ARNTL2	1286	150	16881	1.40019	1	0.917738	94.9634
UP_SEQ_FEATURE	domain:Helix-loop-helix motif	12	0.803751	0.19285	NPAS1, NCOA2, TCFL5, HEY2, PHTF2, MNT, MLXIP, ARNTL2, MXD1, SIM2, TWIST1, SREBF2	1425	115	20063	1.46914	1	0.999145	98.0386
INTERPRO	IPR000014:PAS domain	5	0.334896	0.243823	NPAS1, NCOA2, PASK, ARNTL2, SIM2	1380	34	18559	1.97773	1	0.980904	99.1603
INTERPRO	IPR011598:Myc-type, basic helix-loop-helix (bHLH) domain	11	0.736772	0.360338	NPAS1, NCOA2, TCFL5, HEY2, MNT, MLXIP, ARNTL2, MXD1, SIM2, TWIST1, SREBF2	1380	116	18559	1.27529	1	0.996103	99.952
UP_SEQ_FEATURE	DNA-binding region:Basic motif	14	0.937709	0.372762	MAF, MXD1, SREBF2, NPAS1, NCOA2, TCFL5, PHTF2, HEY2, MNT, MLXIP, NFE2L1, ARNTL2, TWIST1, SIM2	1425	163	20063	1.20926	1	0.999988	99.9808
SMART	SM00353:HLH	11	0.736772	0.505031	NPAS1, NCOA2, TCFL5, HEY2, MNT, MLXIP, ARNTL2, MXD1, SIM2, TWIST1, SREBF2	862	113	10057	1.13573	1	0.972884	99.9944
UP_SEQ_FEATURE	domain:PAC	3	0.200938	0.559761	NPAS1, ARNTL2, SIM2	1425	26	20063	1.62453	1	1	100
Annotation Cluster 100	Enrichment Score: 0.6048670042073304
Category	Term	Count	%	PValue	Genes	List Total	Pop Hits	Pop Total	Fold Enrichment	Bonferroni	Benjamini	FDR
UP_SEQ_FEATURE	domain:CUB	4	0.267917	0.115261	DCBLD1, ATRNL1, PAMR1, CDCP1	1425	17	20063	3.31278	1	0.993723	89.431
INTERPRO	IPR000859:CUB domain	7	0.468855	0.222506	DCBLD1, SEZ6L2, ATRNL1, CRHBP, PAMR1, ST14, CDCP1	1380	55	18559	1.71163	1	0.976704	98.6492
SMART	SM00042:CUB	5	0.334896	0.597551	DCBLD1, SEZ6L2, ATRNL1, PAMR1, ST14	862	48	10057	1.21532	1	0.986158	99.9997
Annotation Cluster 101	Enrichment Score: 0.5985958207776337
Category	Term	Count	%	PValue	Genes	List Total	Pop Hits	Pop Total	Fold Enrichment	Bonferroni	Benjamini	FDR
INTERPRO	IPR011990:Tetratricopeptide-like helical	24	1.6075	0.0561872	WDTC1, SMG6, WFS1, TTC23, TTC9, SPAG1, CDC23, CLUH, TTC28, TOMM70, CFAP54, P3H1, P3H3, P4HA3, GPSM1, CABIN1, SNX21, RANBP2, MTOR, VPS11, LONRF2, SH3TC1, KIF1BP, LRPPRC	1380	218	18559	1.48057	1	0.771041	62.8057
UP_SEQ_FEATURE	repeat:TPR 9	6	0.401875	0.0729108	SPAG1, GPSM1, CDC23, TTC28, TOMM70, SH3TC1	1425	32	20063	2.63987	1	0.985188	75.0733
UP_SEQ_FEATURE	repeat:TPR 4	12	0.803751	0.0971265	P3H1, P3H3, TTC23, CABIN1, SPAG1, GPSM1, CDC23, CLUH, TTC28, TOMM70, SH3TC1, LONRF2	1425	100	20063	1.68952	1	0.990004	84.6632
UP_KEYWORDS	TPR repeat	17	1.13865	0.128472	WDTC1, TTC23, TTC9, SPAG1, CDC23, CLUH, TTC28, TOMM70, P3H1, P3H3, P4HA3, GPSM1, CABIN1, MTOR, RANBP2, LONRF2, SH3TC1	1448	167	20581	1.44687	1	0.466663	86.0374
UP_SEQ_FEATURE	repeat:TPR 6	8	0.535834	0.227233	CABIN1, SPAG1, GPSM1, CDC23, TTC28, TOMM70, SH3TC1, LONRF2	1425	70	20063	1.60906	1	0.999553	99.1177
UP_SEQ_FEATURE	repeat:TPR 8	6	0.401875	0.280365	SPAG1, GPSM1, CDC23, TTC28, TOMM70, SH3TC1	1425	50	20063	1.68952	1	0.999901	99.7612
UP_SEQ_FEATURE	repeat:TPR 5	8	0.535834	0.316667	CABIN1, SPAG1, GPSM1, CDC23, TTC28, TOMM70, SH3TC1, LONRF2	1425	78	20063	1.44403	1	0.999953	99.9077
UP_SEQ_FEATURE	repeat:TPR 3	13	0.87073	0.376784	P3H1, P3H3, TTC23, TTC9, GPSM1, CABIN1, SPAG1, CDC23, CLUH, TTC28, TOMM70, LONRF2, SH3TC1	1425	150	20063	1.22021	1	0.999989	99.983
UP_SEQ_FEATURE	repeat:TPR 1	14	0.937709	0.381156	WDTC1, TTC23, TTC9, SPAG1, CDC23, CLUH, TTC28, TOMM70, P3H1, P3H3, CABIN1, GPSM1, SH3TC1, LONRF2	1425	164	20063	1.20189	1	0.999989	99.985
UP_SEQ_FEATURE	repeat:TPR 2	14	0.937709	0.381156	WDTC1, TTC23, TTC9, SPAG1, CDC23, CLUH, TTC28, TOMM70, P3H1, P3H3, CABIN1, GPSM1, SH3TC1, LONRF2	1425	164	20063	1.20189	1	0.999989	99.985
UP_SEQ_FEATURE	repeat:TPR 7	6	0.401875	0.437649	SPAG1, GPSM1, CDC23, TTC28, TOMM70, SH3TC1	1425	61	20063	1.38485	1	0.999998	99.9974
INTERPRO	IPR019734:Tetratricopeptide repeat	12	0.803751	0.449963	WDTC1, TTC23, CABIN1, TTC9, SPAG1, GPSM1, CDC23, TTC28, RANBP2, TOMM70, SH3TC1, LONRF2	1380	138	18559	1.16944	1	0.998649	99.9964
SMART	SM00028:TPR	12	0.803751	0.572842	WDTC1, TTC23, CABIN1, TTC9, SPAG1, GPSM1, CDC23, TTC28, RANBP2, TOMM70, SH3TC1, LONRF2	862	131	10057	1.06874	1	0.983384	99.9993
INTERPRO	IPR013026:Tetratricopeptide repeat-containing domain	10	0.669792	0.65411	WDTC1, CABIN1, TTC9, SPAG1, GPSM1, CDC23, TTC28, RANBP2, TOMM70, LONRF2	1380	132	18559	1.01883	1	0.999952	100
Annotation Cluster 102	Enrichment Score: 0.5928371545813703
Category	Term	Count	%	PValue	Genes	List Total	Pop Hits	Pop Total	Fold Enrichment	Bonferroni	Benjamini	FDR
UP_SEQ_FEATURE	domain:SET	8	0.535834	0.0563484	PRDM11, KMT2C, EZH2, ASH1L, SETMAR, SETD7, PRDM1, NSD1	1425	49	20063	2.29866	1	0.97498	65.5028
GOTERM_MF_DIRECT	GO:0046975~histone methyltransferase activity (H3-K36 specific)	3	0.200938	0.0706932	ASH1L, SETMAR, NSD1	1286	6	16881	6.56337	1	0.731904	69.4452
INTERPRO	IPR001214:SET domain	8	0.535834	0.081644	PRDM11, KMT2C, EZH2, ASH1L, SETMAR, SETD7, PRDM1, NSD1	1380	51	18559	2.10958	1	0.869394	76.6985
UP_SEQ_FEATURE	domain:Post-SET	4	0.267917	0.0999569	KMT2C, ASH1L, SETMAR, NSD1	1425	16	20063	3.51982	1	0.989677	85.5219
SMART	SM00317:SET	7	0.468855	0.101835	KMT2C, EZH2, ASH1L, SETMAR, SETD7, PRDM1, NSD1	862	38	10057	2.14919	1	0.723505	77.5819
INTERPRO	IPR003616:Post-SET domain	4	0.267917	0.111016	KMT2C, ASH1L, SETMAR, NSD1	1380	16	18559	3.36214	1	0.911017	86.6358
KEGG_PATHWAY	hsa00310:Lysine degradation	7	0.468855	0.277495	KMT2C, ASH1L, SETMAR, ALDH2, SETD7, OGDH, NSD1	585	52	6879	1.58294	1	0.618735	98.5964
GOTERM_MF_DIRECT	GO:0018024~histone-lysine N-methyltransferase activity	5	0.334896	0.345331	KMT2C, EZH2, SETMAR, SETD7, NSD1	1286	39	16881	1.68292	1	0.977699	99.8941
GOTERM_MF_DIRECT	GO:0042800~histone methyltransferase activity (H3-K4 specific)	3	0.200938	0.402939	KMT2C, ASH1L, SETMAR	1286	18	16881	2.18779	1	0.984017	99.9761
GOTERM_BP_DIRECT	GO:0051568~histone H3-K4 methylation	3	0.200938	0.469686	KMT2C, ASH1L, SETMAR	1311	20	16792	1.92128	1	0.999495	99.9993
UP_KEYWORDS	S-adenosyl-L-methionine	9	0.602813	0.928398	PRDM11, KMT2C, EZH2, ASH1L, SETMAR, SETD7, RRP8, PRDM1, NSD1	1448	174	20581	0.735176	1	0.99441	100
GOTERM_BP_DIRECT	GO:0032259~methylation	4	0.267917	0.931273	METTL24, PRDM11, RRP8, PRDM1	1311	73	16792	0.701838	1	1	100
UP_KEYWORDS	Methyltransferase	10	0.669792	0.931679	METTL24, PRDM11, KMT2C, EZH2, ASH1L, SETMAR, SETD7, RRP8, PRDM1, NSD1	1448	193	20581	0.736445	1	0.994792	100
GOTERM_MF_DIRECT	GO:0008168~methyltransferase activity	5	0.334896	0.934087	METTL24, PRDM11, KMT2C, RRP8, PRDM1	1286	94	16881	0.698231	1	0.999999	100
Annotation Cluster 103	Enrichment Score: 0.5839854687121502
Category	Term	Count	%	PValue	Genes	List Total	Pop Hits	Pop Total	Fold Enrichment	Bonferroni	Benjamini	FDR
KEGG_PATHWAY	hsa04921:Oxytocin signaling pathway	22	1.47354	0.0150337	ACTB, EGFR, PPP1R12B, CAMK2G, ADCY5, PPP1R12C, PRKAG2, CACNB2, CACNB4, ITPR3, KCNJ3, ITPR1, MYL9, KCNJ5, PLCB4, PPP1R12A, PPP3CB, PRKACA, NFATC4, PRKACB, CACNA1C, MYLK	585	150	6879	1.72465	0.982481	0.0961681	18.0303
KEGG_PATHWAY	hsa04924:Renin secretion	11	0.736772	0.0419242	PTGER2, PLCB4, PDE1C, ADCY5, PPP3CB, PRKACA, PRKACB, ITPR3, AQP1, CACNA1C, ITPR1	585	64	6879	2.02107	0.999989	0.211981	43.001
KEGG_PATHWAY	hsa04971:Gastric acid secretion	12	0.803751	0.0426973	KCNJ15, PLCB4, ADCY5, CAMK2G, PRKACA, PRKACB, ATP1A2, CA2, ITPR3, KCNK2, MYLK, ITPR1	585	73	6879	1.93298	0.999991	0.211616	43.6018
KEGG_PATHWAY	hsa04270:Vascular smooth muscle contraction	16	1.07167	0.0692307	ARHGEF1, PPP1R12B, ADCY5, PPP1R12C, PRKCH, ITPR3, ITPR1, KCNMB1, MYL9, PRKCQ, PLCB4, PPP1R12A, PRKACA, PRKACB, CACNA1C, MYLK	585	117	6879	1.60806	1	0.294101	61.0021
KEGG_PATHWAY	hsa04720:Long-term potentiation	10	0.669792	0.10402	PLCB4, EP300, CAMK2G, PPP3CB, RAP1A, PRKACA, PRKACB, ITPR3, CACNA1C, ITPR1	585	66	6879	1.78166	1	0.391685	76.3465
KEGG_PATHWAY	hsa04915:Estrogen signaling pathway	13	0.87073	0.132053	EGFR, KCNJ5, PLCB4, MMP9, ADCY5, HSPA6, HBEGF, PRKACA, PIK3R5, PRKACB, ITPR3, KCNJ3, ITPR1	585	99	6879	1.54411	1	0.451309	84.4153
KEGG_PATHWAY	hsa04922:Glucagon signaling pathway	13	0.87073	0.132053	PPARA, PLCB4, EP300, PYGM, CAMK2G, PRKAG2, PPP3CB, ACACA, PRKACA, PRKACB, ITPR3, ITPR1, PYGB	585	99	6879	1.54411	1	0.451309	84.4153
KEGG_PATHWAY	hsa04925:Aldosterone synthesis and secretion	11	0.736772	0.146554	PRKD2, PLCB4, CYP21A2, ADCY5, CAMK2G, CACNA1H, PRKACA, PRKACB, ITPR3, CACNA1C, ITPR1	585	81	6879	1.5969	1	0.468222	87.5072
KEGG_PATHWAY	hsa04912:GnRH signaling pathway	12	0.803751	0.146931	EGFR, PLD2, PLD1, PLCB4, ADCY5, CAMK2G, HBEGF, PRKACA, PRKACB, ITPR3, CACNA1C, ITPR1	585	91	6879	1.55063	1	0.464189	87.5794
KEGG_PATHWAY	hsa04911:Insulin secretion	11	0.736772	0.18211	KCNN4, STX1A, PLCB4, ADCY5, CAMK2G, PRKACA, PRKACB, ATP1A2, ITPR3, CACNA1C, KCNMB1	585	85	6879	1.52175	1	0.525492	92.8535
KEGG_PATHWAY	hsa05031:Amphetamine addiction	9	0.602813	0.19441	STX1A, ADCY5, CAMK2G, MAOA, MAOB, PPP3CB, PRKACA, PRKACB, CACNA1C	585	66	6879	1.6035	1	0.532088	94.1425
KEGG_PATHWAY	hsa04728:Dopaminergic synapse	15	1.00469	0.195864	KIF5B, MAOA, CAMK2G, ADCY5, MAOB, ITPR3, KCNJ3, ITPR1, KCNJ5, GNAL, PLCB4, PPP3CB, PRKACA, PRKACB, CACNA1C	585	128	6879	1.378	1	0.5304	94.2797
KEGG_PATHWAY	hsa04750:Inflammatory mediator regulation of TRP channels	12	0.803751	0.207529	PRKCQ, PTGER2, PLCB4, ADCY5, CAMK2G, PRKCH, TRPV4, PRKACA, PIK3R5, PRKACB, ITPR3, ITPR1	585	98	6879	1.43987	1	0.535465	95.2781
KEGG_PATHWAY	hsa04713:Circadian entrainment	11	0.736772	0.285181	KCNJ5, PLCB4, ADCY5, CAMK2G, CACNA1H, PRKACA, PRKACB, ITPR3, CACNA1C, KCNJ3, ITPR1	585	95	6879	1.36157	1	0.622556	98.7802
KEGG_PATHWAY	hsa04540:Gap junction	10	0.669792	0.330082	EGFR, TJP1, PLCB4, ADCY5, GJA1, PRKACA, PRKACB, ITPR3, ITPR1, TUBB3	585	88	6879	1.33625	1	0.671813	99.4794
KEGG_PATHWAY	hsa04725:Cholinergic synapse	12	0.803751	0.341245	KCNQ4, PLCB4, ADCY5, CAMK2G, PRKACA, PIK3R5, PRKACB, SLC5A7, ITPR3, CACNA1C, KCNJ3, ITPR1	585	111	6879	1.27124	1	0.683026	99.5825
KEGG_PATHWAY	hsa04724:Glutamatergic synapse	12	0.803751	0.374417	PLD2, PLD1, PLCB4, ADCY5, PPP3CB, PRKACA, PRKACB, SLC38A1, ITPR3, CACNA1C, KCNJ3, ITPR1	585	114	6879	1.23779	1	0.714188	99.7881
KEGG_PATHWAY	hsa04726:Serotonergic synapse	11	0.736772	0.471003	KCNJ5, PLCB4, ADCY5, MAOA, MAOB, PRKACA, PRKACB, ITPR3, CACNA1C, KCNJ3, ITPR1	585	111	6879	1.1653	1	0.783831	99.9765
KEGG_PATHWAY	hsa04022:cGMP-PKG signaling pathway	15	1.00469	0.47474	SLC8A2, ADCY5, ATP1A2, ITPR3, SRF, ITPR1, KCNMB1, MYL9, MEF2D, PLCB4, PPP1R12A, PPP3CB, NFATC4, CACNA1C, MYLK	585	158	6879	1.11636	1	0.784527	99.9786
KEGG_PATHWAY	hsa04723:Retrograde endocannabinoid signaling	10	0.669792	0.491113	GABRD, KCNJ5, PLCB4, ADCY5, PRKACA, PRKACB, ITPR3, CACNA1C, KCNJ3, ITPR1	585	101	6879	1.16425	1	0.794469	99.9859
KEGG_PATHWAY	hsa04976:Bile secretion	7	0.468855	0.538166	ADCY5, ABCC3, PRKACA, PRKACB, ATP1A2, CA2, AQP1	585	69	6879	1.19294	1	0.820741	99.9961
KEGG_PATHWAY	hsa04918:Thyroid hormone synthesis	7	0.468855	0.552633	PLCB4, ADCY5, PRKACA, PRKACB, ATP1A2, ITPR3, ITPR1	585	70	6879	1.1759	1	0.828024	99.9974
KEGG_PATHWAY	hsa04970:Salivary secretion	8	0.535834	0.603498	KCNN4, PLCB4, ADCY5, PRKACA, PRKACB, ATP1A2, ITPR3, ITPR1	585	86	6879	1.09386	1	0.850426	99.9995
KEGG_PATHWAY	hsa04916:Melanogenesis	9	0.602813	0.623074	PLCB4, EP300, ADCY5, CAMK2G, LEF1, PRKACA, PRKACB, TCF7L2, WNT2B	585	100	6879	1.05831	1	0.861042	99.9997
KEGG_PATHWAY	hsa04261:Adrenergic signaling in cardiomyocytes	12	0.803751	0.632571	PLCB4, ADCY5, CAMK2G, CACNB2, PRKACA, PRKACB, CACNB4, ATP1A2, TPM2, CACNA1C, TPM1, TPM3	585	138	6879	1.02252	1	0.866009	99.9998
KEGG_PATHWAY	hsa04114:Oocyte meiosis	9	0.602813	0.736781	ADCY5, CAMK2G, PPP3CB, CDC23, PRKACA, PRKACB, ITPR3, ITPR1, CUL1	585	111	6879	0.95343	1	0.912925	100
KEGG_PATHWAY	hsa04961:Endocrine and other factor-regulated calcium reabsorption	4	0.267917	0.748156	PLCB4, PRKACA, PRKACB, ATP1A2	585	45	6879	1.04524	1	0.916898	100
KEGG_PATHWAY	hsa04730:Long-term depression	5	0.334896	0.761603	GNAZ, PLCB4, LYN, ITPR3, ITPR1	585	60	6879	0.979915	1	0.922089	100
KEGG_PATHWAY	hsa04972:Pancreatic secretion	7	0.468855	0.812965	PLCB4, ADCY5, RAP1A, ATP1A2, CA2, ITPR3, ITPR1	585	93	6879	0.885084	1	0.937975	100
KEGG_PATHWAY	hsa04742:Taste transduction	3	0.200938	0.905225	PRKACA, PRKACB, ITPR3	585	45	6879	0.783932	1	0.9731	100
Annotation Cluster 104	Enrichment Score: 0.5804890292135476
Category	Term	Count	%	PValue	Genes	List Total	Pop Hits	Pop Total	Fold Enrichment	Bonferroni	Benjamini	FDR
GOTERM_BP_DIRECT	GO:1990573~potassium ion import across plasma membrane	3	0.200938	0.151933	KCNJ5, ATP1A2, KCNJ3	1311	9	16792	4.26951	1	0.953954	95.4318
GOTERM_CC_DIRECT	GO:0030315~T-tubule	5	0.334896	0.31828	KCNJ5, SLC2A4, PPP3CB, ATP1A2, KCNJ3	1369	38	18224	1.75157	1	0.883387	99.6703
GOTERM_BP_DIRECT	GO:0010107~potassium ion import	4	0.267917	0.375033	KCNJ5, KCNJ15, ATP1A2, KCNJ3	1311	28	16792	1.82979	1	0.997675	99.985
Annotation Cluster 105	Enrichment Score: 0.5693083218411701
Category	Term	Count	%	PValue	Genes	List Total	Pop Hits	Pop Total	Fold Enrichment	Bonferroni	Benjamini	FDR
UP_SEQ_FEATURE	domain:BAR	4	0.267917	0.115261	ARHGAP44, ACAP1, ARHGAP17, BIN2	1425	17	20063	3.31278	1	0.993723	89.431
INTERPRO	IPR004148:BAR domain	3	0.200938	0.335897	ARHGAP44, ARHGAP17, BIN2	1380	16	18559	2.5216	1	0.994579	99.9089
INTERPRO	IPR027267:Arfaptin homology (AH) domain/BAR domain	4	0.267917	0.366676	ARHGAP44, ACAP1, ARHGAP17, BIN2	1380	29	18559	1.85497	1	0.996296	99.9595
SMART	SM00721:BAR	3	0.200938	0.372045	ARHGAP44, ARHGAP17, BIN2	862	15	10057	2.33341	1	0.950852	99.8463
Annotation Cluster 106	Enrichment Score: 0.5674260190091235
Category	Term	Count	%	PValue	Genes	List Total	Pop Hits	Pop Total	Fold Enrichment	Bonferroni	Benjamini	FDR
INTERPRO	IPR011029:Death-like domain	11	0.736772	0.159406	IRAK2, TNFRSF21, CARD11, TNFRSF11B, TNFRSF10B, CARD16, MEFV, UNC5B, CASP1, NLRP1, AIM2	1380	94	18559	1.57377	1	0.956378	94.8689
UP_SEQ_FEATURE	domain:CARD	4	0.267917	0.339574	CARD11, CARD16, CASP1, NLRP1	1425	29	20063	1.94197	1	0.999972	99.9506
INTERPRO	IPR001315:Caspase Recruitment	4	0.267917	0.366676	CARD11, CARD16, CASP1, NLRP1	1380	29	18559	1.85497	1	0.996296	99.9595
Annotation Cluster 107	Enrichment Score: 0.5650431418388837
Category	Term	Count	%	PValue	Genes	List Total	Pop Hits	Pop Total	Fold Enrichment	Bonferroni	Benjamini	FDR
GOTERM_MF_DIRECT	GO:0015467~G-protein activated inward rectifier potassium channel activity	3	0.200938	0.173626	KCNJ5, KCNJ15, KCNJ3	1286	10	16881	3.93802	1	0.919631	95.4228
GOTERM_MF_DIRECT	GO:0005242~inward rectifier potassium channel activity	4	0.267917	0.191671	KCNJ5, KCNJ15, KCNK6, KCNJ3	1286	20	16881	2.62535	1	0.926616	96.7971
UP_SEQ_FEATURE	short sequence motif:Selectivity filter	7	0.468855	0.216082	KCNJ5, KCNJ15, KCND3, KCNQ4, KCNB1, KCNA3, KCNJ3	1425	57	20063	1.72904	1	0.999432	98.8523
UP_SEQ_FEATURE	site:Role in the control of polyamine-mediated channel gating and in the blocking by intracellular magnesium	3	0.200938	0.28874	KCNJ5, KCNJ15, KCNJ3	1425	15	20063	2.81586	1	0.999918	99.8074
PIR_SUPERFAMILY	PIRSF005465:G protein-activated inward rectifier potassium channel	3	0.200938	0.296171	KCNJ5, KCNJ15, KCNJ3	132	14	1692	2.74675	1	0.999936	98.1092
UP_SEQ_FEATURE	region of interest:H5 (pore-forming helix)	3	0.200938	0.31571	KCNJ5, KCNJ15, KCNJ3	1425	16	20063	2.63987	1	0.999955	99.9052
INTERPRO	IPR016449:Potassium channel, inwardly rectifying, Kir	3	0.200938	0.335897	KCNJ5, KCNJ15, KCNJ3	1380	16	18559	2.5216	1	0.994579	99.9089
INTERPRO	IPR013518:Potassium channel, inwardly rectifying, Kir, cytoplasmic	3	0.200938	0.335897	KCNJ5, KCNJ15, KCNJ3	1380	16	18559	2.5216	1	0.994579	99.9089
GOTERM_BP_DIRECT	GO:0010107~potassium ion import	4	0.267917	0.375033	KCNJ5, KCNJ15, ATP1A2, KCNJ3	1311	28	16792	1.82979	1	0.997675	99.985
Annotation Cluster 108	Enrichment Score: 0.5587414124070879
Category	Term	Count	%	PValue	Genes	List Total	Pop Hits	Pop Total	Fold Enrichment	Bonferroni	Benjamini	FDR
GOTERM_BP_DIRECT	GO:0007264~small GTPase mediated signal transduction	26	1.74146	0.104705	RHOJ, RAB9B, RAB5B, ARHGAP18, RHOQ, ARHGAP35, RAB42, ARHGAP5, RASGRP3, RASL10A, ARL15, RASGRP2, AGAP1, AGAP2, RHOH, PLD2, PLD1, VAV3, DOCK8, PLCE1, RAB37, RASGRF2, RAP1A, SIAH2, RAB38, ARL4C	1311	246	16792	1.35375	1	0.908157	87.3964
INTERPRO	IPR001806:Small GTPase superfamily	15	1.00469	0.151445	RAB42, RHOJ, RAP2B, ARHGAP5, RAB9B, RAB5B, RAB37, RASL10A, RAP1A, RHOQ, ARHGAP35, RAB38, AGAP1, AGAP2, RHOH	1380	139	18559	1.45128	1	0.951157	93.9714
UP_SEQ_FEATURE	nucleotide phosphate-binding region:GTP	28	1.87542	0.158088	GNAZ, RHOJ, GNA15, RAB9B, RAB5B, ATL2, ATL1, RHOQ, RAB42, RASL10A, ARL15, AGAP1, AGAP2, TUBB3, RHOH, RAP2B, OPA1, GBP5, DNM1L, SPAG1, MFN2, GNAL, RAB37, GSPT2, RAP1A, RAB38, ARL4C, GBP3	1425	310	20063	1.27168	1	0.998075	95.7478
GOTERM_MF_DIRECT	GO:0005525~GTP binding	35	2.34427	0.199533	GNAZ, RHOJ, GNA15, ATL2, RAB5B, RAB9B, ATL1, SRL, RHOQ, ARHGAP35, RAB42, ARHGAP5, RASL10A, ARL15, TGM2, AGAP1, AGAP2, EHD2, TUBB3, RHOH, EHD4, RAP2B, RANBP17, DNM1L, GBP5, OPA1, SPAG1, MFN2, GNAL, RAB37, GSPT2, RAP1A, RAB38, ARL4C, GBP3	1286	384	16881	1.19645	1	0.931259	97.2654
GOTERM_MF_DIRECT	GO:0003924~GTPase activity	22	1.47354	0.246286	GNAZ, RHOJ, GNA15, DNM1L, GBP5, OPA1, ATL2, RAB5B, ATL1, RHOQ, MFN2, GNAL, ARHGAP5, RASL10A, GSPT2, TGM2, RAP1A, RAB38, ARL4C, GBP3, TUBB3, ARHGDIB	1286	234	16881	1.23414	1	0.954597	98.9667
UP_SEQ_FEATURE	short sequence motif:Effector region	10	0.669792	0.288613	RHOJ, RAP2B, RAB5B, RAB9B, RAB37, RASL10A, RAP1A, RHOQ, RAB38, RHOH	1425	101	20063	1.39399	1	0.999923	99.8068
UP_KEYWORDS	GTP-binding	28	1.87542	0.295344	GNAZ, RHOJ, GNA15, RAB9B, RAB5B, ATL2, ATL1, RHOQ, RAB42, RASL10A, ARL15, AGAP1, AGAP2, TUBB3, RHOH, RAP2B, OPA1, GBP5, DNM1L, SPAG1, MFN2, GNAL, RAB37, GSPT2, RAP1A, RAB38, ARL4C, GBP3	1448	343	20581	1.16028	1	0.686128	99.3341
UP_SEQ_FEATURE	lipid moiety-binding region:S-geranylgeranyl cysteine	10	0.669792	0.358904	RAP2B, RAB42, GBP5, RAB5B, RAB9B, RAB37, RASL10A, RAP1A, RAB38, RHOH	1425	108	20063	1.30364	1	0.999983	99.9714
UP_KEYWORDS	Prenylation	14	0.937709	0.401531	RAP2B, RHOJ, GBP5, RAB9B, RAB5B, RHOQ, RAB42, PEX19, RAB37, RASL10A, RAP1A, RAB38, INPP5A, RHOH	1448	168	20581	1.18445	1	0.787715	99.9358
INTERPRO	IPR027417:P-loop containing nucleoside triphosphate hydrolase	66	4.42063	0.535973	RHOJ, GNAZ, KIF23, RAD51C, GNA15, RAB9B, RAB5B, ATL2, NDST1, ATL1, RHOQ, KIFC3, MTHFD1, NLRC5, ARHGAP5, LONP2, ARL15, RASL10A, AGAP1, DYNC1H1, AGAP2, RHOH, DLG1, RAP2B, MAGI2, GBP5, OPA1, KIF5B, MPP5, IFI44, KIF16B, NLRP1, MFN2, KIF1C, GNAL, CARD11, NAV1, GBP3, ARL4C, EP400, DNAH11, PFKFB3, SRL, TOR4A, CACNB2, ARHGAP35, CACNB4, RAB42, KIF7, TAP1, ABCD4, PAPSS2, EHD2, HELLS, EHD4, DNM1L, MYO1C, AB…	1380	879	18559	1.00979	1	0.999627	99.9998
INTERPRO	IPR005225:Small GTP-binding protein domain	10	0.669792	0.88061	RHOJ, RAP2B, RAB5B, RAB9B, RAB37, RAP1A, RHOQ, RAB38, ARL4C, RHOH	1380	167	18559	0.805302	1	1	100
Annotation Cluster 109	Enrichment Score: 0.5525370477321303
Category	Term	Count	%	PValue	Genes	List Total	Pop Hits	Pop Total	Fold Enrichment	Bonferroni	Benjamini	FDR
UP_SEQ_FEATURE	domain:CRAL-TRIO	5	0.334896	0.146774	MCF2L2, PRUNE2, PRR5, ARHGAP8, SEC14L2	1425	29	20063	2.42747	1	0.997554	94.5675
SMART	SM00516:SEC14	4	0.267917	0.386879	MCF2L2, PRUNE2, ARHGAP8, SEC14L2	862	26	10057	1.79493	1	0.953447	99.8898
INTERPRO	IPR001251:CRAL-TRIO domain	4	0.267917	0.387405	MCF2L2, PRUNE2, ARHGAP8, SEC14L2	1380	30	18559	1.79314	1	0.997241	99.9771
Annotation Cluster 110	Enrichment Score: 0.55166021306741
Category	Term	Count	%	PValue	Genes	List Total	Pop Hits	Pop Total	Fold Enrichment	Bonferroni	Benjamini	FDR
BBID	3.T_cell_receptor	7	0.468855	0.061262	PTK2, TRAC, CD80, LCK, CTLA4, ZAP70, CD28	59	20	388	2.30169	0.990704	0.789737	48.4022
BBID	63.LAT_couples_T-cell_receptor	4	0.267917	0.480244	TRAC, LCK, ZAP70, CA2	59	17	388	1.54736	1	0.960377	99.894
BBID	54.T-cell_anergy	3	0.200938	0.752257	TRAC, LCK, ZAP70	59	17	388	1.16052	1	0.990845	100
Annotation Cluster 111	Enrichment Score: 0.5488248464171795
Category	Term	Count	%	PValue	Genes	List Total	Pop Hits	Pop Total	Fold Enrichment	Bonferroni	Benjamini	FDR
INTERPRO	IPR000772:Ricin B lectin domain	6	0.401875	0.104305	GALNT3, GALNT6, GALNT5, MRC2, TCAF1, AIM1	1380	34	18559	2.37327	1	0.903689	84.8013
UP_SEQ_FEATURE	domain:Ricin B-type lectin	5	0.334896	0.120897	GALNT3, GALNT6, GALNT5, MRC2, AIM1	1425	27	20063	2.60728	1	0.994561	90.6005
SMART	SM00458:RICIN	5	0.334896	0.214544	GALNT3, GALNT6, GALNT5, MRC2, AIM1	862	28	10057	2.0834	1	0.86293	96.5339
KEGG_PATHWAY	hsa00512:Mucin type O-Glycan biosynthesis	5	0.334896	0.266882	GALNT3, GCNT4, GALNT6, GALNT5, GCNT1	585	31	6879	1.89661	1	0.610125	98.3003
GOTERM_BP_DIRECT	GO:0016266~O-glycan processing	7	0.468855	0.325699	GALNT3, GCNT4, ST3GAL3, B3GNT5, GALNT6, GALNT5, GCNT1	1311	60	16792	1.49433	1	0.995044	99.9376
UP_SEQ_FEATURE	region of interest:Catalytic subdomain A	3	0.200938	0.420222	GALNT3, GALNT6, GALNT5	1425	20	20063	2.11189	1	0.999996	99.9955
UP_SEQ_FEATURE	region of interest:Catalytic subdomain B	3	0.200938	0.420222	GALNT3, GALNT6, GALNT5	1425	20	20063	2.11189	1	0.999996	99.9955
GOTERM_MF_DIRECT	GO:0004653~polypeptide N-acetylgalactosaminyltransferase activity	3	0.200938	0.456597	GALNT3, GALNT6, GALNT5	1286	20	16881	1.96901	1	0.989509	99.9948
INTERPRO	IPR001173:Glycosyl transferase, family 2	3	0.200938	0.60634	GALNT3, GALNT6, GALNT5	1380	27	18559	1.49428	1	0.999893	100
Annotation Cluster 112	Enrichment Score: 0.5459541369843081
Category	Term	Count	%	PValue	Genes	List Total	Pop Hits	Pop Total	Fold Enrichment	Bonferroni	Benjamini	FDR
INTERPRO	IPR008984:SMAD/FHA domain	8	0.535834	0.0959027	KIF1C, IRF9, PHLDB1, IRF7, SLMAP, IRF3, IRF4, KIF16B	1380	53	18559	2.02997	1	0.893696	82.1699
UP_SEQ_FEATURE	domain:FHA	4	0.267917	0.456783	KIF1C, PHLDB1, SLMAP, KIF16B	1425	35	20063	1.60906	1	0.999999	99.9986
INTERPRO	IPR000253:Forkhead-associated (FHA) domain	4	0.267917	0.52553	KIF1C, PHLDB1, SLMAP, KIF16B	1380	37	18559	1.4539	1	0.999568	99.9997
Annotation Cluster 113	Enrichment Score: 0.5412321540198691
Category	Term	Count	%	PValue	Genes	List Total	Pop Hits	Pop Total	Fold Enrichment	Bonferroni	Benjamini	FDR
INTERPRO	IPR009079:Four-helical cytokine-like, core	7	0.468855	0.21039	OSM, LIF, CTF1, IL12A, IL15, IL24, IL10	1380	54	18559	1.74333	1	0.973034	98.2402
INTERPRO	IPR012351:Four-helical cytokine, core	6	0.401875	0.328322	OSM, LIF, CTF1, IL12A, IL24, IL10	1380	51	18559	1.58218	1	0.993945	99.8893
GOTERM_BP_DIRECT	GO:0042517~positive regulation of tyrosine phosphorylation of Stat3 protein	5	0.334896	0.344332	OSM, LIF, CTF1, IL15, IL24	1311	38	16792	1.68533	1	0.99629	99.9631
Annotation Cluster 114	Enrichment Score: 0.5288071429129797
Category	Term	Count	%	PValue	Genes	List Total	Pop Hits	Pop Total	Fold Enrichment	Bonferroni	Benjamini	FDR
GOTERM_BP_DIRECT	GO:0035666~TRIF-dependent toll-like receptor signaling pathway	5	0.334896	0.170703	IKBKE, LY96, IRF7, TLR4, IRF3	1311	28	16792	2.28724	1	0.964932	96.9958
GOTERM_BP_DIRECT	GO:0032727~positive regulation of interferon-alpha production	3	0.200938	0.239565	IRF7, TLR4, IRF3	1311	12	16792	3.20214	1	0.985478	99.4075
GOTERM_BP_DIRECT	GO:0032728~positive regulation of interferon-beta production	3	0.200938	0.633744	IRF7, TLR4, IRF3	1311	27	16792	1.42317	1	0.999972	100
Annotation Cluster 115	Enrichment Score: 0.5273018529877397
Category	Term	Count	%	PValue	Genes	List Total	Pop Hits	Pop Total	Fold Enrichment	Bonferroni	Benjamini	FDR
GOTERM_BP_DIRECT	GO:0043647~inositol phosphate metabolic process	8	0.535834	0.0704243	INPP1, PLCE1, PLCB4, PLCH2, INPP5D, OCRL, ITPK1, INPP5A	1311	47	16792	2.18018	1	0.845476	74.5268
INTERPRO	IPR000909:Phospholipase C, phosphatidylinositol-specific , X domain	4	0.267917	0.182369	PLCE1, PLCB4, ACAP1, PLCH2	1380	20	18559	2.68971	1	0.961705	96.8049
INTERPRO	IPR015359:Phospholipase C, phosphoinositol-specific, EF-hand-like	3	0.200938	0.222674	PLCE1, PLCB4, PLCH2	1380	12	18559	3.36214	1	0.976092	98.6541
UP_SEQ_FEATURE	domain:C2	9	0.602813	0.225347	PRF1, PRKCQ, PLCE1, PLCB4, PLCH2, RASAL3, PRKCH, SMURF1, RIMS3	1425	82	20063	1.54529	1	0.99955	99.0773
GOTERM_MF_DIRECT	GO:0004629~phospholipase C activity	3	0.200938	0.260044	PLCE1, PLCB4, PLCH2	1286	13	16881	3.02925	1	0.953595	99.2329
INTERPRO	IPR017946:PLC-like phosphodiesterase, TIM beta/alpha-barrel domain	4	0.267917	0.28315	PLCE1, PLCB4, GDE1, PLCH2	1380	25	18559	2.15177	1	0.987966	99.6632
UP_SEQ_FEATURE	domain:PI-PLC Y-box	3	0.200938	0.28874	PLCE1, PLCB4, PLCH2	1425	15	20063	2.81586	1	0.999918	99.8074
INTERPRO	IPR001192:Phosphoinositide phospholipase C	3	0.200938	0.307787	PLCE1, PLCB4, PLCH2	1380	15	18559	2.68971	1	0.991913	99.8148
INTERPRO	IPR001711:Phospholipase C, phosphatidylinositol-specific, Y domain	3	0.200938	0.307787	PLCE1, PLCB4, PLCH2	1380	15	18559	2.68971	1	0.991913	99.8148
GOTERM_MF_DIRECT	GO:0004435~phosphatidylinositol phospholipase C activity	4	0.267917	0.338741	PLCE1, PLCB4, PLCH2, CCL5	1286	27	16881	1.9447	1	0.976936	99.8755
SMART	SM00149:PLCYc	3	0.200938	0.372045	PLCE1, PLCB4, PLCH2	862	15	10057	2.33341	1	0.950852	99.8463
UP_SEQ_FEATURE	domain:PI-PLC X-box	3	0.200938	0.394771	PLCE1, PLCB4, PLCH2	1425	19	20063	2.22305	1	0.999992	99.99
SMART	SM00148:PLCXc	3	0.200938	0.463923	PLCE1, PLCB4, PLCH2	862	18	10057	1.94451	1	0.967303	99.983
UP_KEYWORDS	Lipid degradation	8	0.535834	0.623189	PLD2, PLD1, PLCE1, PLCB4, SMPDL3B, PLCH2, PLA2G7, ABHD4	1448	106	20581	1.07271	1	0.908392	99.9999
GOTERM_BP_DIRECT	GO:0016042~lipid catabolic process	7	0.468855	0.659678	PLD2, PLD1, PLCE1, PLCB4, PLCH2, PLA2G7, ABHD4	1311	85	16792	1.05482	1	0.999985	100
Annotation Cluster 116	Enrichment Score: 0.5220357781426661
Category	Term	Count	%	PValue	Genes	List Total	Pop Hits	Pop Total	Fold Enrichment	Bonferroni	Benjamini	FDR
GOTERM_MF_DIRECT	GO:0031683~G-protein beta/gamma-subunit complex binding	4	0.267917	0.191671	GNAZ, GNAL, GNA15, PIK3R5	1286	20	16881	2.62535	1	0.926616	96.7971
UP_KEYWORDS	ADP-ribosylation	7	0.468855	0.281212	GNAZ, GNAL, GNA15, YY1, CASC3, SNAI1, DNASE1L3	1448	63	20581	1.57927	1	0.677637	99.1152
INTERPRO	IPR011025:G protein alpha subunit, helical insertion	3	0.200938	0.335897	GNAZ, GNAL, GNA15	1380	16	18559	2.5216	1	0.994579	99.9089
INTERPRO	IPR001019:Guanine nucleotide binding protein (G-protein), alpha subunit	3	0.200938	0.335897	GNAZ, GNAL, GNA15	1380	16	18559	2.5216	1	0.994579	99.9089
SMART	SM00275:SM00275	3	0.200938	0.403476	GNAZ, GNAL, GNA15	862	16	10057	2.18757	1	0.954589	99.9248
Annotation Cluster 117	Enrichment Score: 0.5113335965661784
Category	Term	Count	%	PValue	Genes	List Total	Pop Hits	Pop Total	Fold Enrichment	Bonferroni	Benjamini	FDR
UP_SEQ_FEATURE	domain:C2	9	0.602813	0.225347	PRF1, PRKCQ, PLCE1, PLCB4, PLCH2, RASAL3, PRKCH, SMURF1, RIMS3	1425	82	20063	1.54529	1	0.99955	99.0773
INTERPRO	IPR000008:C2 calcium-dependent membrane targeting	16	1.07167	0.244741	PRF1, SYT12, CPNE7, PRKCH, RIMS3, PRKCQ, PLCE1, TNS1, PLCB4, PKN3, PLCH2, FER1L4, RASAL3, SMURF1, SYTL1, SYT17	1380	165	18559	1.3041	1	0.980673	99.1776
SMART	SM00239:C2	12	0.803751	0.530201	PRF1, PLCE1, PLCB4, FER1L4, PLCH2, SYT12, CPNE7, PRKCH, SMURF1, SYT17, SYTL1, RIMS3	862	127	10057	1.1024	1	0.976008	99.9973
Annotation Cluster 118	Enrichment Score: 0.5008848226123701
Category	Term	Count	%	PValue	Genes	List Total	Pop Hits	Pop Total	Fold Enrichment	Bonferroni	Benjamini	FDR
UP_KEYWORDS	Vitamin A	3	0.200938	0.104215	RBP5, RBP7, CRABP2	1448	8	20581	5.33002	1	0.416695	79.3146
UP_KEYWORDS	Retinol-binding	3	0.200938	0.127954	RBP5, RBP7, CRABP2	1448	9	20581	4.7378	1	0.468422	85.9181
GOTERM_MF_DIRECT	GO:0016918~retinal binding	3	0.200938	0.173626	RBP5, RBP7, CRABP2	1286	10	16881	3.93802	1	0.919631	95.4228
GOTERM_MF_DIRECT	GO:0019841~retinol binding	3	0.200938	0.260044	RBP5, RBP7, CRABP2	1286	13	16881	3.02925	1	0.953595	99.2329
INTERPRO	IPR000463:Cytosolic fatty-acid binding	3	0.200938	0.363655	RBP5, RBP7, CRABP2	1380	17	18559	2.37327	1	0.996212	99.9561
INTERPRO	IPR000566:Lipocalin/cytosolic fatty-acid binding protein domain	3	0.200938	0.730169	RBP5, RBP7, CRABP2	1380	34	18559	1.18664	1	0.999993	100
INTERPRO	IPR012674:Calycin	3	0.200938	0.772203	RBP5, RBP7, CRABP2	1380	37	18559	1.09042	1	0.999998	100
INTERPRO	IPR011038:Calycin-like	3	0.200938	0.796948	RBP5, RBP7, CRABP2	1380	39	18559	1.0345	1	0.999999	100
Annotation Cluster 119	Enrichment Score: 0.4957530069621696
Category	Term	Count	%	PValue	Genes	List Total	Pop Hits	Pop Total	Fold Enrichment	Bonferroni	Benjamini	FDR
KEGG_PATHWAY	hsa05133:Pertussis	10	0.669792	0.183248	TNF, LY96, TIRAP, IL12A, CXCL8, TLR4, IRF3, C2, CASP1, IL10	585	75	6879	1.56786	1	0.523057	92.983
BIOCARTA	h_cytokinePathway:Cytokine Network	5	0.334896	0.363344	TNF, IL12A, CXCL8, IL15, IL10	226	22	1625	1.63415	1	0.965939	99.7133
KEGG_PATHWAY	hsa05134:Legionellosis	6	0.401875	0.489083	TNF, HSPA6, IL12A, CXCL8, TLR4, CASP1	585	54	6879	1.30655	1	0.795412	99.9851
Annotation Cluster 120	Enrichment Score: 0.49395092693264936
Category	Term	Count	%	PValue	Genes	List Total	Pop Hits	Pop Total	Fold Enrichment	Bonferroni	Benjamini	FDR
UP_SEQ_FEATURE	domain:CNH	3	0.200938	0.28874	GARNL3, CDC42BPA, CDC42BPB	1425	15	20063	2.81586	1	0.999918	99.8074
INTERPRO	IPR001180:Citron-like	3	0.200938	0.335897	GARNL3, CDC42BPA, CDC42BPB	1380	16	18559	2.5216	1	0.994579	99.9089
SMART	SM00036:CNH	3	0.200938	0.339964	GARNL3, CDC42BPA, CDC42BPB	862	14	10057	2.50008	1	0.938053	99.6924
Annotation Cluster 121	Enrichment Score: 0.48834866022347023
Category	Term	Count	%	PValue	Genes	List Total	Pop Hits	Pop Total	Fold Enrichment	Bonferroni	Benjamini	FDR
UP_KEYWORDS	Growth factor binding	4	0.267917	0.128655	RHBDF2, HTRA1, IGFBP1, IGFBP2	1448	18	20581	3.15853	1	0.464002	86.0794
UP_SEQ_FEATURE	domain:IGFBP N-terminal	3	0.200938	0.420222	HTRA1, IGFBP1, IGFBP2	1425	20	20063	2.11189	1	0.999996	99.9955
INTERPRO	IPR000867:Insulin-like growth factor-binding protein, IGFBP	3	0.200938	0.443868	HTRA1, IGFBP1, IGFBP2	1380	20	18559	2.01728	1	0.998639	99.9956
SMART	SM00121:IB	3	0.200938	0.463923	HTRA1, IGFBP1, IGFBP2	862	18	10057	1.94451	1	0.967303	99.983
Annotation Cluster 122	Enrichment Score: 0.48174450990367973
Category	Term	Count	%	PValue	Genes	List Total	Pop Hits	Pop Total	Fold Enrichment	Bonferroni	Benjamini	FDR
GOTERM_BP_DIRECT	GO:0034142~toll-like receptor 4 signaling pathway	4	0.267917	0.161284	LY96, TIRAP, TLR4, LGALS9	1311	18	16792	2.84634	1	0.959305	96.2883
GOTERM_BP_DIRECT	GO:0002755~MyD88-dependent toll-like receptor signaling pathway	5	0.334896	0.254377	IRAK2, NAF1, LY96, TIRAP, TLR4	1311	33	16792	1.94069	1	0.987835	99.5901
BIOCARTA	H_gsk3Pathway:Inactivation of Gsk3 by AKT causes accumulation of b-catenin in Alveolar Macrophages	6	0.401875	0.315213	LY96, TIRAP, LEF1, GJA1, TLR4, APC	226	27	1625	1.59784	1	0.951051	99.2625
BIOCARTA	h_tollPathway:Toll-Like Receptor Pathway	4	0.267917	0.914848	PPARA, LY96, TIRAP, TLR4	226	38	1625	0.75687	1	0.999926	100
Annotation Cluster 123	Enrichment Score: 0.46997503968520654
Category	Term	Count	%	PValue	Genes	List Total	Pop Hits	Pop Total	Fold Enrichment	Bonferroni	Benjamini	FDR
GOTERM_MF_DIRECT	GO:0005086~ARF guanyl-nucleotide exchange factor activity	4	0.267917	0.295855	GBF1, FNBP1L, CYTH1, PSD4	1286	25	16881	2.10028	1	0.966728	99.6561
INTERPRO	IPR023394:SEC7-like, alpha orthogonal bundle	3	0.200938	0.307787	GBF1, CYTH1, PSD4	1380	15	18559	2.68971	1	0.991913	99.8148
INTERPRO	IPR000904:SEC7-like	3	0.200938	0.335897	GBF1, CYTH1, PSD4	1380	16	18559	2.5216	1	0.994579	99.9089
UP_SEQ_FEATURE	domain:SEC7	3	0.200938	0.342436	GBF1, CYTH1, PSD4	1425	17	20063	2.48458	1	0.999973	99.9544
GOTERM_BP_DIRECT	GO:0032012~regulation of ARF protein signal transduction	3	0.200938	0.358275	GBF1, CYTH1, PSD4	1311	16	16792	2.4016	1	0.997055	99.9753
SMART	SM00222:Sec7	3	0.200938	0.403476	GBF1, CYTH1, PSD4	862	16	10057	2.18757	1	0.954589	99.9248
Annotation Cluster 124	Enrichment Score: 0.4591313819656248
Category	Term	Count	%	PValue	Genes	List Total	Pop Hits	Pop Total	Fold Enrichment	Bonferroni	Benjamini	FDR
UP_SEQ_FEATURE	domain:SH3 1	5	0.334896	0.298863	VAV3, SORBS1, GRAP, SORBS2, SH3KBP1	1425	39	20063	1.80504	1	0.999936	99.8519
UP_SEQ_FEATURE	domain:SH3 2	5	0.334896	0.315257	VAV3, SORBS1, GRAP, SORBS2, SH3KBP1	1425	40	20063	1.75991	1	0.999957	99.9041
UP_SEQ_FEATURE	domain:SH3 3	3	0.200938	0.445112	SORBS1, SORBS2, SH3KBP1	1425	21	20063	2.01133	1	0.999998	99.998
Annotation Cluster 125	Enrichment Score: 0.4539075925208156
Category	Term	Count	%	PValue	Genes	List Total	Pop Hits	Pop Total	Fold Enrichment	Bonferroni	Benjamini	FDR
GOTERM_BP_DIRECT	GO:0006865~amino acid transport	5	0.334896	0.289947	SLC38A5, SLC16A10, SLC6A6, XK, SLC38A1	1311	35	16792	1.82979	1	0.992457	99.8359
GOTERM_BP_DIRECT	GO:0003333~amino acid transmembrane transport	4	0.267917	0.309147	SLC38A5, SLC16A10, SLC6A6, SLC6A17	1311	25	16792	2.04937	1	0.993653	99.9018
GOTERM_MF_DIRECT	GO:0015171~amino acid transmembrane transporter activity	5	0.334896	0.485058	SLC38A5, SLC16A10, SLC6A6, SLC38A1, SLC6A17	1286	47	16881	1.39646	1	0.991613	99.9978
Annotation Cluster 126	Enrichment Score: 0.4494167567138793
Category	Term	Count	%	PValue	Genes	List Total	Pop Hits	Pop Total	Fold Enrichment	Bonferroni	Benjamini	FDR
UP_SEQ_FEATURE	domain:PARP catalytic	3	0.200938	0.342436	PARP12, PARP14, PARP15	1425	17	20063	2.48458	1	0.999973	99.9544
GOTERM_MF_DIRECT	GO:0003950~NAD+ ADP-ribosyltransferase activity	4	0.267917	0.360148	ART3, PARP12, PARP14, PARP15	1286	28	16881	1.87525	1	0.979026	99.9269
INTERPRO	IPR012317:Poly(ADP-ribose) polymerase, catalytic domain	3	0.200938	0.363655	PARP12, PARP14, PARP15	1380	17	18559	2.37327	1	0.996212	99.9561
Annotation Cluster 127	Enrichment Score: 0.44505440484582687
Category	Term	Count	%	PValue	Genes	List Total	Pop Hits	Pop Total	Fold Enrichment	Bonferroni	Benjamini	FDR
UP_KEYWORDS	cAMP	7	0.468855	0.0378627	BVES, PDE1C, PRKAR1B, PRKACA, PDE4D, PRKACB, PRKX	1448	36	20581	2.76372	1	0.241584	42.457
GOTERM_CC_DIRECT	GO:0005952~cAMP-dependent protein kinase complex	3	0.200938	0.0918311	PRKAR1B, PRKACA, PRKACB	1369	7	18224	5.7051	1	0.609902	76.2294
GOTERM_BP_DIRECT	GO:0003091~renal water homeostasis	6	0.401875	0.0998466	WFS1, ADCY5, PRKAR1B, PRKACA, PRKACB, AQP1	1311	32	16792	2.4016	1	0.899127	86.0521
GOTERM_BP_DIRECT	GO:0034199~activation of protein kinase A activity	4	0.267917	0.161284	ADCY5, PRKAR1B, PRKACA, PRKACB	1311	18	16792	2.84634	1	0.959305	96.2883
KEGG_PATHWAY	hsa05030:Cocaine addiction	6	0.401875	0.403714	ADCY5, MAOA, MAOB, GPSM1, PRKACA, PRKACB	585	49	6879	1.43987	1	0.745083	99.8871
KEGG_PATHWAY	hsa04976:Bile secretion	7	0.468855	0.538166	ADCY5, ABCC3, PRKACA, PRKACB, ATP1A2, CA2, AQP1	585	69	6879	1.19294	1	0.820741	99.9961
KEGG_PATHWAY	hsa04918:Thyroid hormone synthesis	7	0.468855	0.552633	PLCB4, ADCY5, PRKACA, PRKACB, ATP1A2, ITPR3, ITPR1	585	70	6879	1.1759	1	0.828024	99.9974
KEGG_PATHWAY	hsa04727:GABAergic synapse	8	0.535834	0.590857	SLC38A5, GABRD, GPHN, ADCY5, PRKACA, PRKACB, SLC38A1, CACNA1C	585	85	6879	1.10673	1	0.847236	99.9992
KEGG_PATHWAY	hsa04970:Salivary secretion	8	0.535834	0.603498	KCNN4, PLCB4, ADCY5, PRKACA, PRKACB, ATP1A2, ITPR3, ITPR1	585	86	6879	1.09386	1	0.850426	99.9995
GOTERM_CC_DIRECT	GO:0097546~ciliary base	3	0.200938	0.612085	PRKAR1B, PRKACA, PRKACB	1369	27	18224	1.4791	1	0.976956	99.9999
GOTERM_BP_DIRECT	GO:0071377~cellular response to glucagon stimulus	4	0.267917	0.613341	ADCY5, PRKAR1B, PRKACA, PRKACB	1311	40	16792	1.28085	1	0.999955	100
KEGG_PATHWAY	hsa04913:Ovarian steroidogenesis	4	0.267917	0.798229	AKR1C3, ADCY5, PRKACA, PRKACB	585	49	6879	0.959916	1	0.934262	100
KEGG_PATHWAY	hsa04923:Regulation of lipolysis in adipocytes	4	0.267917	0.865772	ADCY5, PRKACA, PIK3R5, PRKACB	585	56	6879	0.839927	1	0.958112	100
KEGG_PATHWAY	hsa04914:Progesterone-mediated oocyte maturation	5	0.334896	0.94511	ADCY5, CDC23, PRKACA, PIK3R5, PRKACB	585	87	6879	0.675803	1	0.985515	100
Annotation Cluster 128	Enrichment Score: 0.44403450152938756
Category	Term	Count	%	PValue	Genes	List Total	Pop Hits	Pop Total	Fold Enrichment	Bonferroni	Benjamini	FDR
GOTERM_BP_DIRECT	GO:0019511~peptidyl-proline hydroxylation	4	0.267917	0.0486652	P3H1, P3H3, HIF1AN, P4HA3	1311	11	16792	4.65765	1	0.762697	60.712
INTERPRO	IPR006620:Prolyl 4-hydroxylase, alpha subunit	3	0.200938	0.335897	P3H1, P3H3, P4HA3	1380	16	18559	2.5216	1	0.994579	99.9089
SMART	SM00702:P4Hc	3	0.200938	0.403476	P3H1, P3H3, P4HA3	862	16	10057	2.18757	1	0.954589	99.9248
UP_KEYWORDS	Vitamin C	3	0.200938	0.415416	P3H1, P3H3, P4HA3	1448	20	20581	2.13201	1	0.798217	99.9541
UP_SEQ_FEATURE	domain:Fe2OG dioxygenase	3	0.200938	0.445112	P3H1, P3H3, P4HA3	1425	21	20063	2.01133	1	0.999998	99.998
INTERPRO	IPR005123:Oxoglutarate/iron-dependent dioxygenase	3	0.200938	0.46935	P3H1, P3H3, P4HA3	1380	21	18559	1.92122	1	0.998976	99.998
GOTERM_MF_DIRECT	GO:0031418~L-ascorbic acid binding	3	0.200938	0.482362	P3H1, P3H3, P4HA3	1286	21	16881	1.87525	1	0.991536	99.9976
UP_KEYWORDS	Dioxygenase	7	0.468855	0.532851	P3H1, P3H3, HIF1AN, FTO, P4HA3, ASPHD1, KDM3B	1448	83	20581	1.19872	1	0.862688	99.9981
UP_SEQ_FEATURE	metal ion-binding site:Iron	4	0.267917	0.685517	P3H1, P3H3, P4HA3, PPP3CB	1425	49	20063	1.14933	1	1	100
Annotation Cluster 129	Enrichment Score: 0.4424297924310657
Category	Term	Count	%	PValue	Genes	List Total	Pop Hits	Pop Total	Fold Enrichment	Bonferroni	Benjamini	FDR
INTERPRO	IPR013328:Dehydrogenase, multihelical	3	0.200938	0.167047	GPD1L, GLYR1, HIBADH	1380	10	18559	4.03457	1	0.957079	95.6108
INTERPRO	IPR008927:6-phosphogluconate dehydrogenase, C-terminal-like	3	0.200938	0.251019	GPD1L, GLYR1, HIBADH	1380	13	18559	3.10351	1	0.98177	99.287
GOTERM_MF_DIRECT	GO:0051287~NAD binding	5	0.334896	0.327583	GPD1L, NNT, DLD, GLYR1, HIBADH	1286	38	16881	1.7272	1	0.97459	99.8368
UP_SEQ_FEATURE	binding site:NAD	6	0.401875	0.337144	GPD1L, ART3, HSD3B7, DLD, GLYR1, HIBADH	1425	54	20063	1.56437	1	0.999973	99.9472
UP_KEYWORDS	NAD	15	1.00469	0.347702	NADK2, HSD3B7, HIBADH, GPD1L, AKR1C3, ART3, NNT, PARP12, PARP14, DLD, PARP15, ALDH2, ALDH4A1, GLYR1, NDUFS1	1448	175	20581	1.21829	1	0.733693	99.7796
UP_SEQ_FEATURE	nucleotide phosphate-binding region:NAD	7	0.468855	0.505751	GPD1L, NNT, DLD, ALDH2, ALDH4A1, GLYR1, HIBADH	1425	80	20063	1.23194	1	1	99.9998
INTERPRO	IPR016040:NAD(P)-binding domain	8	0.535834	0.982124	GPD1L, STEAP3, MTHFD1, NNT, HSD3B7, GLYR1, GFOD1, HIBADH	1380	179	18559	0.601053	1	1	100
Annotation Cluster 130	Enrichment Score: 0.43161215958448856
Category	Term	Count	%	PValue	Genes	List Total	Pop Hits	Pop Total	Fold Enrichment	Bonferroni	Benjamini	FDR
UP_SEQ_FEATURE	domain:HECT	4	0.267917	0.319629	UBE3B, HUWE1, UBE3C, SMURF1	1425	28	20063	2.01133	1	0.999955	99.9147
INTERPRO	IPR000569:HECT	4	0.267917	0.345829	UBE3B, HUWE1, UBE3C, SMURF1	1380	28	18559	1.92122	1	0.995363	99.9296
UP_SEQ_FEATURE	active site:Glycyl thioester intermediate	7	0.468855	0.391109	UBE3B, HUWE1, UBE2G1, BIRC6, UBE3C, SMURF1, UBE2L3	1425	71	20063	1.3881	1	0.999992	99.9889
SMART	SM00119:HECTc	4	0.267917	0.434256	UBE3B, HUWE1, UBE3C, SMURF1	862	28	10057	1.66672	1	0.959814	99.964
Annotation Cluster 131	Enrichment Score: 0.4301407096194733
Category	Term	Count	%	PValue	Genes	List Total	Pop Hits	Pop Total	Fold Enrichment	Bonferroni	Benjamini	FDR
INTERPRO	IPR019821:Kinesin, motor region, conserved site	6	0.401875	0.185915	KIF23, KIF1C, KIF7, KIF5B, KIF16B, KIFC3	1380	41	18559	1.96808	1	0.963296	97.0338
UP_SEQ_FEATURE	domain:Kinesin-motor	6	0.401875	0.199797	KIF23, KIF1C, KIF7, KIF5B, KIF16B, KIFC3	1425	44	20063	1.9199	1	0.999216	98.3263
INTERPRO	IPR001752:Kinesin, motor domain	6	0.401875	0.240381	KIF23, KIF1C, KIF7, KIF5B, KIF16B, KIFC3	1380	45	18559	1.79314	1	0.98136	99.0925
SMART	SM00129:KISc	6	0.401875	0.340824	KIF23, KIF1C, KIF7, KIF5B, KIF16B, KIFC3	862	45	10057	1.55561	1	0.935668	99.698
GOTERM_CC_DIRECT	GO:0005871~kinesin complex	6	0.401875	0.366665	KIF23, KIF1C, KIF7, KIF5B, KIF16B, KIFC3	1369	53	18224	1.50701	1	0.910616	99.89
GOTERM_MF_DIRECT	GO:0003777~microtubule motor activity	8	0.535834	0.408604	KIF23, KIF1C, DNAH11, KIF7, KIF5B, KIF16B, DYNC1H1, KIFC3	1286	80	16881	1.31267	1	0.984774	99.9795
GOTERM_BP_DIRECT	GO:0030705~cytoskeleton-dependent intracellular transport	3	0.200938	0.415312	KIF1C, KIF5B, KIF16B	1311	18	16792	2.13476	1	0.998796	99.9957
UP_KEYWORDS	Motor protein	11	0.736772	0.479575	KIF23, KIF1C, DNAH11, KIF7, KIF5B, MYO1C, MYH11, KIF16B, DYNC1H1, KIFC3, MYL9	1448	135	20581	1.15813	1	0.833271	99.9913
GOTERM_BP_DIRECT	GO:0007018~microtubule-based movement	7	0.468855	0.612738	KIF23, KIF1C, KIF7, KIF5B, KIF16B, DYNC1H1, KIFC3	1311	81	16792	1.10691	1	0.999956	100
GOTERM_MF_DIRECT	GO:0016887~ATPase activity	11	0.736772	0.897801	KIF23, KIF1C, DNAH11, KIF7, MACF1, ABCC1, ABCD4, ATP1A2, DYNC1H1, ABCG1, KIFC3	1286	183	16881	0.78904	1	0.999994	100
Annotation Cluster 132	Enrichment Score: 0.42249116171073225
Category	Term	Count	%	PValue	Genes	List Total	Pop Hits	Pop Total	Fold Enrichment	Bonferroni	Benjamini	FDR
UP_SEQ_FEATURE	zinc finger region:ZZ-type	3	0.200938	0.342436	EP300, TADA2B, DTNA	1425	17	20063	2.48458	1	0.999973	99.9544
INTERPRO	IPR000433:Zinc finger, ZZ-type	3	0.200938	0.390957	EP300, TADA2B, DTNA	1380	18	18559	2.24143	1	0.997127	99.9793
SMART	SM00291:ZnF_ZZ	3	0.200938	0.403476	EP300, TADA2B, DTNA	862	16	10057	2.18757	1	0.954589	99.9248
Annotation Cluster 133	Enrichment Score: 0.407370745267417
Category	Term	Count	%	PValue	Genes	List Total	Pop Hits	Pop Total	Fold Enrichment	Bonferroni	Benjamini	FDR
UP_SEQ_FEATURE	zinc finger region:FYVE-type	5	0.334896	0.298863	MYRIP, ZFYVE27, ZFYVE9, RBSN, FGD3	1425	39	20063	1.80504	1	0.999936	99.8519
INTERPRO	IPR000306:Zinc finger, FYVE-type	4	0.267917	0.366676	ZFYVE27, ZFYVE9, RBSN, FGD3	1380	29	18559	1.85497	1	0.996296	99.9595
SMART	SM00064:FYVE	4	0.267917	0.457438	ZFYVE27, ZFYVE9, RBSN, FGD3	862	29	10057	1.60925	1	0.966685	99.9799
INTERPRO	IPR017455:Zinc finger, FYVE-related	4	0.267917	0.468198	ZFYVE27, ZFYVE9, RBSN, FGD3	1380	34	18559	1.58218	1	0.998992	99.998
Annotation Cluster 134	Enrichment Score: 0.3739301767977726
Category	Term	Count	%	PValue	Genes	List Total	Pop Hits	Pop Total	Fold Enrichment	Bonferroni	Benjamini	FDR
INTERPRO	IPR001487:Bromodomain	6	0.401875	0.212589	ZMYND11, SP100, EP300, ASH1L, PBRM1, SP140	1380	43	18559	1.87654	1	0.973399	98.3222
INTERPRO	IPR011011:Zinc finger, FYVE/PHD-type	14	0.937709	0.248796	DPF2, ZMYND11, SP100, KMT2C, SP140, MYRIP, ZFYVE27, ZFYVE9, RBSN, ASH1L, PYGO1, SYTL1, NSD1, FGD3	1380	141	18559	1.33532	1	0.981548	99.2499
SMART	SM00297:BROMO	6	0.401875	0.288858	ZMYND11, SP100, EP300, ASH1L, PBRM1, SP140	862	42	10057	1.66672	1	0.909684	99.1313
UP_KEYWORDS	Bromodomain	5	0.334896	0.292887	ZMYND11, EP300, ASH1L, PBRM1, SP140	1448	39	20581	1.82223	1	0.687545	99.3001
UP_SEQ_FEATURE	domain:Bromo	4	0.267917	0.339574	ZMYND11, EP300, ASH1L, SP140	1425	29	20063	1.94197	1	0.999972	99.9506
INTERPRO	IPR019787:Zinc finger, PHD-finger	8	0.535834	0.371848	DPF2, ZMYND11, SP100, KMT2C, ASH1L, PYGO1, NSD1, SP140	1380	79	18559	1.36188	1	0.996527	99.9648
INTERPRO	IPR001965:Zinc finger, PHD-type	8	0.535834	0.495089	DPF2, ZMYND11, SP100, KMT2C, ASH1L, PYGO1, NSD1, SP140	1380	89	18559	1.20886	1	0.999296	99.9992
INTERPRO	IPR019786:Zinc finger, PHD-type, conserved site	6	0.401875	0.562679	ZMYND11, SP100, ASH1L, PYGO1, NSD1, SP140	1380	67	18559	1.20435	1	0.999746	99.9999
UP_SEQ_FEATURE	zinc finger region:PHD-type 2	3	0.200938	0.638583	DPF2, KMT2C, NSD1	1425	30	20063	1.40793	1	1	100
SMART	SM00249:PHD	8	0.535834	0.64865	DPF2, ZMYND11, SP100, KMT2C, ASH1L, PYGO1, NSD1, SP140	862	89	10057	1.04872	1	0.991339	100
UP_SEQ_FEATURE	zinc finger region:PHD-type 1	3	0.200938	0.690095	DPF2, KMT2C, NSD1	1425	33	20063	1.27994	1	1	100
UP_SEQ_FEATURE	zinc finger region:PHD-type	4	0.267917	0.723917	ZMYND11, ASH1L, PYGO1, SP140	1425	52	20063	1.08302	1	1	100
Annotation Cluster 135	Enrichment Score: 0.36662968320035577
Category	Term	Count	%	PValue	Genes	List Total	Pop Hits	Pop Total	Fold Enrichment	Bonferroni	Benjamini	FDR
GOTERM_BP_DIRECT	GO:0061077~chaperone-mediated protein folding	6	0.401875	0.158304	P3H1, CSNK2A1, PEX19, TTC9, FKBP10, FKBP11	1311	37	16792	2.07706	1	0.95831	96.0334
INTERPRO	IPR023566:Peptidyl-prolyl cis-trans isomerase, FKBP-type	3	0.200938	0.443868	TTC9, FKBP10, FKBP11	1380	20	18559	2.01728	1	0.998639	99.9956
GOTERM_MF_DIRECT	GO:0005528~FK506 binding	3	0.200938	0.456597	TTC9, FKBP10, FKBP11	1286	20	16881	1.96901	1	0.989509	99.9948
GOTERM_BP_DIRECT	GO:0000413~protein peptidyl-prolyl isomerization	4	0.267917	0.662563	TTC9, RANBP2, FKBP10, FKBP11	1311	43	16792	1.19149	1	0.999985	100
GOTERM_MF_DIRECT	GO:0003755~peptidyl-prolyl cis-trans isomerase activity	4	0.267917	0.690791	TTC9, RANBP2, FKBP10, FKBP11	1286	46	16881	1.14146	1	0.999111	100
Annotation Cluster 136	Enrichment Score: 0.36577057353286174
Category	Term	Count	%	PValue	Genes	List Total	Pop Hits	Pop Total	Fold Enrichment	Bonferroni	Benjamini	FDR
INTERPRO	IPR000608:Ubiquitin-conjugating enzyme, E2	5	0.334896	0.380767	AKTIP, UBE2G1, BIRC6, UBE2V2, UBE2L3	1380	42	18559	1.60102	1	0.996972	99.9725
GOTERM_MF_DIRECT	GO:0061631~ubiquitin conjugating enzyme activity	4	0.267917	0.381448	UBE2G1, BIRC6, UBE2V2, UBE2L3	1286	29	16881	1.81059	1	0.981416	99.9577
UP_SEQ_FEATURE	active site:Glycyl thioester intermediate	7	0.468855	0.391109	UBE3B, HUWE1, UBE2G1, BIRC6, UBE3C, SMURF1, UBE2L3	1425	71	20063	1.3881	1	0.999992	99.9889
INTERPRO	IPR016135:Ubiquitin-conjugating enzyme/RWD-like	5	0.334896	0.606073	AKTIP, UBE2G1, BIRC6, UBE2V2, UBE2L3	1380	56	18559	1.20076	1	0.999897	100
Annotation Cluster 137	Enrichment Score: 0.34138861084253286
Category	Term	Count	%	PValue	Genes	List Total	Pop Hits	Pop Total	Fold Enrichment	Bonferroni	Benjamini	FDR
GOTERM_BP_DIRECT	GO:0007032~endosome organization	5	0.334896	0.236941	VPS18, RAB5B, AKTIP, VPS11, SNX10	1311	32	16792	2.00133	1	0.985141	99.368
GOTERM_CC_DIRECT	GO:0030897~HOPS complex	3	0.200938	0.28353	VPS18, AKTIP, VPS11	1369	14	18224	2.85255	1	0.860958	99.3078
GOTERM_BP_DIRECT	GO:0007040~lysosome organization	3	0.200938	0.782987	VPS18, AKTIP, VPS11	1311	36	16792	1.06738	1	1	100
GOTERM_BP_DIRECT	GO:0008333~endosome to lysosome transport	3	0.200938	0.819316	VPS18, AKTIP, VPS11	1311	39	16792	0.985273	1	1	100
Annotation Cluster 138	Enrichment Score: 0.3324614926565182
Category	Term	Count	%	PValue	Genes	List Total	Pop Hits	Pop Total	Fold Enrichment	Bonferroni	Benjamini	FDR
UP_SEQ_FEATURE	domain:SANT	3	0.200938	0.394771	SMARCC1, TADA2B, MTA3	1425	19	20063	2.22305	1	0.999992	99.99
INTERPRO	IPR001005:SANT/Myb domain	5	0.334896	0.398016	PRDM11, SMARCC1, TADA2B, MTA3, EZH2	1380	43	18559	1.56378	1	0.997403	99.983
SMART	SM00717:SANT	5	0.334896	0.508611	PRDM11, SMARCC1, TADA2B, MTA3, EZH2	862	43	10057	1.35663	1	0.972625	99.9949
INTERPRO	IPR017884:SANT domain	3	0.200938	0.585494	SMARCC1, TADA2B, MTA3	1380	26	18559	1.55176	1	0.999837	100
Annotation Cluster 139	Enrichment Score: 0.3171105535892244
Category	Term	Count	%	PValue	Genes	List Total	Pop Hits	Pop Total	Fold Enrichment	Bonferroni	Benjamini	FDR
INTERPRO	IPR012163:Sialyltransferase	3	0.200938	0.279446	ST3GAL3, ST8SIA4, ST8SIA1	1380	14	18559	2.88183	1	0.9875	99.6321
PIR_SUPERFAMILY	PIRSF005557:sialyltransferase	3	0.200938	0.296171	ST3GAL3, ST8SIA4, ST8SIA1	132	14	1692	2.74675	1	0.999936	98.1092
INTERPRO	IPR001675:Glycosyl transferase, family 29	3	0.200938	0.443868	ST3GAL3, ST8SIA4, ST8SIA1	1380	20	18559	2.01728	1	0.998639	99.9956
GOTERM_BP_DIRECT	GO:0097503~sialylation	3	0.200938	0.469686	ST3GAL3, ST8SIA4, ST8SIA1	1311	20	16792	1.92128	1	0.999495	99.9993
GOTERM_CC_DIRECT	GO:0030173~integral component of Golgi membrane	4	0.267917	0.820807	ST3GAL3, ST8SIA4, ST8SIA1, YIF1B	1369	58	18224	0.918063	1	0.997507	100
GOTERM_BP_DIRECT	GO:0006486~protein glycosylation	7	0.468855	0.883472	ST3GAL3, B3GNT5, GALNT6, ST8SIA4, B3GALNT2, ST8SIA1, OAS2	1311	113	16792	0.79345	1	1	100
Annotation Cluster 140	Enrichment Score: 0.3106032998912065
Category	Term	Count	%	PValue	Genes	List Total	Pop Hits	Pop Total	Fold Enrichment	Bonferroni	Benjamini	FDR
UP_SEQ_FEATURE	domain:Arf-GAP	4	0.267917	0.359477	ACAP1, AGAP1, ARAP2, AGAP2	1425	30	20063	1.87724	1	0.999982	99.9718
INTERPRO	IPR001164:Arf GTPase activating protein	4	0.267917	0.387405	ACAP1, AGAP1, ARAP2, AGAP2	1380	30	18559	1.79314	1	0.997241	99.9771
SMART	SM00105:ArfGap	4	0.267917	0.480207	ACAP1, AGAP1, ARAP2, AGAP2	862	30	10057	1.55561	1	0.969581	99.9889
UP_SEQ_FEATURE	zinc finger region:C4-type	5	0.334896	0.855701	ACAP1, FHL5, AGAP1, ARAP2, AGAP2	1425	84	20063	0.838053	1	1	100
Annotation Cluster 141	Enrichment Score: 0.3029788392650439
Category	Term	Count	%	PValue	Genes	List Total	Pop Hits	Pop Total	Fold Enrichment	Bonferroni	Benjamini	FDR
UP_SEQ_FEATURE	domain:Chromo	3	0.200938	0.342436	CDYL, CBX7, CBX6	1425	17	20063	2.48458	1	0.999973	99.9544
INTERPRO	IPR023779:Chromo domain, conserved site	3	0.200938	0.443868	CDYL, CBX7, CBX6	1380	20	18559	2.01728	1	0.998639	99.9956
INTERPRO	IPR000953:Chromo domain/shadow	4	0.267917	0.448401	CDYL, SMARCC1, CBX7, CBX6	1380	33	18559	1.63013	1	0.998709	99.9962
SMART	SM00298:CHROMO	4	0.267917	0.54559	CDYL, SMARCC1, CBX7, CBX6	862	33	10057	1.41419	1	0.978644	99.9983
INTERPRO	IPR023780:Chromo domain	3	0.200938	0.585494	CDYL, CBX7, CBX6	1380	26	18559	1.55176	1	0.999837	100
INTERPRO	IPR016197:Chromo domain-like	3	0.200938	0.698616	CDYL, CBX7, CBX6	1380	32	18559	1.2608	1	0.999984	100
Annotation Cluster 142	Enrichment Score: 0.2948151892661986
Category	Term	Count	%	PValue	Genes	List Total	Pop Hits	Pop Total	Fold Enrichment	Bonferroni	Benjamini	FDR
UP_KEYWORDS	Serine protease	13	0.87073	0.288357	GZMA, CFB, GZMB, RHBDD1, GZMH, GZMK, LONP2, HTRA1, FAP, ST14, C2, CTSG, DPP4	1448	141	20581	1.31046	1	0.683332	99.2331
GOTERM_MF_DIRECT	GO:0008236~serine-type peptidase activity	7	0.468855	0.346597	GZMK, HTRA1, ZFYVE9, FAP, ST14, GZMB, DPP4	1286	63	16881	1.45853	1	0.976817	99.8974
UP_SEQ_FEATURE	domain:Peptidase S1	10	0.669792	0.369146	GZMK, CFB, GZMA, PAMR1, ST14, GZMB, C2, HGF, GZMH, CTSG	1425	109	20063	1.29168	1	0.999987	99.9787
INTERPRO	IPR009003:Trypsin-like cysteine/serine peptidase domain	11	0.736772	0.482338	GZMK, HTRA1, CFB, GZMA, PAMR1, ST14, GZMB, C2, HGF, GZMH, CTSG	1380	128	18559	1.15573	1	0.999152	99.9987
INTERPRO	IPR001254:Peptidase S1	10	0.669792	0.538388	GZMK, CFB, GZMA, PAMR1, ST14, GZMB, C2, HGF, GZMH, CTSG	1380	120	18559	1.12071	1	0.999631	99.9998
INTERPRO	IPR001314:Peptidase S1A, chymotrypsin-type	9	0.602813	0.608558	GZMK, CFB, GZMA, PAMR1, GZMB, C2, HGF, GZMH, CTSG	1380	113	18559	1.07112	1	0.999894	100
INTERPRO	IPR018114:Peptidase S1, trypsin family, active site	8	0.535834	0.641375	GZMK, CFB, GZMA, ST14, GZMB, C2, GZMH, CTSG	1380	102	18559	1.05479	1	0.999942	100
SMART	SM00020:Tryp_SPc	10	0.669792	0.690359	GZMK, CFB, GZMA, PAMR1, ST14, GZMB, C2, HGF, GZMH, CTSG	862	118	10057	0.988733	1	0.9945	100
UP_SEQ_FEATURE	active site:Charge relay system	12	0.803751	0.860543	GZMK, HTRA1, CFB, GZMA, FAP, ST14, PLA2G7, GZMB, C2, GZMH, DPP4, CTSG	1425	203	20063	0.832274	1	1	100
Annotation Cluster 143	Enrichment Score: 0.28881694538973846
Category	Term	Count	%	PValue	Genes	List Total	Pop Hits	Pop Total	Fold Enrichment	Bonferroni	Benjamini	FDR
UP_SEQ_FEATURE	domain:ABC transporter	3	0.200938	0.31571	TAP1, ABCD4, ABCG1	1425	16	20063	2.63987	1	0.999955	99.9052
INTERPRO	IPR011527:ABC transporter, transmembrane domain, type 1	4	0.267917	0.366676	TAP1, ABCC3, ABCC1, ABCD4	1380	29	18559	1.85497	1	0.996296	99.9595
INTERPRO	IPR017871:ABC transporter, conserved site	5	0.334896	0.415182	TAP1, ABCC3, ABCC1, ABCD4, ABCG1	1380	44	18559	1.52824	1	0.998004	99.9896
INTERPRO	IPR003439:ABC transporter-like	5	0.334896	0.51495	TAP1, ABCC3, ABCC1, ABCD4, ABCG1	1380	50	18559	1.34486	1	0.9995	99.9996
KEGG_PATHWAY	hsa02010:ABC transporters	5	0.334896	0.520443	TAP1, ABCC3, ABCC1, ABCD4, ABCG1	585	44	6879	1.33625	1	0.810402	99.9935
GOTERM_MF_DIRECT	GO:0042626~ATPase activity, coupled to transmembrane movement of substances	4	0.267917	0.661246	TAP1, ABCC3, ABCC1, ABCD4	1286	44	16881	1.19334	1	0.998608	100
INTERPRO	IPR003593:AAA+ ATPase domain	10	0.669792	0.688756	DNAH11, LONP2, NAV1, TAP1, ABCC3, TOR4A, ABCC1, ABCD4, DYNC1H1, ABCG1	1380	136	18559	0.988864	1	0.999979	100
SMART	SM00382:AAA	10	0.669792	0.833852	DNAH11, LONP2, NAV1, TAP1, ABCC3, TOR4A, ABCC1, ABCD4, DYNC1H1, ABCG1	862	136	10057	0.857872	1	0.999426	100
Annotation Cluster 144	Enrichment Score: 0.2887880992241411
Category	Term	Count	%	PValue	Genes	List Total	Pop Hits	Pop Total	Fold Enrichment	Bonferroni	Benjamini	FDR
INTERPRO	IPR015943:WD40/YVTN repeat-like-containing domain	29	1.9424	0.263364	UTP18, NBEA, TAF5L, DMXL1, WDR54, EIF3B, FBXW5, DCAF10, SEMA3E, ZNF106, SEMA3B, VPS11, BCAS3, WDTC1, NBAS, PLXNB1, DDB1, TECPR2, TLE4, BIRC6, CORO7, RPTOR, WDR48, CORO1C, EML3, ARPC1B, DCAF6, WDR1, WDR44	1380	331	18559	1.17827	1	0.984154	99.4634
UP_KEYWORDS	WD repeat	23	1.54052	0.32803	WDTC1, NBAS, UTP18, TECPR2, TLE4, CORO7, NBEA, RPTOR, WDR48, CORO1C, EML3, ARPC1B, WDR54, DMXL1, DCAF6, TAF5L, EIF3B, FBXW5, DCAF10, ZNF106, WDR1, WDR44, BCAS3	1448	281	20581	1.16337	1	0.717397	99.6627
UP_SEQ_FEATURE	repeat:WD 1	23	1.54052	0.330257	WDTC1, NBAS, UTP18, TECPR2, TLE4, CORO7, NBEA, RPTOR, WDR48, CORO1C, EML3, ARPC1B, WDR54, DMXL1, DCAF6, TAF5L, EIF3B, FBXW5, DCAF10, ZNF106, WDR1, WDR44, BCAS3	1425	278	20063	1.16483	1	0.999968	99.9361
UP_SEQ_FEATURE	repeat:WD 2	23	1.54052	0.330257	WDTC1, NBAS, UTP18, TECPR2, TLE4, CORO7, NBEA, RPTOR, WDR48, CORO1C, EML3, ARPC1B, WDR54, DMXL1, DCAF6, TAF5L, EIF3B, FBXW5, DCAF10, ZNF106, WDR1, WDR44, BCAS3	1425	278	20063	1.16483	1	0.999968	99.9361
UP_SEQ_FEATURE	repeat:WD 3	22	1.47354	0.357232	WDTC1, UTP18, TECPR2, TLE4, CORO7, NBEA, RPTOR, WDR48, CORO1C, EML3, ARPC1B, WDR54, DCAF6, TAF5L, DMXL1, EIF3B, FBXW5, DCAF10, ZNF106, WDR1, WDR44, BCAS3	1425	269	20063	1.15147	1	0.999983	99.97
INTERPRO	IPR017986:WD40-repeat-containing domain	25	1.67448	0.423613	UTP18, NBEA, TAF5L, DMXL1, WDR54, EIF3B, DCAF10, FBXW5, ZNF106, BCAS3, VPS11, WDTC1, NBAS, DDB1, TECPR2, TLE4, CORO7, RPTOR, WDR48, CORO1C, ARPC1B, EML3, DCAF6, WDR1, WDR44	1380	306	18559	1.09874	1	0.998109	99.9919
UP_SEQ_FEATURE	repeat:WD 6	15	1.00469	0.530181	WDR48, ARPC1B, EML3, WDTC1, DMXL1, TAF5L, DCAF6, DCAF10, UTP18, TLE4, CORO7, ZNF106, WDR1, WDR44, RPTOR	1425	196	20063	1.0775	1	1	99.9999
UP_SEQ_FEATURE	repeat:WD 4	19	1.27261	0.545016	WDTC1, UTP18, TLE4, CORO7, NBEA, RPTOR, WDR48, CORO1C, ARPC1B, EML3, WDR54, DCAF6, TAF5L, DMXL1, EIF3B, DCAF10, ZNF106, WDR1, WDR44	1425	255	20063	1.04905	1	1	99.9999
INTERPRO	IPR001680:WD40 repeat	20	1.33958	0.61876	WDTC1, UTP18, TECPR2, TLE4, CORO7, NBEA, RPTOR, WDR48, CORO1C, ARPC1B, EML3, WDR54, DCAF6, TAF5L, DMXL1, DCAF10, FBXW5, ZNF106, WDR1, WDR44	1380	268	18559	1.00362	1	0.999914	100
UP_SEQ_FEATURE	repeat:WD 5	17	1.13865	0.619442	WDTC1, UTP18, TLE4, CORO7, NBEA, RPTOR, WDR48, ARPC1B, EML3, DCAF6, TAF5L, DMXL1, EIF3B, DCAF10, ZNF106, WDR1, WDR44	1425	237	20063	1.00991	1	1	100
UP_SEQ_FEATURE	repeat:WD 8	5	0.334896	0.624146	WDR48, EML3, DMXL1, CORO7, WDR1	1425	60	20063	1.17327	1	1	100
UP_SEQ_FEATURE	repeat:WD 7	11	0.736772	0.636034	WDR48, EML3, DCAF6, WDTC1, DMXL1, DCAF10, TLE4, CORO7, WDR1, WDR44, RPTOR	1425	151	20063	1.02564	1	1	100
SMART	SM00320:WD40	20	1.33958	0.832807	WDTC1, UTP18, TECPR2, TLE4, CORO7, NBEA, RPTOR, WDR48, CORO1C, ARPC1B, EML3, WDR54, DCAF6, TAF5L, DMXL1, DCAF10, FBXW5, ZNF106, WDR1, WDR44	862	267	10057	0.873937	1	0.999456	100
INTERPRO	IPR020472:G-protein beta WD-40 repeat	5	0.334896	0.921991	WDR48, TAF5L, CORO7, WDR1, WDR44	1380	93	18559	0.72304	1	1	100
INTERPRO	IPR019775:WD40 repeat, conserved site	8	0.535834	0.96759	WDR48, CORO1C, TAF5L, DCAF10, UTP18, TLE4, CORO7, WDR1	1380	166	18559	0.648123	1	1	100
Annotation Cluster 145	Enrichment Score: 0.2822409917405252
Category	Term	Count	%	PValue	Genes	List Total	Pop Hits	Pop Total	Fold Enrichment	Bonferroni	Benjamini	FDR
KEGG_PATHWAY	hsa04931:Insulin resistance	11	0.736772	0.435829	PPARA, PPP1R3D, PRKCQ, TNF, PYGM, SLC2A4, PRKAG2, MLXIP, PIK3R5, MTOR, PYGB	585	108	6879	1.19767	1	0.766722	99.9454
KEGG_PATHWAY	hsa04920:Adipocytokine signaling pathway	7	0.468855	0.552633	PPARA, PRKCQ, TNF, SLC2A4, NFKBIE, PRKAG2, MTOR	585	70	6879	1.1759	1	0.828024	99.9974
KEGG_PATHWAY	hsa04930:Type II diabetes mellitus	5	0.334896	0.590914	TNF, SLC2A4, PIK3R5, MTOR, CACNA1C	585	48	6879	1.22489	1	0.845022	99.9992
Annotation Cluster 146	Enrichment Score: 0.2710315593490396
Category	Term	Count	%	PValue	Genes	List Total	Pop Hits	Pop Total	Fold Enrichment	Bonferroni	Benjamini	FDR
INTERPRO	IPR008160:Collagen triple helix repeat	8	0.535834	0.409129	CTHRC1, MSR1, COL21A1, FCN1, COL28A1, COL11A2, COL4A6, COL4A5	1380	82	18559	1.31205	1	0.997833	99.9876
UP_SEQ_FEATURE	region of interest:Triple-helical region	3	0.200938	0.493024	COL11A2, COL4A6, COL4A5	1425	23	20063	1.83643	1	0.999999	99.9996
UP_KEYWORDS	Collagen	8	0.535834	0.539027	CTHRC1, MSR1, COL21A1, FCN1, COL28A1, COL11A2, COL4A6, COL4A5	1448	98	20581	1.16028	1	0.864461	99.9985
GOTERM_CC_DIRECT	GO:0005581~collagen trimer	8	0.535834	0.541887	CTHRC1, MSR1, COL21A1, FCN1, COL28A1, COL11A2, COL4A6, COL4A5	1369	92	18224	1.15756	1	0.966697	99.9991
UP_SEQ_FEATURE	domain:Collagen-like	3	0.200938	0.749194	CTHRC1, MSR1, FCN1	1425	37	20063	1.14156	1	1	100
Annotation Cluster 147	Enrichment Score: 0.2672196094975852
Category	Term	Count	%	PValue	Genes	List Total	Pop Hits	Pop Total	Fold Enrichment	Bonferroni	Benjamini	FDR
UP_KEYWORDS	Glycosidase	7	0.468855	0.520802	SMPDL3B, GLA, GUSB, CEMIP, GLB1L2, CTBS, AGL	1448	82	20581	1.21334	1	0.856318	99.9973
INTERPRO	IPR013781:Glycoside hydrolase, catalytic domain	4	0.267917	0.52553	GUSB, GLB1L2, CTBS, AGL	1380	37	18559	1.4539	1	0.999568	99.9997
INTERPRO	IPR017853:Glycoside hydrolase, superfamily	5	0.334896	0.576861	GLA, GUSB, GLB1L2, CTBS, AGL	1380	54	18559	1.24524	1	0.999809	100
Annotation Cluster 148	Enrichment Score: 0.2610867151971432
Category	Term	Count	%	PValue	Genes	List Total	Pop Hits	Pop Total	Fold Enrichment	Bonferroni	Benjamini	FDR
COG_ONTOLOGY	Signal transduction mechanisms / Cytoskeleton / Cell division and chromosome partitioning / General function prediction only	5	0.334896	0.291446	TESC, NCS1, RCN3, MYL9, KCNIP3	130	43	2026	1.81216	0.999935	0.747947	94.3989
UP_SEQ_FEATURE	domain:EF-hand 3	7	0.468855	0.684454	SLC25A12, SLC25A23, CAPN14, NCS1, RCN3, MYL9, KCNIP3	1425	96	20063	1.02662	1	1	100
UP_SEQ_FEATURE	domain:EF-hand 4	4	0.267917	0.82573	SLC25A12, NCS1, RCN3, KCNIP3	1425	62	20063	0.908342	1	1	100
Annotation Cluster 149	Enrichment Score: 0.26064153282096536
Category	Term	Count	%	PValue	Genes	List Total	Pop Hits	Pop Total	Fold Enrichment	Bonferroni	Benjamini	FDR
INTERPRO	IPR002937:Amine oxidase	3	0.200938	0.167047	MAOA, MAOB, SMOX	1380	10	18559	4.03457	1	0.957079	95.6108
GOTERM_MF_DIRECT	GO:0071949~FAD binding	3	0.200938	0.531548	CRY2, AGPS, MICAL3	1286	23	16881	1.71218	1	0.995028	99.9995
INTERPRO	IPR023753:Pyridine nucleotide-disulphide oxidoreductase, FAD/NAD(P)-binding domain	5	0.334896	0.634019	MAOA, DLD, MICAL3, MAOB, SMOX	1380	58	18559	1.15936	1	0.999936	100
UP_KEYWORDS	FAD	8	0.535834	0.661905	STEAP3, CRY2, AGPS, MAOA, DLD, MICAL3, MAOB, SMOX	1448	110	20581	1.0337	1	0.927843	100
UP_KEYWORDS	Flavoprotein	8	0.535834	0.762555	STEAP3, CRY2, AGPS, MAOA, DLD, MICAL3, MAOB, SMOX	1448	122	20581	0.932026	1	0.960842	100
GOTERM_MF_DIRECT	GO:0050660~flavin adenine dinucleotide binding	3	0.200938	0.960732	AGPS, DLD, MAOB	1286	64	16881	0.615316	1	1	100
Annotation Cluster 150	Enrichment Score: 0.25199771916577746
Category	Term	Count	%	PValue	Genes	List Total	Pop Hits	Pop Total	Fold Enrichment	Bonferroni	Benjamini	FDR
UP_SEQ_FEATURE	repeat:IV	3	0.200938	0.559761	ITGB7, CACNA1H, CACNA1C	1425	26	20063	1.62453	1	1	100
UP_SEQ_FEATURE	repeat:III	3	0.200938	0.559761	ITGB7, CACNA1H, CACNA1C	1425	26	20063	1.62453	1	1	100
UP_SEQ_FEATURE	repeat:II	3	0.200938	0.559761	ITGB7, CACNA1H, CACNA1C	1425	26	20063	1.62453	1	1	100
UP_SEQ_FEATURE	repeat:I	3	0.200938	0.559761	ITGB7, CACNA1H, CACNA1C	1425	26	20063	1.62453	1	1	100
Annotation Cluster 151	Enrichment Score: 0.25057465929290085
Category	Term	Count	%	PValue	Genes	List Total	Pop Hits	Pop Total	Fold Enrichment	Bonferroni	Benjamini	FDR
INTERPRO	IPR016201:Plexin-like fold	5	0.334896	0.415182	ATRNL1, PLXNB1, ITGB7, SEMA3E, SEMA3B	1380	44	18559	1.52824	1	0.998004	99.9896
GOTERM_BP_DIRECT	GO:0071526~semaphorin-plexin signaling pathway	4	0.267917	0.481144	PLXNB1, SEMA3E, SEMA3B, FLNA	1311	33	16792	1.55255	1	0.999576	99.9995
SMART	SM00423:PSI	5	0.334896	0.489768	ATRNL1, PLXNB1, ITGB7, SEMA3E, SEMA3B	862	42	10057	1.38893	1	0.96972	99.9915
GOTERM_MF_DIRECT	GO:0030215~semaphorin receptor binding	3	0.200938	0.531548	PLXNB1, SEMA3E, SEMA3B	1286	23	16881	1.71218	1	0.995028	99.9995
UP_SEQ_FEATURE	domain:Sema	3	0.200938	0.656465	PLXNB1, SEMA3E, SEMA3B	1425	31	20063	1.36251	1	1	100
INTERPRO	IPR001627:Semaphorin/CD100 antigen	3	0.200938	0.681722	PLXNB1, SEMA3E, SEMA3B	1380	31	18559	1.30147	1	0.999976	100
SMART	SM00630:Sema	3	0.200938	0.757028	PLXNB1, SEMA3E, SEMA3B	862	31	10057	1.12907	1	0.997848	100
Annotation Cluster 152	Enrichment Score: 0.248764315481679
Category	Term	Count	%	PValue	Genes	List Total	Pop Hits	Pop Total	Fold Enrichment	Bonferroni	Benjamini	FDR
UP_SEQ_FEATURE	repeat:1-4	3	0.200938	0.394771	ACAN, PRRC2A, MYLK	1425	19	20063	2.22305	1	0.999992	99.99
UP_SEQ_FEATURE	repeat:1-3	3	0.200938	0.420222	ACAN, PRRC2A, MYLK	1425	20	20063	2.11189	1	0.999996	99.9955
UP_SEQ_FEATURE	repeat:1-2	3	0.200938	0.690095	ACAN, PRRC2A, MYLK	1425	33	20063	1.27994	1	1	100
UP_SEQ_FEATURE	repeat:1-1	3	0.200938	0.705866	ACAN, PRRC2A, MYLK	1425	34	20063	1.24229	1	1	100
UP_SEQ_FEATURE	repeat:2-2	3	0.200938	0.705866	ACAN, PRRC2A, MYLK	1425	34	20063	1.24229	1	1	100
Annotation Cluster 153	Enrichment Score: 0.2453276422972935
Category	Term	Count	%	PValue	Genes	List Total	Pop Hits	Pop Total	Fold Enrichment	Bonferroni	Benjamini	FDR
UP_SEQ_FEATURE	domain:IQ	6	0.401875	0.437649	DCAF6, UBE3B, RASGRF2, MYH11, UBE3C, GAP43	1425	61	20063	1.38485	1	0.999998	99.9974
INTERPRO	IPR000048:IQ motif, EF-hand binding site	7	0.468855	0.634584	DCAF6, UBE3B, RASGRF2, MYO1C, MYH11, UBE3C, GAP43	1380	87	18559	1.08207	1	0.999934	100
SMART	SM00015:IQ	5	0.334896	0.661305	UBE3B, MYO1C, MYH11, UBE3C, GAP43	862	52	10057	1.12183	1	0.992247	100
Annotation Cluster 154	Enrichment Score: 0.242922191473439
Category	Term	Count	%	PValue	Genes	List Total	Pop Hits	Pop Total	Fold Enrichment	Bonferroni	Benjamini	FDR
UP_KEYWORDS	Endonuclease	7	0.468855	0.544772	FAN1, ELAC2, SMG6, SETMAR, ERCC4, DNASE1L3, ZC3H12D	1448	84	20581	1.18445	1	0.865911	99.9987
GOTERM_MF_DIRECT	GO:0004519~endonuclease activity	5	0.334896	0.566132	ELAC2, SETMAR, ERCC4, DNASE1L3, ZC3H12D	1286	52	16881	1.26219	1	0.996112	99.9999
UP_KEYWORDS	Nuclease	10	0.669792	0.605481	FAN1, PARN, DCLRE1B, ELAC2, SMG6, SETMAR, DIS3L, ERCC4, DNASE1L3, ZC3H12D	1448	134	20581	1.0607	1	0.901053	99.9998
Annotation Cluster 155	Enrichment Score: 0.23557494726497727
Category	Term	Count	%	PValue	Genes	List Total	Pop Hits	Pop Total	Fold Enrichment	Bonferroni	Benjamini	FDR
INTERPRO	IPR013083:Zinc finger, RING/FYVE/PHD-type	39	2.61219	0.23754	DPF2, ZMYND11, KMT2C, CBLL1, CNOT4, TRIM46, RBSN, ZFYVE9, RNF128, RNF38, RNF10, RNF167, RNF149, VPS11, LONRF2, FGD3, USP13, DTX4, SP100, CBL, UBR3, PDZRN4, UBOX5, RNF175, TRIM22, SP140, RNF180, PJA2, TRIM37, MYRIP, ZFYVE27, ASH1L, PYGO1, SIAH2, RNF26, USP22, NSD1, SYTL1, NEURL3	1380	453	18559	1.15782	1	0.980906	99.0327
INTERPRO	IPR001841:Zinc finger, RING-type	24	1.6075	0.443372	DTX4, RNF144B, KMT2C, CBL, PDZRN4, RNF175, CBLL1, UBOX5, TRIM22, CNOT4, TRIM37, TRIM46, PJA2, RNF180, RNF128, RNF38, RNF10, RNF149, RNF167, SIAH2, RNF26, VPS11, LONRF2, NEURL3	1380	295	18559	1.09412	1	0.998677	99.9955
UP_SEQ_FEATURE	zinc finger region:RING-type	14	0.937709	0.838591	VPS18, KMT2C, CBL, CBLL1, UBOX5, TRIM22, RNF180, RNF38, RNF10, SIAH2, RNF26, VPS11, NEURL3, LONRF2	1425	230	20063	0.857001	1	1	100
SMART	SM00184:RING	18	1.20563	0.845959	DTX4, RNF144B, KMT2C, CBL, PDZRN4, RNF175, TRIM22, PJA2, RNF180, TRIM46, RNF128, RNF38, RNF10, RNF149, RNF167, VPS11, NEURL3, LONRF2	862	244	10057	0.860684	1	0.999546	100
INTERPRO	IPR017907:Zinc finger, RING-type, conserved site	10	0.669792	0.888629	RNF180, TRIM46, RNF144B, CBL, PDZRN4, RNF10, UBOX5, CBLL1, TRIM22, LONRF2	1380	169	18559	0.795772	1	1	100
Annotation Cluster 156	Enrichment Score: 0.23213393305417004
Category	Term	Count	%	PValue	Genes	List Total	Pop Hits	Pop Total	Fold Enrichment	Bonferroni	Benjamini	FDR
UP_SEQ_FEATURE	zinc finger region:C3H1-type 3	3	0.200938	0.445112	ZC3H4, PARP12, MBNL2	1425	21	20063	2.01133	1	0.999998	99.998
INTERPRO	IPR000571:Zinc finger, CCCH-type	6	0.401875	0.448639	ZC3H13, ZC3H4, PARP12, MBNL2, ZC3H12D, CNOT4	1380	59	18559	1.36765	1	0.998664	99.9962
UP_SEQ_FEATURE	zinc finger region:C3H1-type 2	3	0.200938	0.656465	ZC3H4, PARP12, MBNL2	1425	31	20063	1.36251	1	1	100
UP_SEQ_FEATURE	zinc finger region:C3H1-type 1	3	0.200938	0.656465	ZC3H4, PARP12, MBNL2	1425	31	20063	1.36251	1	1	100
SMART	SM00356:ZnF_C3H1	4	0.267917	0.802676	ZC3H13, ZC3H4, PARP12, MBNL2	862	49	10057	0.952413	1	0.999058	100
Annotation Cluster 157	Enrichment Score: 0.22258868228463446
Category	Term	Count	%	PValue	Genes	List Total	Pop Hits	Pop Total	Fold Enrichment	Bonferroni	Benjamini	FDR
INTERPRO	IPR020837:Fibrinogen, conserved site	3	0.200938	0.417718	ANGPTL6, FCN1, ANGPTL1	1380	19	18559	2.12346	1	0.998029	99.9904
INTERPRO	IPR014715:Fibrinogen, alpha/beta/gamma chain, C-terminal globular, subdomain 2	3	0.200938	0.541385	ANGPTL6, FCN1, ANGPTL1	1380	24	18559	1.68107	1	0.99964	99.9998
SMART	SM00186:FBG	3	0.200938	0.621332	ANGPTL6, FCN1, ANGPTL1	862	24	10057	1.45838	1	0.988441	99.9999
INTERPRO	IPR014716:Fibrinogen, alpha/beta/gamma chain, C-terminal globular, subdomain 1	3	0.200938	0.681722	ANGPTL6, FCN1, ANGPTL1	1380	31	18559	1.30147	1	0.999976	100
UP_SEQ_FEATURE	domain:Fibrinogen C-terminal	3	0.200938	0.690095	ANGPTL6, FCN1, ANGPTL1	1425	33	20063	1.27994	1	1	100
INTERPRO	IPR002181:Fibrinogen, alpha/beta/gamma chain, C-terminal globular domain	3	0.200938	0.698616	ANGPTL6, FCN1, ANGPTL1	1380	32	18559	1.2608	1	0.999984	100
Annotation Cluster 158	Enrichment Score: 0.20983287061351727
Category	Term	Count	%	PValue	Genes	List Total	Pop Hits	Pop Total	Fold Enrichment	Bonferroni	Benjamini	FDR
GOTERM_BP_DIRECT	GO:0009952~anterior/posterior pattern specification	10	0.669792	0.170018	MSX2, HOXA2, HOXA3, HOXA5, HOXA11, YY1, EMX2, HOXA10, PBX1, SCMH1	1311	80	16792	1.60107	1	0.964903	96.949
INTERPRO	IPR020479:Homeodomain, metazoa	10	0.669792	0.243501	MSX2, DLX2, DLX1, HOXA2, HOXA3, HOXA5, HOXA11, DLX4, EMX2, HOXA10	1380	92	18559	1.4618	1	0.981347	99.1542
INTERPRO	IPR000047:Helix-turn-helix motif	4	0.267917	0.715781	DLX2, DLX1, DLX4, EMX2	1380	49	18559	1.09784	1	0.999989	100
UP_SEQ_FEATURE	DNA-binding region:Homeobox	12	0.803751	0.804063	MSX2, DLX2, DLX1, HOXA2, HOXA3, HOXA5, HOXA11, DLX4, EMX2, HOXA10, ADNP, SIX5	1425	191	20063	0.884563	1	1	100
UP_KEYWORDS	Homeobox	16	1.07167	0.829371	HOXA11, EMX2, ADNP, ZEB2, SIX5, MSX2, DLX2, HOXA2, DLX1, HOXA3, HOXA5, DLX4, HOXA10, PBX1, MEIS3P1, PBX4	1448	262	20581	0.867994	1	0.978519	100
INTERPRO	IPR017970:Homeobox, conserved site	12	0.803751	0.843422	MSX2, DLX2, DLX1, HOXA2, HOXA3, HOXA5, HOXA11, DLX4, EMX2, HOXA10, PBX1, SIX5	1380	190	18559	0.849382	1	1	100
INTERPRO	IPR001356:Homeodomain	16	1.07167	0.862902	HOXA11, EMX2, ADNP, ZEB2, SIX5, MSX2, DLX2, HOXA2, DLX1, HOXA3, HOXA5, DLX4, HOXA10, PBX1, MEIS3P1, PBX4	1380	256	18559	0.840534	1	1	100
INTERPRO	IPR009057:Homeodomain-like	19	1.27261	0.947142	HOXA11, EMX2, MTA3, TADA2B, ADNP, ZEB2, SIX5, MSX2, DLX2, HOXA2, DLX1, HOXA3, HOXA5, SMARCC1, DLX4, HOXA10, MEIS3P1, PBX1, PBX4	1380	336	18559	0.760484	1	1	100
SMART	SM00389:HOX	16	1.07167	0.949003	HOXA11, EMX2, ADNP, ZEB2, SIX5, MSX2, DLX2, HOXA2, DLX1, HOXA3, HOXA5, DLX4, HOXA10, PBX1, MEIS3P1, PBX4	862	250	10057	0.746691	1	0.999983	100
Annotation Cluster 159	Enrichment Score: 0.20333531399171514
Category	Term	Count	%	PValue	Genes	List Total	Pop Hits	Pop Total	Fold Enrichment	Bonferroni	Benjamini	FDR
UP_SEQ_FEATURE	domain:TSP N-terminal	3	0.200938	0.493024	COL21A1, COL11A2, THBS2	1425	23	20063	1.83643	1	0.999999	99.9996
SMART	SM00210:TSPN	3	0.200938	0.597772	COL21A1, COL11A2, THBS2	862	23	10057	1.52179	1	0.98548	99.9997
INTERPRO	IPR001791:Laminin G domain	4	0.267917	0.832895	COL21A1, NRXN2, COL11A2, THBS2	1380	60	18559	0.89657	1	1	100
Annotation Cluster 160	Enrichment Score: 0.20022729881313625
Category	Term	Count	%	PValue	Genes	List Total	Pop Hits	Pop Total	Fold Enrichment	Bonferroni	Benjamini	FDR
GOTERM_MF_DIRECT	GO:0003700~transcription factor activity, sequence-specific DNA binding	78	5.22438	0.338116	PPARA, THRA, LZTS1, TBX21, YBX1, ZBTB38, TAF5L, SIN3A, HEY2, SPIB, ZFAT, MKL1, EGR3, ZNF544, YY1, MTA3, TADA2B, EOMES, MECP2, LEF1, MXD1, HMGA1, SP140, TCFL5, MNT, NFE2L1, PRDM1, ZNF382, SOX4, HCFC1, NFYB, ELK3, SOX6, SRF, TCF7L2, NPAS1, STAT4, HOXA3, HOXA5, TFDP2, MLXIP, NFATC4, ARNTL2, RUNX1, ZNF268, RUNX2, ETV5, ZNF470, SIM2, ZNF267, MAF, PLAG1, RFX8, KAT7, IKZF3, CBL, PARK2, ZFP2, TRIM22, ZNF…	1286	961	16881	1.06544	1	0.977395	99.8736
UP_KEYWORDS	Transcription	171	11.4534	0.447005	THRA, ZXDB, CNOT1, MAF1, CBX7, CBX6, KANK2, CIPC, ZNF777, TAF5L, CSNK2A1, CRY2, SIN3A, CDKN2A, ZNF774, PHTF2, PATZ1, RARB, TWIST1, POU2AF1, BEND6, YY1, TADA2B, EOMES, MECP2, ARID1A, RRP8, SIX5, TRIM37, RBPMS, EP300, TCFL5, PARP14, PARP15, MNT, CDCA7L, NFE2L1, PIAS1, PRDM1, LRPPRC, ZNF382, CRTC3, HOXA11, TAF9B, SOX4, ELK3, SOX6, SRF, HOXA2, HOXA3, PELP1, HOXA5, TFDP2, CASZ1, HOXA10, ZNF425, PBRM1,…	1448	2398	20581	1.01355	1	0.817814	99.9793
UP_KEYWORDS	Transcription regulation	166	11.1186	0.456882	THRA, ZXDB, CNOT1, MAF1, CBX7, CBX6, KANK2, CIPC, ZNF777, TAF5L, CSNK2A1, CRY2, SIN3A, CDKN2A, ZNF774, PHTF2, PATZ1, RARB, TWIST1, POU2AF1, BEND6, YY1, TADA2B, EOMES, MECP2, ARID1A, RRP8, SIX5, RBPMS, EP300, TCFL5, PARP14, PARP15, MNT, CDCA7L, NFE2L1, PIAS1, PRDM1, LRPPRC, ZNF382, CRTC3, HOXA11, TAF9B, SOX4, ELK3, SOX6, SRF, HOXA2, HOXA3, HOXA5, TFDP2, CASZ1, HOXA10, ZNF425, PBRM1, RNF10, ARNTL2,…	1448	2332	20581	1.01176	1	0.82157	99.984
UP_KEYWORDS	Nucleus	363	24.3135	0.67239	RAD51C, NAF1, SRP68, SNCA, DNASE1L3, PRKX, TAF5L, ZNF777, CRY2, SIN3A, ZNF774, PHTF2, ZNF106, PATZ1, SMOX, TLK2, RARB, TWIST1, LYRM1, YY1, TADA2B, EMX2, BTBD7, MECP2, EOMES, TOX4, DCAF6, DCLRE1B, HUWE1, RCC2, PARP12, PARP14, MAPK4, PARP15, MNT, CDCA7L, PIAS1, PRDM1, ZNF382, PNMA1, CRTC3, MOB2, NFKBID, NEK1, HOXA11, TAF9B, DUSP10, PRRC2A, OAS2, HOXA10, CASZ1, PBRM1, UBASH3A, ARNTL2, VEZF1, PLAG1, …	1448	5244	20581	0.983879	1	0.930394	100
UP_KEYWORDS	DNA-binding	130	8.7073	0.924286	RAD51C, THRA, ZNF777, CDKN2A, ZNF774, PHTF2, PATZ1, RARB, TWIST1, YY1, MTA3, EMX2, EOMES, MECP2, ARID1A, SIX5, TOX4, SP140, TCFL5, HUWE1, MNT, NFE2L1, PRDM1, PIAS1, TNFAIP3, EP400, ZNF382, LRPPRC, HOXA11, SOX4, SOX6, ELK3, SRF, PEG10, HOXA2, HOXA3, POLE2, HOXA5, TFDP2, CASZ1, HOXA10, ZNF425, PBRM1, RNF10, ARNTL2, VEZF1, RUNX1, RUNX2, HIST1H4H, RFX8, PLAG1, IKZF3, SMG6, ZNF620, AIM2, SREBF2, DLX2,…	1448	2050	20581	0.901337	1	0.994018	100
GOTERM_BP_DIRECT	GO:0006355~regulation of transcription, DNA-templated	102	6.83188	0.957263	THRA, CRABP2, ZXDB, ZNF777, TAF5L, SIN3A, CSNK2A1, ZNF774, PHTF2, RNF38, PATZ1, RARB, POU2AF1, EMX2, SIX5, SP140, RALGAPA1, RBPMS, EP300, TCFL5, PARP14, PARP15, CDCA7L, ERC1, ZNF382, LRPPRC, HOXA11, SOX4, SOX6, HOXA3, HOXA10, CASZ1, ZNF425, PBRM1, ARNTL2, RUNX2, MN1, RFX8, KAT7, BMP2, ZBTB46, ZNF620, PTPN14, UBE2L3, ZNF585B, ABCG1, YY1AP1, DLX1, ZNF217, DLX4, ABL1, SCMH1, ZNF219, ENG, LZTS1, TBX2…	1311	1504	16792	0.868664	1	1	100
GOTERM_BP_DIRECT	GO:0006351~transcription, DNA-templated	134	8.97522	0.965535	THRA, ZXDB, CNOT1, MAF1, CBX7, CBX6, KANK2, CIPC, ZNF777, CSNK2A1, CRY2, SIN3A, CDKN2A, ZNF774, PHTF2, PATZ1, RARB, TWIST1, BEND6, YY1, TADA2B, EOMES, MECP2, RRP8, ARID1A, SIX5, SPOCD1, TRIM37, RBPMS, PARP14, PARP15, CDCA7L, PIAS1, PRDM1, ZNF382, LRPPRC, CRTC3, HOXA11, SOX6, HOXA2, HOXA3, PELP1, TFDP2, CASZ1, ZNF425, PBRM1, RNF10, ARNTL2, MN1, HELLS, RFX8, PLAG1, KAT7, ZBTB46, ZNF620, PTPN14, SKI…	1311	1955	16792	0.877926	1	1	100
Annotation Cluster 161	Enrichment Score: 0.19815526179302323
Category	Term	Count	%	PValue	Genes	List Total	Pop Hits	Pop Total	Fold Enrichment	Bonferroni	Benjamini	FDR
GOTERM_CC_DIRECT	GO:0005777~peroxisome	9	0.602813	0.524585	TRIM37, DNM1L, LONP2, GBF1, AGPS, PEX19, KIAA0430, ABCD4, AKAP11	1369	104	18224	1.15199	1	0.962557	99.9985
UP_KEYWORDS	Peroxisome	8	0.535834	0.527967	TRIM37, DNM1L, LONP2, AGPS, PEX19, KIAA0430, ABCD4, TMEM35A	1448	97	20581	1.17224	1	0.860413	99.9979
GOTERM_CC_DIRECT	GO:0005778~peroxisomal membrane	5	0.334896	0.585162	AGPS, PEX19, CNOT1, ABCD4, TMEM35A	1369	54	18224	1.23258	1	0.973076	99.9998
KEGG_PATHWAY	hsa04146:Peroxisome	3	0.200938	0.994673	AGPS, PEX19, ABCD4	585	83	6879	0.425023	1	0.999045	100
Annotation Cluster 162	Enrichment Score: 0.19635046264177744
Category	Term	Count	%	PValue	Genes	List Total	Pop Hits	Pop Total	Fold Enrichment	Bonferroni	Benjamini	FDR
GOTERM_MF_DIRECT	GO:0045295~gamma-catenin binding	3	0.200938	0.23093	LEF1, TCF7L2, APC	1286	12	16881	3.28169	1	0.946324	98.5682
GOTERM_BP_DIRECT	GO:0060070~canonical Wnt signaling pathway	7	0.468855	0.636656	PTK7, SOX4, LEF1, TCF7L2, BCL9, APC, WNT2B	1311	83	16792	1.08024	1	0.999973	100
KEGG_PATHWAY	hsa05213:Endometrial cancer	5	0.334896	0.654915	EGFR, LEF1, PIK3R5, TCF7L2, APC	585	52	6879	1.13067	1	0.878067	99.9999
KEGG_PATHWAY	hsa05217:Basal cell carcinoma	5	0.334896	0.684281	BMP2, LEF1, TCF7L2, APC, WNT2B	585	54	6879	1.08879	1	0.889059	100
KEGG_PATHWAY	hsa05221:Acute myeloid leukemia	5	0.334896	0.711848	LEF1, PIK3R5, MTOR, RUNX1, TCF7L2	585	56	6879	1.04991	1	0.903631	100
KEGG_PATHWAY	hsa05215:Prostate cancer	7	0.468855	0.769165	EGFR, EP300, TGFA, LEF1, PIK3R5, MTOR, TCF7L2	585	88	6879	0.935373	1	0.925152	100
KEGG_PATHWAY	hsa05210:Colorectal cancer	5	0.334896	0.783854	BAX, LEF1, PIK3R5, TCF7L2, APC	585	62	6879	0.948304	1	0.928543	100
KEGG_PATHWAY	hsa04390:Hippo signaling pathway	9	0.602813	0.950055	ACTB, BMP2, PARD3, MPP5, LEF1, TCF7L2, DLG1, APC, WNT2B	585	151	6879	0.700866	1	0.986768	100
Annotation Cluster 163	Enrichment Score: 0.1827132665185121
Category	Term	Count	%	PValue	Genes	List Total	Pop Hits	Pop Total	Fold Enrichment	Bonferroni	Benjamini	FDR
GOTERM_BP_DIRECT	GO:0006099~tricarboxylic acid cycle	4	0.267917	0.396772	NNT, ACO2, DLD, OGDH	1311	29	16792	1.7667	1	0.998316	99.9923
KEGG_PATHWAY	hsa00020:Citrate cycle (TCA cycle)	3	0.200938	0.736435	ACO2, DLD, OGDH	585	30	6879	1.1759	1	0.914171	100
KEGG_PATHWAY	hsa01200:Carbon metabolism	6	0.401875	0.968691	ACO2, SDS, DLD, PFKM, OGDH, PCCA	585	113	6879	0.62437	1	0.992308	100
Annotation Cluster 164	Enrichment Score: 0.1815166705988321
Category	Term	Count	%	PValue	Genes	List Total	Pop Hits	Pop Total	Fold Enrichment	Bonferroni	Benjamini	FDR
GOTERM_BP_DIRECT	GO:0007067~mitotic nuclear division	23	1.54052	0.295515	ANAPC16, USP9X, NEK1, BIRC6, CDC23, PAPD5, HGF, TTC28, HMGA2, CEP63, REEP4, DCTN1, FBXW5, RCC2, BRE, PPP1R12A, CLIP1, PBRM1, KLHL21, KLHL42, ABL1, HELLS, TUBB3	1311	248	16792	1.18789	1	0.993032	99.8584
UP_KEYWORDS	Cell cycle	44	2.94709	0.68543	KIF23, ANAPC16, STEAP3, ZMYND11, PARD3, LZTS1, USP2, USP9X, NEK1, STK10, HCFC1, TTC28, CGREF1, PRR5, CSNK2A1, CDKN2A, TFDP2, KLHL21, CLASP1, KLHL42, PARD3B, TLK2, CCNO, CDK14, HELLS, SPECC1L, CDC23, BIRC6, PAPD5, PIM3, CEP63, HMGA2, REEP4, PYHIN1, PLK3, EP300, RCC2, PRCC, MAPK4, GSPT2, BRE, CDCA7L, SIAH2, USP22	1448	650	20581	0.962138	1	0.932449	100
UP_KEYWORDS	Mitosis	17	1.13865	0.755937	ANAPC16, KIF23, USP9X, NEK1, BIRC6, CDC23, PAPD5, TTC28, HMGA2, CEP63, REEP4, RCC2, BRE, KLHL21, KLHL42, CLASP1, HELLS	1448	262	20581	0.922243	1	0.95896	100
UP_KEYWORDS	Cell division	23	1.54052	0.879076	SPECC1L, KIF23, ANAPC16, PARD3, USP9X, NEK1, BIRC6, CDC23, PAPD5, TTC28, HMGA2, CEP63, REEP4, RCC2, BRE, KLHL21, CDCA7L, KLHL42, CLASP1, PARD3B, CCNO, HELLS, CDK14	1448	388	20581	0.842547	1	0.986635	100
GOTERM_BP_DIRECT	GO:0051301~cell division	22	1.47354	0.919098	SPECC1L, ANAPC16, USP9X, NEK1, BIRC6, CDC23, PAPD5, TTC28, HMGA2, CEP63, REEP4, RCC2, BRE, SPG20, KLHL21, CDCA7L, KLHL42, CLASP1, PARD3B, CCNO, HELLS, CDK14	1311	350	16792	0.805108	1	1	100
Annotation Cluster 165	Enrichment Score: 0.18113854117099773
Category	Term	Count	%	PValue	Genes	List Total	Pop Hits	Pop Total	Fold Enrichment	Bonferroni	Benjamini	FDR
GOTERM_BP_DIRECT	GO:0070911~global genome nucleotide-excision repair	4	0.267917	0.460529	DDB1, UBE2V2, GTF2H5, ERCC4	1311	32	16792	1.60107	1	0.999417	99.999
GOTERM_BP_DIRECT	GO:0006293~nucleotide-excision repair, preincision complex stabilization	3	0.200938	0.495714	DDB1, GTF2H5, ERCC4	1311	21	16792	1.82979	1	0.999654	99.9997
GOTERM_BP_DIRECT	GO:0006295~nucleotide-excision repair, DNA incision, 3'-to lesion	3	0.200938	0.54525	DDB1, GTF2H5, ERCC4	1311	23	16792	1.67068	1	0.99983	100
GOTERM_BP_DIRECT	GO:0033683~nucleotide-excision repair, DNA incision	4	0.267917	0.577948	FAN1, DDB1, GTF2H5, ERCC4	1311	38	16792	1.34827	1	0.99991	100
GOTERM_BP_DIRECT	GO:0006289~nucleotide-excision repair	4	0.267917	0.63027	FAN1, DDB1, GTF2H5, ERCC4	1311	41	16792	1.24961	1	0.99997	100
KEGG_PATHWAY	hsa03420:Nucleotide excision repair	4	0.267917	0.774327	POLE2, DDB1, GTF2H5, ERCC4	585	47	6879	1.00076	1	0.925568	100
GOTERM_BP_DIRECT	GO:0006296~nucleotide-excision repair, DNA incision, 5'-to lesion	3	0.200938	0.795758	DDB1, GTF2H5, ERCC4	1311	37	16792	1.03853	1	1	100
GOTERM_BP_DIRECT	GO:0006283~transcription-coupled nucleotide-excision repair	5	0.334896	0.839044	USP7, EP300, DDB1, GTF2H5, ERCC4	1311	74	16792	0.865442	1	1	100
GOTERM_BP_DIRECT	GO:0006281~DNA repair	8	0.535834	0.999456	RAD51C, FAN1, POLE2, DDB1, NCOA6, MTOR, RRM2B, ERCC4	1311	235	16792	0.436036	1	1	100
Annotation Cluster 166	Enrichment Score: 0.17871904016311574
Category	Term	Count	%	PValue	Genes	List Total	Pop Hits	Pop Total	Fold Enrichment	Bonferroni	Benjamini	FDR
KEGG_PATHWAY	hsa04066:HIF-1 signaling pathway	9	0.602813	0.575874	EGFR, FLT1, EP300, PFKFB3, CAMK2G, TLR4, PIK3R5, MTOR, IFNGR2	585	96	6879	1.1024	1	0.837578	99.9987
KEGG_PATHWAY	hsa05214:Glioma	6	0.401875	0.656895	EGFR, CDKN2A, CAMK2G, TGFA, PIK3R5, MTOR	585	65	6879	1.08544	1	0.877557	99.9999
KEGG_PATHWAY	hsa05215:Prostate cancer	7	0.468855	0.769165	EGFR, EP300, TGFA, LEF1, PIK3R5, MTOR, TCF7L2	585	88	6879	0.935373	1	0.925152	100
Annotation Cluster 167	Enrichment Score: 0.1735234952263993
Category	Term	Count	%	PValue	Genes	List Total	Pop Hits	Pop Total	Fold Enrichment	Bonferroni	Benjamini	FDR
UP_SEQ_FEATURE	repeat:HEAT 7	3	0.200938	0.515976	CAND2, CLASP1, MTOR	1425	24	20063	1.75991	1	1	99.9998
UP_SEQ_FEATURE	repeat:HEAT 1	5	0.334896	0.59709	CEP104, HEATR5A, CAND2, CLASP1, MTOR	1425	58	20063	1.21373	1	1	100
UP_SEQ_FEATURE	repeat:HEAT 2	5	0.334896	0.59709	CEP104, HEATR5A, CAND2, CLASP1, MTOR	1425	58	20063	1.21373	1	1	100
UP_SEQ_FEATURE	repeat:HEAT 6	3	0.200938	0.638583	CAND2, CLASP1, MTOR	1425	30	20063	1.40793	1	1	100
UP_SEQ_FEATURE	repeat:HEAT 5	3	0.200938	0.720962	CAND2, CLASP1, MTOR	1425	35	20063	1.2068	1	1	100
UP_SEQ_FEATURE	repeat:HEAT 4	3	0.200938	0.819544	CAND2, CLASP1, MTOR	1425	43	20063	0.982277	1	1	100
UP_SEQ_FEATURE	repeat:HEAT 3	3	0.200938	0.878869	CAND2, CLASP1, MTOR	1425	50	20063	0.844758	1	1	100
Annotation Cluster 168	Enrichment Score: 0.1696898837186661
Category	Term	Count	%	PValue	Genes	List Total	Pop Hits	Pop Total	Fold Enrichment	Bonferroni	Benjamini	FDR
GOTERM_BP_DIRECT	GO:0006906~vesicle fusion	6	0.401875	0.492052	VAV3, SYT12, LRMP, GOSR1, SYT17, SYTL1	1311	59	16792	1.30256	1	0.999632	99.9997
SMART	SM00239:C2	12	0.803751	0.530201	PRF1, PLCE1, PLCB4, FER1L4, PLCH2, SYT12, CPNE7, PRKCH, SMURF1, SYT17, SYTL1, RIMS3	862	127	10057	1.1024	1	0.976008	99.9973
GOTERM_MF_DIRECT	GO:0019905~syntaxin binding	7	0.468855	0.53772	SNAP29, VPS18, SYT12, ABL1, VPS11, SYT17, SYTL1	1286	77	16881	1.19334	1	0.995178	99.9996
GOTERM_BP_DIRECT	GO:0048791~calcium ion-regulated exocytosis of neurotransmitter	4	0.267917	0.595898	SYT12, SYT17, SYTL1, RIMS3	1311	39	16792	1.3137	1	0.999936	100
GOTERM_MF_DIRECT	GO:0030276~clathrin binding	4	0.267917	0.767689	TOM1L2, SYT12, SYT17, SYTL1	1286	52	16881	1.00975	1	0.999747	100
GOTERM_BP_DIRECT	GO:0017158~regulation of calcium ion-dependent exocytosis	3	0.200938	0.76952	SYT12, SYT17, SYTL1	1311	35	16792	1.09788	1	0.999999	100
UP_SEQ_FEATURE	domain:C2 2	4	0.267917	0.799164	SYT12, CPNE7, SYT17, SYTL1	1425	59	20063	0.954529	1	1	100
UP_SEQ_FEATURE	domain:C2 1	4	0.267917	0.799164	SYT12, CPNE7, SYT17, SYTL1	1425	59	20063	0.954529	1	1	100
GOTERM_MF_DIRECT	GO:0005544~calcium-dependent phospholipid binding	3	0.200938	0.941748	SYT12, SYT17, SYTL1	1286	58	16881	0.67897	1	0.999999	100
Annotation Cluster 169	Enrichment Score: 0.15242057980458393
Category	Term	Count	%	PValue	Genes	List Total	Pop Hits	Pop Total	Fold Enrichment	Bonferroni	Benjamini	FDR
UP_SEQ_FEATURE	domain:EGF-like	9	0.602813	0.206208	PRF1, ADAM23, CRTAC1, SELL, PAMR1, ACAN, TGFA, HBEGF, ADAM12	1425	80	20063	1.58392	1	0.999309	98.556
UP_SEQ_FEATURE	domain:EGF-like 9	3	0.200938	0.515976	NOTCH3, SNED1, MEGF10	1425	24	20063	1.75991	1	1	99.9998
UP_SEQ_FEATURE	domain:EGF-like 5	4	0.267917	0.580924	NOTCH3, SNED1, WIF1, MEGF10	1425	42	20063	1.34089	1	1	100
UP_SEQ_FEATURE	domain:EGF-like 7	3	0.200938	0.600638	NOTCH3, SNED1, MEGF10	1425	28	20063	1.5085	1	1	100
UP_KEYWORDS	EGF-like domain	17	1.13865	0.61088	PRF1, NRXN2, ATRNL1, SELL, ADAM23, CRTAC1, PAMR1, MEGF10, NOTCH3, SNED1, ACAN, TGFA, HBEGF, WIF1, ADAM8, ADAM12, THBS2	1448	238	20581	1.01524	1	0.903223	99.9999
UP_SEQ_FEATURE	domain:EGF-like 3	6	0.401875	0.634433	NOTCH3, SNED1, NRXN2, WIF1, THBS2, MEGF10	1425	76	20063	1.11152	1	1	100
INTERPRO	IPR000742:Epidermal growth factor-like domain	16	1.07167	0.743151	NRXN2, ATRNL1, SELL, ADAM23, PAMR1, MEGF10, NOTCH3, SNED1, ACAN, TGFA, HBEGF, WIF1, LAMC1, ADAM8, ADAM12, THBS2	1380	231	18559	0.931501	1	0.999995	100
UP_SEQ_FEATURE	domain:EGF-like 2	6	0.401875	0.765921	NOTCH3, SNED1, ATRNL1, NRXN2, WIF1, MEGF10	1425	89	20063	0.949166	1	1	100
INTERPRO	IPR013032:EGF-like, conserved site	13	0.87073	0.812306	ATRNL1, SELL, ADAM23, PAMR1, MEGF10, NOTCH3, SNED1, ACAN, TGFA, HBEGF, WIF1, ADAM8, THBS2	1380	199	18559	0.878549	1	1	100
UP_SEQ_FEATURE	domain:EGF-like 1	7	0.468855	0.862003	NOTCH3, SNED1, ATRNL1, NRXN2, WIF1, THBS2, MEGF10	1425	120	20063	0.821292	1	1	100
INTERPRO	IPR001881:EGF-like calcium-binding	6	0.401875	0.963829	NOTCH3, SNED1, CRTAC1, PAMR1, ACAN, THBS2	1380	127	18559	0.635365	1	1	100
SMART	SM00181:EGF	11	0.736772	0.966074	NOTCH3, SNED1, ATRNL1, NRXN2, SELL, PAMR1, ACAN, WIF1, LAMC1, THBS2, MEGF10	862	188	10057	0.682647	1	0.999996	100
INTERPRO	IPR018097:EGF-like calcium-binding, conserved site	4	0.267917	0.984099	NOTCH3, SNED1, CRTAC1, ACAN	1380	102	18559	0.527394	1	1	100
SMART	SM00179:EGF_CA	6	0.401875	0.987093	NOTCH3, SNED1, CRTAC1, PAMR1, ACAN, THBS2	862	127	10057	0.551199	1	1	100
INTERPRO	IPR000152:EGF-type aspartate/asparagine hydroxylation site	3	0.200938	0.997209	NOTCH3, SNED1, ACAN	1380	105	18559	0.384244	1	1	100
Annotation Cluster 170	Enrichment Score: 0.13165099091384536
Category	Term	Count	%	PValue	Genes	List Total	Pop Hits	Pop Total	Fold Enrichment	Bonferroni	Benjamini	FDR
UP_KEYWORDS	Thiol protease inhibitor	3	0.200938	0.554462	CARD16, CST7, BIRC6	1448	26	20581	1.64001	1	0.87029	99.9991
GOTERM_MF_DIRECT	GO:0004869~cysteine-type endopeptidase inhibitor activity	3	0.200938	0.74276	CARD16, CST7, BIRC6	1286	34	16881	1.15824	1	0.999611	100
UP_KEYWORDS	Protease inhibitor	5	0.334896	0.977973	CARD16, CST7, CD109, COL28A1, BIRC6	1448	124	20581	0.573121	1	0.999218	100
Annotation Cluster 171	Enrichment Score: 0.13075353294874786
Category	Term	Count	%	PValue	Genes	List Total	Pop Hits	Pop Total	Fold Enrichment	Bonferroni	Benjamini	FDR
KEGG_PATHWAY	hsa05223:Non-small cell lung cancer	6	0.401875	0.522043	EGFR, RASSF5, CDKN2A, TGFA, PIK3R5, RARB	585	56	6879	1.25989	1	0.809171	99.9938
KEGG_PATHWAY	hsa05214:Glioma	6	0.401875	0.656895	EGFR, CDKN2A, CAMK2G, TGFA, PIK3R5, MTOR	585	65	6879	1.08544	1	0.877557	99.9999
KEGG_PATHWAY	hsa05212:Pancreatic cancer	4	0.267917	0.92292	EGFR, CDKN2A, TGFA, PIK3R5	585	65	6879	0.723629	1	0.9786	100
KEGG_PATHWAY	hsa05218:Melanoma	4	0.267917	0.947588	EGFR, CDKN2A, PIK3R5, HGF	585	71	6879	0.662477	1	0.986139	100
Annotation Cluster 172	Enrichment Score: 0.1255769482999654
Category	Term	Count	%	PValue	Genes	List Total	Pop Hits	Pop Total	Fold Enrichment	Bonferroni	Benjamini	FDR
UP_KEYWORDS	Antiport	4	0.267917	0.557697	SLC8A2, SLC9A5, SLC37A2, SLC4A8	1448	41	20581	1.38667	1	0.871275	99.9992
GOTERM_BP_DIRECT	GO:0006814~sodium ion transport	6	0.401875	0.767284	SGK1, SLC5A4, SLC4A8, SLC38A1, ATP1A2, SLC5A7	1311	81	16792	0.948781	1	0.999999	100
UP_KEYWORDS	Sodium transport	7	0.468855	0.839137	SLC5A4, SLC8A2, SLC9A5, SLC4A8, SLC38A1, ATP1A2, SLC5A7	1448	117	20581	0.850374	1	0.979718	100
UP_KEYWORDS	Sodium	7	0.468855	0.876002	SLC5A4, SLC8A2, SLC9A5, SLC4A8, SLC38A1, ATP1A2, SLC5A7	1448	124	20581	0.802369	1	0.986185	100
Annotation Cluster 173	Enrichment Score: 0.12103534738310297
Category	Term	Count	%	PValue	Genes	List Total	Pop Hits	Pop Total	Fold Enrichment	Bonferroni	Benjamini	FDR
UP_SEQ_FEATURE	repeat:ANK 1	18	1.20563	0.567945	NFKBID, NFKBIE, PPP1R12B, PPP1R12C, ASB12, DGKI, ANKRD40, KANK2, NOTCH3, ANKRD27, ASB8, CDKN2A, ACAP1, PPP1R12A, TRPV4, CLIP3, AGAP1, AGAP2	1425	244	20063	1.03864	1	1	100
UP_SEQ_FEATURE	repeat:ANK 2	18	1.20563	0.574879	NFKBID, NFKBIE, PPP1R12B, PPP1R12C, ASB12, DGKI, ANKRD40, KANK2, NOTCH3, ANKRD27, ASB8, CDKN2A, ACAP1, PPP1R12A, TRPV4, CLIP3, AGAP1, AGAP2	1425	245	20063	1.0344	1	1	100
UP_KEYWORDS	ANK repeat	18	1.20563	0.682035	NFKBID, NFKBIE, PPP1R12B, PPP1R12C, ASB12, DGKI, ANKRD40, KANK2, NOTCH3, ANKRD27, ASB8, CDKN2A, ACAP1, PPP1R12A, TRPV4, CLIP3, AGAP1, AGAP2	1448	264	20581	0.969095	1	0.933417	100
UP_SEQ_FEATURE	repeat:ANK 3	14	0.937709	0.716073	NFKBID, NFKBIE, PPP1R12B, PPP1R12C, ASB12, KANK2, ANKRD27, NOTCH3, ASB8, CDKN2A, ACAP1, PPP1R12A, TRPV4, CLIP3	1425	207	20063	0.952223	1	1	100
INTERPRO	IPR020683:Ankyrin repeat-containing domain	18	1.20563	0.769921	NFKBID, NFKBIE, PPP1R12B, PPP1R12C, ASB12, DGKI, ANKRD40, KANK2, NOTCH3, ANKRD27, ASB8, CDKN2A, ACAP1, PPP1R12A, TRPV4, CLIP3, AGAP1, AGAP2	1380	265	18559	0.913486	1	0.999998	100
UP_SEQ_FEATURE	repeat:ANK 4	11	0.736772	0.774129	NOTCH3, ANKRD27, ASB8, CDKN2A, NFKBID, NFKBIE, PPP1R12B, PPP1R12C, ASB12, PPP1R12A, KANK2	1425	170	20063	0.911013	1	1	100
INTERPRO	IPR002110:Ankyrin repeat	17	1.13865	0.793567	NFKBID, NFKBIE, PPP1R12B, PPP1R12C, ASB12, DGKI, ANKRD40, KANK2, NOTCH3, ANKRD27, ASB8, ACAP1, PPP1R12A, TRPV4, CLIP3, AGAP1, AGAP2	1380	255	18559	0.89657	1	0.999999	100
UP_SEQ_FEATURE	repeat:ANK 5	8	0.535834	0.884619	NOTCH3, ANKRD27, NFKBID, NFKBIE, PPP1R12B, ASB12, PPP1R12A, KANK2	1425	142	20063	0.7932	1	1	100
SMART	SM00248:ANK	16	1.07167	0.94705	NFKBID, NFKBIE, PPP1R12B, PPP1R12C, ASB12, DGKI, ANKRD40, KANK2, NOTCH3, ANKRD27, ASB8, ACAP1, PPP1R12A, TRPV4, CLIP3, AGAP1	862	249	10057	0.74969	1	0.999982	100
UP_SEQ_FEATURE	repeat:ANK 6	4	0.267917	0.975049	ANKRD27, NFKBID, NFKBIE, PPP1R12A	1425	99	20063	0.568861	1	1	100
Annotation Cluster 174	Enrichment Score: 0.11799380395659054
Category	Term	Count	%	PValue	Genes	List Total	Pop Hits	Pop Total	Fold Enrichment	Bonferroni	Benjamini	FDR
GOTERM_CC_DIRECT	GO:0005839~proteasome core complex	3	0.200938	0.474826	PSMF1, PSMB8, PSMB9	1369	21	18224	1.9017	1	0.949635	99.9933
GOTERM_CC_DIRECT	GO:0000502~proteasome complex	5	0.334896	0.668684	PSMF1, WFS1, UBE3C, PSMB8, PSMB9	1369	60	18224	1.10933	1	0.98597	100
GOTERM_BP_DIRECT	GO:0051437~positive regulation of ubiquitin-protein ligase activity involved in regulation of mitotic cell cycle transition	6	0.401875	0.71666	ANAPC16, PSMF1, CDC23, PSMB8, CUL1, PSMB9	1311	76	16792	1.0112	1	0.999996	100
UP_KEYWORDS	Proteasome	4	0.267917	0.729844	PSMF1, UBE3C, PSMB8, PSMB9	1448	53	20581	1.07271	1	0.949785	100
GOTERM_BP_DIRECT	GO:0060071~Wnt signaling pathway, planar cell polarity pathway	7	0.468855	0.73279	CTHRC1, PSMF1, ARRB2, ROR1, SMURF1, PSMB8, PSMB9	1311	92	16792	0.974563	1	0.999998	100
GOTERM_BP_DIRECT	GO:0038061~NIK/NF-kappaB signaling	5	0.334896	0.767277	PSMF1, IKBKE, PSMB8, CUL1, PSMB9	1311	66	16792	0.970344	1	0.999999	100
GOTERM_BP_DIRECT	GO:0006521~regulation of cellular amino acid metabolic process	4	0.267917	0.771013	ODC1, PSMF1, PSMB8, PSMB9	1311	51	16792	1.00459	1	0.999999	100
GOTERM_BP_DIRECT	GO:0051436~negative regulation of ubiquitin-protein ligase activity involved in mitotic cell cycle	5	0.334896	0.81463	ANAPC16, PSMF1, CDC23, PSMB8, PSMB9	1311	71	16792	0.90201	1	1	100
GOTERM_BP_DIRECT	GO:0031145~anaphase-promoting complex-dependent catabolic process	5	0.334896	0.873716	ANAPC16, PSMF1, CDC23, PSMB8, PSMB9	1311	79	16792	0.810667	1	1	100
KEGG_PATHWAY	hsa03050:Proteasome	3	0.200938	0.898244	PSMF1, PSMB8, PSMB9	585	44	6879	0.801748	1	0.970602	100
GOTERM_BP_DIRECT	GO:0043488~regulation of mRNA stability	6	0.401875	0.912019	PSMF1, PARN, RBM24, DCP1A, PSMB8, PSMB9	1311	103	16792	0.746129	1	1	100
GOTERM_BP_DIRECT	GO:0090263~positive regulation of canonical Wnt signaling pathway	7	0.468855	0.914225	PSMF1, RSPO1, SOX4, VPS35, PSMB8, PSMB9, WNT2B	1311	120	16792	0.747165	1	1	100
Annotation Cluster 175	Enrichment Score: 0.11065246826235743
Category	Term	Count	%	PValue	Genes	List Total	Pop Hits	Pop Total	Fold Enrichment	Bonferroni	Benjamini	FDR
INTERPRO	IPR003961:Fibronectin, type III	17	1.13865	0.47252	PTPRC, IL2RB, IL21R, AXL, HCFC1, IL7R, EPHB1, TRIM46, FNDC4, IFNAR2, EPHB6, SNED1, MYOM3, IL2RG, IFNGR2, MYLK, IFNLR1	1380	207	18559	1.10447	1	0.999002	99.9982
SMART	SM00060:FN3	10	0.669792	0.904749	PTPRC, FNDC4, IL2RB, EPHB6, SNED1, MYOM3, AXL, HCFC1, EPHB1, MYLK	862	150	10057	0.777804	1	0.999898	100
UP_SEQ_FEATURE	domain:Fibronectin type-III 2	7	0.468855	0.917145	PTPRC, EPHB6, SNED1, MYOM3, AXL, IFNGR2, EPHB1	1425	133	20063	0.741016	1	1	100
UP_SEQ_FEATURE	domain:Fibronectin type-III 1	7	0.468855	0.920457	PTPRC, EPHB6, SNED1, MYOM3, AXL, IFNGR2, EPHB1	1425	134	20063	0.735486	1	1	100
Annotation Cluster 176	Enrichment Score: 0.10216967253947318
Category	Term	Count	%	PValue	Genes	List Total	Pop Hits	Pop Total	Fold Enrichment	Bonferroni	Benjamini	FDR
GOTERM_MF_DIRECT	GO:0005254~chloride channel activity	5	0.334896	0.596523	GABRD, APOL1, ANO1, SLC26A2, BEST4	1286	54	16881	1.21544	1	0.996903	100
UP_KEYWORDS	Chloride	5	0.334896	0.763869	GABRD, ANO1, CTSC, RUNX1, BEST4	1448	73	20581	0.97352	1	0.960737	100
GOTERM_BP_DIRECT	GO:1902476~chloride transmembrane transport	6	0.401875	0.860384	GABRD, APOL1, ANO1, SLC26A2, ANO9, BEST4	1311	93	16792	0.826358	1	1	100
UP_KEYWORDS	Chloride channel	3	0.200938	0.882369	GABRD, ANO1, BEST4	1448	51	20581	0.836082	1	0.987131	100
GOTERM_CC_DIRECT	GO:0034707~chloride channel complex	3	0.200938	0.891586	GABRD, ANO1, BEST4	1369	49	18224	0.815015	1	0.999307	100
Annotation Cluster 177	Enrichment Score: 0.10136715134355383
Category	Term	Count	%	PValue	Genes	List Total	Pop Hits	Pop Total	Fold Enrichment	Bonferroni	Benjamini	FDR
GOTERM_CC_DIRECT	GO:0031201~SNARE complex	4	0.267917	0.770505	SNAP29, STX1A, STXBP2, GOSR1	1369	53	18224	1.00467	1	0.995027	100
KEGG_PATHWAY	hsa04130:SNARE interactions in vesicular transport	3	0.200938	0.797267	SNAP29, STX1A, GOSR1	585	34	6879	1.03756	1	0.934871	100
GOTERM_MF_DIRECT	GO:0005484~SNAP receptor activity	3	0.200938	0.808201	SNAP29, STX1A, GOSR1	1286	39	16881	1.00975	1	0.999903	100
Annotation Cluster 178	Enrichment Score: 0.10103211220580864
Category	Term	Count	%	PValue	Genes	List Total	Pop Hits	Pop Total	Fold Enrichment	Bonferroni	Benjamini	FDR
UP_KEYWORDS	Nuclear pore complex	4	0.267917	0.692459	RANBP17, MYO1C, NUP210, RANBP2	1448	50	20581	1.13707	1	0.935058	100
UP_KEYWORDS	Translocation	6	0.401875	0.712269	RANBP17, TIMM10B, MYO1C, ZMAT3, NUP210, RANBP2	1448	84	20581	1.01524	1	0.942789	100
UP_KEYWORDS	mRNA transport	6	0.401875	0.874321	RANBP17, MYO1C, NUP210, CASC3, RANBP2, LRPPRC	1448	106	20581	0.804532	1	0.98631	100
GOTERM_CC_DIRECT	GO:0005643~nuclear pore	4	0.267917	0.914454	RANBP17, MYO1C, NUP210, RANBP2	1369	72	18224	0.73955	1	0.99964	100
Annotation Cluster 179	Enrichment Score: 0.10002835771728741
Category	Term	Count	%	PValue	Genes	List Total	Pop Hits	Pop Total	Fold Enrichment	Bonferroni	Benjamini	FDR
SMART	SM00213:UBQ	4	0.267917	0.724793	OASL, UBQLN2, PARK2, UBTD1	862	43	10057	1.08531	1	0.996527	100
INTERPRO	IPR000626:Ubiquitin	4	0.267917	0.824283	OASL, UBQLN2, PARK2, UBTD1	1380	59	18559	0.911766	1	1	100
UP_SEQ_FEATURE	domain:Ubiquitin-like	3	0.200938	0.838735	UBQLN2, PARK2, UBTD1	1425	45	20063	0.93862	1	1	100
Annotation Cluster 180	Enrichment Score: 0.09759272882645428
Category	Term	Count	%	PValue	Genes	List Total	Pop Hits	Pop Total	Fold Enrichment	Bonferroni	Benjamini	FDR
BIOCARTA	h_vipPathway:Neuropeptides VIP and PACAP inhibit the apoptosis of activated T cells	4	0.267917	0.72048	EGR3, PRKAR1B, PPP3CB, PRKACB	226	26	1625	1.10619	1	0.997653	100
BIOCARTA	h_nfatPathway:NFAT and Hypertrophy of the heart (Transcription in the broken heart)	7	0.468855	0.780778	LIF, CTF1, PRKAR1B, PPP3CB, HBEGF, NFATC4, PRKACB	226	54	1625	0.932071	1	0.998904	100
BIOCARTA	h_nos1Pathway:Nitric Oxide Signaling Pathway	3	0.200938	0.831035	PRKAR1B, PPP3CB, PRKACB	226	22	1625	0.980491	1	0.999549	100
BIOCARTA	h_gpcrPathway:Signaling Pathway from G-Protein Families	4	0.267917	0.870684	PRKAR1B, PPP3CB, NFATC4, PRKACB	226	34	1625	0.845914	1	0.99978	100
Annotation Cluster 181	Enrichment Score: 0.09418557020633264
Category	Term	Count	%	PValue	Genes	List Total	Pop Hits	Pop Total	Fold Enrichment	Bonferroni	Benjamini	FDR
UP_SEQ_FEATURE	domain:SOCS box	3	0.200938	0.762365	ASB8, ASB12, SOCS7	1425	38	20063	1.11152	1	1	100
INTERPRO	IPR001496:SOCS protein, C-terminal	3	0.200938	0.796948	ASB8, ASB12, SOCS7	1380	39	18559	1.0345	1	0.999999	100
SMART	SM00969:SM00969	3	0.200938	0.858717	ASB8, ASB12, SOCS7	862	39	10057	0.897466	1	0.999625	100
Annotation Cluster 182	Enrichment Score: 0.08975390605289141
Category	Term	Count	%	PValue	Genes	List Total	Pop Hits	Pop Total	Fold Enrichment	Bonferroni	Benjamini	FDR
UP_SEQ_FEATURE	zinc finger region:C2H2-type 21	4	0.267917	0.279828	ZNF142, ZNF407, ZNF268, ZNF585B	1425	26	20063	2.16605	1	0.999906	99.758
UP_SEQ_FEATURE	zinc finger region:C2H2-type 19	6	0.401875	0.337144	ZNF142, ZNF407, ZNF425, ZFAT, ZNF268, ZNF585B	1425	54	20063	1.56437	1	0.999973	99.9472
UP_SEQ_FEATURE	zinc finger region:C2H2-type 20	4	0.267917	0.47554	ZNF142, ZNF407, ZNF268, ZNF585B	1425	36	20063	1.56437	1	0.999999	99.9993
UP_SEQ_FEATURE	zinc finger region:C2H2-type 18	6	0.401875	0.493684	ZNF142, ZNF407, ZNF425, ZFAT, ZNF268, ZNF585B	1425	65	20063	1.29963	1	0.999999	99.9996
UP_SEQ_FEATURE	zinc finger region:C2H2-type 17	7	0.468855	0.530265	ZNF142, ZNF407, ZNF425, ZFAT, ZNF268, ZNF470, ZNF585B	1425	82	20063	1.20189	1	1	99.9999
UP_SEQ_FEATURE	zinc finger region:C2H2-type 22	3	0.200938	0.538227	ZNF142, ZNF407, ZNF268	1425	25	20063	1.68952	1	1	99.9999
UP_SEQ_FEATURE	zinc finger region:C2H2-type 16	7	0.468855	0.747758	ZNF142, ZNF407, ZNF425, ZFAT, ZNF268, ZNF470, ZNF585B	1425	103	20063	0.956846	1	1	100
UP_SEQ_FEATURE	zinc finger region:C2H2-type 1	36	2.41125	0.788491	ZBTB32, ZXDB, ZEB2, ZNF34, ZBTB38, ZNF777, ZNF774, BCL11B, CASZ1, ZNF407, ZNF425, PATZ1, ZFAT, GFI1, VEZF1, ZNF268, ZNF470, ZNF267, PLAG1, IKZF3, EGR3, ZBTB46, ZNF620, YY1, ZNF142, ADNP, ZFP2, SNAI1, ZNF585B, ZNF217, ZSCAN31, ZNF362, JAZF1, PRDM1, ZNF219, WIZ	1425	554	20063	0.9149	1	1	100
UP_SEQ_FEATURE	zinc finger region:C2H2-type 15	8	0.535834	0.841079	ZNF142, ZNF407, ZNF425, ZFAT, ZNF268, ZNF470, ZNF585B, ZNF267	1425	133	20063	0.846875	1	1	100
UP_SEQ_FEATURE	zinc finger region:C2H2-type 6	30	2.00938	0.896037	ZXDB, ZEB2, ZNF34, ZBTB38, ZNF777, ZNF774, BCL11B, CASZ1, ZNF407, ZNF425, PATZ1, ZFAT, GFI1, VEZF1, ZNF268, ZNF470, ZNF267, PLAG1, ZNF544, ZNF620, ZNF142, ZFP2, ZNF585B, ZNF217, ZSCAN31, ZNF362, ZBTB4, ZNF219, WIZ, ZNF382	1425	501	20063	0.843072	1	1	100
UP_SEQ_FEATURE	zinc finger region:C2H2-type 3	37	2.47823	0.938698	ZBTB32, ZXDB, ZEB2, ZNF34, ZBTB38, ZNF777, ZNF774, BCL11B, CASZ1, ZNF407, ZNF425, PATZ1, ZFAT, GFI1, VEZF1, ZNF268, ZNF470, ZNF267, PLAG1, IKZF3, EGR3, ZNF620, YY1, ZNF544, ZNF142, ADNP, ZFP2, SNAI1, ZNF585B, ZNF217, ZSCAN31, ZNF362, ZBTB4, PRDM1, ZNF219, WIZ, ZNF382	1425	636	20063	0.819079	1	1	100
UP_SEQ_FEATURE	zinc finger region:C2H2-type 5	31	2.07636	0.950273	ZXDB, ZEB2, ZNF34, ZBTB38, ZNF777, ZNF774, BCL11B, CASZ1, ZNF407, ZNF425, PATZ1, ZFAT, GFI1, VEZF1, ZNF268, ZNF470, ZNF267, PLAG1, IKZF3, ZNF544, ZNF620, ZNF142, ZFP2, ZNF585B, ZNF217, ZSCAN31, ZNF362, ZBTB4, ZNF219, WIZ, ZNF382	1425	550	20063	0.79356	1	1	100
UP_SEQ_FEATURE	zinc finger region:C2H2-type 2	35	2.34427	0.951433	ZBTB32, ZXDB, ZEB2, ZNF34, ZNF777, ZNF774, BCL11B, CASZ1, ZNF407, ZNF425, PATZ1, GFI1, VEZF1, ZNF268, ZNF470, PLAG1, IKZF3, EGR3, ZBTB46, ZNF620, YY1, ZNF544, ZNF142, ZFP2, SNAI1, ZNF585B, ZNF217, ZSCAN31, ZNF362, JAZF1, ZBTB4, PRDM1, ZNF219, WIZ, ZNF382	1425	615	20063	0.801261	1	1	100
UP_SEQ_FEATURE	zinc finger region:C2H2-type 13	10	0.669792	0.957526	ZNF544, ZNF142, ZNF407, ZNF425, ZFAT, ZFP2, ZNF268, ZNF470, ZNF585B, ZNF267	1425	204	20063	0.690162	1	1	100
UP_SEQ_FEATURE	zinc finger region:C2H2-type 12	12	0.803751	0.976703	ZNF774, ZNF544, ZNF142, ZNF407, ZNF425, ZFAT, ZFP2, ZNF268, ZNF470, ZNF34, ZNF585B, ZNF267	1425	256	20063	0.659967	1	1	100
UP_SEQ_FEATURE	zinc finger region:C2H2-type 4	31	2.07636	0.980826	ZXDB, ZNF34, ZBTB38, ZNF777, ZNF774, BCL11B, CASZ1, ZNF407, ZNF425, PATZ1, ZFAT, GFI1, VEZF1, ZNF268, ZNF470, ZNF267, PLAG1, YY1, ZNF544, ZNF620, ADNP, ZFP2, ZNF585B, ZNF217, ZSCAN31, ZNF362, ZBTB4, PRDM1, ZNF219, WIZ, ZNF382	1425	588	20063	0.742276	1	1	100
UP_SEQ_FEATURE	zinc finger region:C2H2-type 10	16	1.07167	0.985533	ZNF544, ZNF142, ZXDB, ZFP2, ZNF34, ZNF585B, ZBTB38, ZNF774, ZNF407, ZNF425, ZFAT, ZNF268, ZNF470, WIZ, ZNF382, ZNF267	1425	341	20063	0.660612	1	1	100
INTERPRO	IPR015880:Zinc finger, C2H2-like	43	2.88011	0.986376	DPF2, ZBTB32, ZMAT3, ZXDB, ZEB2, ZNF34, ZBTB38, ZNF777, ZNF774, BCL11B, CASZ1, ZNF407, ZNF425, ZNF106, PATZ1, ZFAT, GFI1, VEZF1, ZNF268, ZNF470, ZNF267, PLAG1, IKZF3, EGR3, ZBTB46, ZNF620, ZNF544, YY1, ADNP, ZNF142, ZFP2, SNAI1, ZFR, ZNF585B, ZNF217, ZSCAN31, ZNF362, ZBTB4, JAZF1, PRDM1, ZNF219, WIZ, ZNF382	1380	762	18559	0.758908	1	1	100
UP_SEQ_FEATURE	zinc finger region:C2H2-type 14	6	0.401875	0.988215	ZNF142, ZNF425, ZNF268, ZNF470, ZNF585B, ZNF267	1425	156	20063	0.541511	1	1	100
UP_SEQ_FEATURE	zinc finger region:C2H2-type 7	22	1.47354	0.991587	PLAG1, ZNF544, ZNF620, ADNP, ZNF142, ZXDB, ZFP2, ZNF34, ZNF585B, ZBTB38, ZNF217, ZNF774, CASZ1, ZNF407, ZNF425, PATZ1, ZFAT, ZNF268, ZNF470, ZNF382, WIZ, ZNF267	1425	463	20063	0.668995	1	1	100
UP_SEQ_FEATURE	zinc finger region:C2H2-type 11	13	0.87073	0.991661	ZNF774, ZNF544, ZNF142, ZNF407, ZNF425, ZFAT, ZFP2, ZNF268, ZNF470, ZNF34, ZNF585B, WIZ, ZNF267	1425	301	20063	0.608076	1	1	100
INTERPRO	IPR007087:Zinc finger, C2H2	44	2.94709	0.992193	DPF2, ZBTB32, ZXDB, ZEB2, ZNF34, ZBTB38, ZNF777, SORBS2, ZNF774, BCL11B, RBSN, CASZ1, ZNF407, ZNF425, ZNF106, PATZ1, ZFAT, GFI1, VEZF1, ZNF268, ZNF470, ZNF267, PLAG1, IKZF3, EGR3, ZBTB46, ZNF620, ZNF544, YY1, ADNP, ZNF142, ZFP2, SNAI1, ZFR, ZNF585B, ZNF217, ZSCAN31, ZNF362, ZBTB4, JAZF1, PRDM1, ZNF219, WIZ, ZNF382	1380	799	18559	0.740596	1	1	100
INTERPRO	IPR013087:Zinc finger C2H2-type/integrase DNA-binding domain	37	2.47823	0.996089	ZBTB32, ZXDB, ZEB2, CBLL1, ZNF34, ZBTB38, ZNF777, ZNF774, BCL11B, ZNF407, ZNF425, PATZ1, ZFAT, GFI1, VEZF1, ZNF268, ZNF470, ZNF267, PLAG1, IKZF3, EGR3, ZBTB46, ZNF620, YY1, ZNF544, ZNF142, ZFP2, SNAI1, ZNF585B, ZNF217, ZSCAN31, ZNF362, JAZF1, ZBTB4, PRDM1, ZNF219, ZNF382	1380	712	18559	0.698871	1	1	100
UP_SEQ_FEATURE	zinc finger region:C2H2-type 9	16	1.07167	0.997211	ZNF544, ZNF142, ZXDB, ZFP2, ZNF34, ZNF585B, ZBTB38, ZNF774, ZNF407, ZNF425, ZFAT, ZNF268, ZNF470, WIZ, ZNF382, ZNF267	1425	385	20063	0.585114	1	1	100
UP_SEQ_FEATURE	zinc finger region:C2H2-type 8	18	1.20563	0.997667	ZNF544, ZNF620, ZNF142, ZXDB, ZFP2, ZNF34, ZNF585B, ZBTB38, ZNF774, CASZ1, ZNF407, ZNF425, ZFAT, ZNF268, ZNF470, WIZ, ZNF382, ZNF267	1425	427	20063	0.593507	1	1	100
SMART	SM00355:ZnF_C2H2	43	2.88011	0.999629	DPF2, ZBTB32, ZMAT3, ZXDB, ZEB2, ZNF34, ZBTB38, ZNF777, ZNF774, BCL11B, CASZ1, ZNF407, ZNF425, ZNF106, PATZ1, ZFAT, GFI1, VEZF1, ZNF268, ZNF470, ZNF267, PLAG1, IKZF3, EGR3, ZBTB46, ZNF620, ZNF544, YY1, ADNP, ZNF142, ZFP2, SNAI1, ZFR, ZNF585B, ZNF217, ZSCAN31, ZNF362, ZBTB4, JAZF1, PRDM1, ZNF219, WIZ, ZNF382	862	762	10057	0.658377	1	1	100
UP_SEQ_FEATURE	domain:KRAB	11	0.736772	0.999787	ZNF777, ZNF774, ZNF544, ZNF620, ZNF425, ZNF268, ZNF470, ZNF34, ZNF585B, ZNF382, ZNF267	1425	343	20063	0.451523	1	1	100
GOTERM_MF_DIRECT	GO:0003676~nucleic acid binding	49	3.28198	0.999841	DPF2, ZBTB32, SCAPER, ZMAT3, KIAA0430, ZXDB, ZEB2, CBLL1, ZNF34, ZBTB38, PEG10, ZNF777, PARN, BCL11B, ZNF407, ZNF425, PATZ1, ZFAT, GFI1, VEZF1, ZNF268, ZNF470, EHD2, EHD4, ZNF267, PLAG1, ZCCHC12, RBM24, IKZF3, ZBTB46, ZNF620, ZNF544, YY1, DDB1, ZNF142, ZCCHC18, ZFP2, ZFR, ZNF585B, ZDBF2, RBPMS, ZNF217, ZSCAN31, ZBTB4, JAZF1, CLIP1, PRDM1, ZNF219, ZNF382	1286	985	16881	0.653006	1	1	100
INTERPRO	IPR001909:Krueppel-associated box	10	0.669792	0.999999	ZNF777, ZNF544, ZNF620, ZNF425, ZNF268, ZNF470, ZNF34, ZNF585B, ZNF382, ZNF267	1380	402	18559	0.334541	1	1	100
SMART	SM00349:KRAB	10	0.669792	1	ZNF777, ZNF544, ZNF620, ZNF425, ZNF268, ZNF470, ZNF34, ZNF585B, ZNF382, ZNF267	862	392	10057	0.297629	1	1	100
Annotation Cluster 183	Enrichment Score: 0.0850307859253289
Category	Term	Count	%	PValue	Genes	List Total	Pop Hits	Pop Total	Fold Enrichment	Bonferroni	Benjamini	FDR
GOTERM_BP_DIRECT	GO:0042384~cilium assembly	10	0.669792	0.638186	CFAP54, SNAP29, FNBP1L, ABLIM3, NEK1, ALMS1, OCRL, CCNO, FLNA, SNX10	1311	124	16792	1.03295	1	0.999974	100
GOTERM_BP_DIRECT	GO:0060271~cilium morphogenesis	8	0.535834	0.91366	CFAP54, SNAP29, RILPL2, NEK1, OCRL, CCNO, FLNA, SNX10	1311	136	16792	0.753444	1	1	100
UP_KEYWORDS	Cilium biogenesis/degradation	7	0.468855	0.953182	CFAP54, SNAP29, NEK1, OCRL, CCNO, FLNA, SNX10	1448	148	20581	0.672255	1	0.997265	100
Annotation Cluster 184	Enrichment Score: 0.08229629057349351
Category	Term	Count	%	PValue	Genes	List Total	Pop Hits	Pop Total	Fold Enrichment	Bonferroni	Benjamini	FDR
UP_SEQ_FEATURE	repeat:1	20	1.33958	0.461202	TGOLN2, UBXN11, SRRD, SETBP1, SNCA, ALMS1, UBQLN2, ECM1, VCL, ART3, VEGFC, APOE, PIAS1, LMOD1, RANBP2, VEZF1, TNFAIP3, CLN8, SELPLG, CD7	1425	257	20063	1.09567	1	0.999999	99.9988
UP_SEQ_FEATURE	repeat:2	20	1.33958	0.481939	TGOLN2, UBXN11, SRRD, SETBP1, SNCA, ALMS1, UBQLN2, ECM1, VCL, ART3, VEGFC, APOE, PIAS1, LMOD1, RANBP2, VEZF1, TNFAIP3, CLN8, SELPLG, CD7	1425	260	20063	1.08302	1	0.999999	99.9994
UP_SEQ_FEATURE	repeat:3	15	1.00469	0.733365	TGOLN2, UBXN11, SRRD, SETBP1, ALMS1, UBQLN2, VCL, VEGFC, ART3, APOE, LMOD1, VEZF1, SELPLG, CLN8, CD7	1425	225	20063	0.93862	1	1	100
UP_SEQ_FEATURE	repeat:12	5	0.334896	0.867905	TGOLN2, ALMS1, UBQLN2, CLN8, SELPLG	1425	86	20063	0.818564	1	1	100
UP_SEQ_FEATURE	repeat:8	7	0.468855	0.88156	TGOLN2, APOE, ALMS1, LMOD1, UBQLN2, CLN8, SELPLG	1425	124	20063	0.794799	1	1	100
UP_SEQ_FEATURE	repeat:4	11	0.736772	0.881971	TGOLN2, VEGFC, APOE, SNCA, ALMS1, LMOD1, UBQLN2, VEZF1, CLN8, SELPLG, CD7	1425	192	20063	0.806626	1	1	100
UP_SEQ_FEATURE	repeat:11	5	0.334896	0.884542	TGOLN2, ALMS1, UBQLN2, CLN8, SELPLG	1425	89	20063	0.790972	1	1	100
UP_SEQ_FEATURE	repeat:7	7	0.468855	0.917145	TGOLN2, APOE, ALMS1, LMOD1, UBQLN2, CLN8, SELPLG	1425	133	20063	0.741016	1	1	100
UP_SEQ_FEATURE	repeat:10	5	0.334896	0.923957	TGOLN2, ALMS1, UBQLN2, CLN8, SELPLG	1425	98	20063	0.718332	1	1	100
UP_SEQ_FEATURE	repeat:9	5	0.334896	0.950831	TGOLN2, ALMS1, UBQLN2, CLN8, SELPLG	1425	107	20063	0.657911	1	1	100
UP_SEQ_FEATURE	repeat:6	7	0.468855	0.95404	TGOLN2, APOE, ALMS1, LMOD1, UBQLN2, CLN8, SELPLG	1425	147	20063	0.670443	1	1	100
UP_SEQ_FEATURE	repeat:5	7	0.468855	0.975398	TGOLN2, APOE, ALMS1, LMOD1, UBQLN2, CLN8, SELPLG	1425	161	20063	0.612143	1	1	100
UP_SEQ_FEATURE	repeat:14	3	0.200938	0.98048	TGOLN2, ALMS1, CLN8	1425	80	20063	0.527974	1	1	100
UP_SEQ_FEATURE	repeat:13	3	0.200938	0.98485	TGOLN2, ALMS1, CLN8	1425	84	20063	0.502832	1	1	100
Annotation Cluster 185	Enrichment Score: 0.08067063972022617
Category	Term	Count	%	PValue	Genes	List Total	Pop Hits	Pop Total	Fold Enrichment	Bonferroni	Benjamini	FDR
KEGG_PATHWAY	hsa00564:Glycerophospholipid metabolism	8	0.535834	0.707263	DGKA, GPD1L, PLD2, PLD1, PCYT1B, DGKI, LPCAT2, AGPAT3	585	95	6879	0.990229	1	0.902341	100
UP_KEYWORDS	Phospholipid biosynthesis	3	0.200938	0.834721	PCYT1B, LPCAT2, AGPAT3	1448	45	20581	0.94756	1	0.979239	100
UP_KEYWORDS	Phospholipid metabolism	3	0.200938	0.868107	PCYT1B, LPCAT2, AGPAT3	1448	49	20581	0.870208	1	0.985145	100
UP_KEYWORDS	Lipid biosynthesis	8	0.535834	0.928157	AGPS, UGCG, PRKAG2, ACACA, PCYT1B, LPCAT2, AGPAT3, FDFT1	1448	156	20581	0.728892	1	0.994492	100
Annotation Cluster 186	Enrichment Score: 0.07138546433172384
Category	Term	Count	%	PValue	Genes	List Total	Pop Hits	Pop Total	Fold Enrichment	Bonferroni	Benjamini	FDR
INTERPRO	IPR000483:Cysteine-rich flanking region, C-terminal	8	0.535834	0.421544	ADGRA3, NTRK3, RTN4RL1, LGI3, LRRC17, TLR4, TPBG, MXRA5	1380	83	18559	1.29625	1	0.998102	99.9914
SMART	SM00082:LRRCT	8	0.535834	0.573882	ADGRA3, NTRK3, RTN4RL1, LGI3, LRRC17, TLR4, TPBG, MXRA5	862	83	10057	1.12454	1	0.982745	99.9993
INTERPRO	IPR000372:Leucine-rich repeat-containing N-terminal	4	0.267917	0.775361	NTRK3, LUM, TPBG, MXRA5	1380	54	18559	0.996189	1	0.999998	100
UP_SEQ_FEATURE	repeat:LRR 7	11	0.736772	0.808929	NLRC5, RXFP1, RTN4RL1, CARMIL2, LRCH2, LUM, TLR4, LRRC47, TPBG, NLRP1, MXRA5	1425	176	20063	0.879956	1	1	100
UP_SEQ_FEATURE	repeat:LRR 4	16	1.07167	0.809636	ADGRA3, RTN4RL1, RXFP1, LUM, NLRX1, LRRC17, TLR4, LRRC47, TPBG, MXRA5, NLRP1, NLRC5, CARMIL2, LRCH2, FBXL5, LGI3	1425	255	20063	0.883407	1	1	100
INTERPRO	IPR001611:Leucine-rich repeat	17	1.13865	0.830359	ADGRA3, RTN4RL1, RXFP1, LUM, NLRX1, LRRC17, TLR4, LRRC47, TPBG, MXRA5, NLRP1, NTRK3, NLRC5, CARMIL2, LRCH2, FBXL5, LGI3	1380	263	18559	0.869298	1	1	100
UP_KEYWORDS	Leucine-rich repeat	19	1.27261	0.835326	ADGRA3, RTN4RL1, RXFP1, LUM, NLRX1, TLR4, LRRC17, LRRC47, TPBG, MXRA5, NLRP1, NTRK3, NLRC5, MACF1, CARMIL2, LRCH2, FBXL5, LGI3, ZER1	1448	311	20581	0.868343	1	0.979043	100
UP_SEQ_FEATURE	repeat:LRR 16	3	0.200938	0.838735	NLRC5, CARMIL2, TLR4	1425	45	20063	0.93862	1	1	100
UP_SEQ_FEATURE	repeat:LRR 5	14	0.937709	0.842838	ADGRA3, RTN4RL1, RXFP1, LUM, LRRC17, TLR4, LRRC47, TPBG, MXRA5, NLRP1, NLRC5, CARMIL2, LRCH2, LGI3	1425	231	20063	0.853291	1	1	100
SMART	SM00013:LRRNT	4	0.267917	0.852614	NTRK3, LUM, TPBG, MXRA5	862	54	10057	0.864226	1	0.999589	100
INTERPRO	IPR003591:Leucine-rich repeat, typical subtype	11	0.736772	0.859756	ADGRA3, RXFP1, RTN4RL1, LRCH2, LUM, LGI3, LRRC17, TLR4, LRRC47, TPBG, MXRA5	1380	178	18559	0.83109	1	1	100
UP_SEQ_FEATURE	repeat:LRR 6	12	0.803751	0.88351	NLRC5, RXFP1, RTN4RL1, CARMIL2, LRCH2, LUM, LRRC17, TLR4, LRRC47, TPBG, NLRP1, MXRA5	1425	209	20063	0.808381	1	1	100
UP_SEQ_FEATURE	repeat:LRR 15	3	0.200938	0.885698	NLRC5, CARMIL2, TLR4	1425	51	20063	0.828194	1	1	100
UP_SEQ_FEATURE	repeat:LRR 3	17	1.13865	0.914758	ADGRA3, RTN4RL1, RXFP1, LUM, NLRX1, LRRC17, TLR4, LRRC47, TPBG, MXRA5, NLRP1, NLRC5, CARMIL2, LRCH2, FBXL5, LGI3, ZER1	1425	302	20063	0.792543	1	1	100
UP_SEQ_FEATURE	repeat:LRR 1	18	1.20563	0.92071	ADGRA3, RTN4RL1, RXFP1, LUM, NLRX1, TLR4, LRRC17, LRRC47, TPBG, MXRA5, NLRP1, NTRK3, NLRC5, CARMIL2, LRCH2, FBXL5, LGI3, ZER1	1425	321	20063	0.789493	1	1	100
UP_SEQ_FEATURE	repeat:LRR 2	18	1.20563	0.92286	ADGRA3, RTN4RL1, RXFP1, LUM, NLRX1, TLR4, LRRC17, LRRC47, TPBG, MXRA5, NLRP1, NTRK3, NLRC5, CARMIL2, LRCH2, FBXL5, LGI3, ZER1	1425	322	20063	0.787042	1	1	100
UP_SEQ_FEATURE	repeat:LRR 14	3	0.200938	0.932897	NLRC5, CARMIL2, TLR4	1425	60	20063	0.703965	1	1	100
SMART	SM00369:LRR_TYP	11	0.736772	0.946936	ADGRA3, RXFP1, RTN4RL1, LRCH2, LUM, LGI3, LRRC17, TLR4, LRRC47, TPBG, MXRA5	862	178	10057	0.720998	1	0.999984	100
UP_SEQ_FEATURE	repeat:LRR 8	7	0.468855	0.955997	NLRC5, RXFP1, RTN4RL1, CARMIL2, LRCH2, LUM, TLR4	1425	148	20063	0.665913	1	1	100
UP_SEQ_FEATURE	repeat:LRR 12	4	0.267917	0.958888	NLRC5, CARMIL2, LUM, TLR4	1425	90	20063	0.625747	1	1	100
UP_SEQ_FEATURE	repeat:LRR 9	6	0.401875	0.965336	NLRC5, RXFP1, CARMIL2, LRCH2, LUM, TLR4	1425	134	20063	0.630416	1	1	100
UP_SEQ_FEATURE	repeat:LRR 10	5	0.334896	0.968713	NLRC5, RXFP1, CARMIL2, LUM, TLR4	1425	116	20063	0.606866	1	1	100
UP_SEQ_FEATURE	repeat:LRR 13	3	0.200938	0.973277	NLRC5, CARMIL2, TLR4	1425	75	20063	0.563172	1	1	100
UP_SEQ_FEATURE	repeat:LRR 11	4	0.267917	0.97771	NLRC5, CARMIL2, LUM, TLR4	1425	101	20063	0.557596	1	1	100
Annotation Cluster 187	Enrichment Score: 0.06189095935223204
Category	Term	Count	%	PValue	Genes	List Total	Pop Hits	Pop Total	Fold Enrichment	Bonferroni	Benjamini	FDR
UP_SEQ_FEATURE	region of interest:Ligand-binding	3	0.200938	0.638583	PPARA, THRA, RARB	1425	30	20063	1.40793	1	1	100
GOTERM_BP_DIRECT	GO:0043401~steroid hormone mediated signaling pathway	4	0.267917	0.832169	PPARA, THRA, LEF1, RARB	1311	57	16792	0.898845	1	1	100
UP_SEQ_FEATURE	DNA-binding region:Nuclear receptor	3	0.200938	0.838735	PPARA, THRA, RARB	1425	45	20063	0.93862	1	1	100
UP_SEQ_FEATURE	zinc finger region:NR C4-type	3	0.200938	0.838735	PPARA, THRA, RARB	1425	45	20063	0.93862	1	1	100
INTERPRO	IPR001628:Zinc finger, nuclear hormone receptor-type	3	0.200938	0.865757	PPARA, THRA, RARB	1380	46	18559	0.877079	1	1	100
INTERPRO	IPR001723:Steroid hormone receptor	3	0.200938	0.873624	PPARA, THRA, RARB	1380	47	18559	0.858418	1	1	100
INTERPRO	IPR000536:Nuclear hormone receptor, ligand-binding, core	3	0.200938	0.881064	PPARA, THRA, RARB	1380	48	18559	0.840534	1	1	100
SMART	SM00399:ZnF_C4	3	0.200938	0.914025	PPARA, THRA, RARB	862	46	10057	0.760895	1	0.999925	100
SMART	SM00430:HOLI	3	0.200938	0.925628	PPARA, THRA, RARB	862	48	10057	0.729191	1	0.999953	100
GOTERM_MF_DIRECT	GO:0003707~steroid hormone receptor activity	3	0.200938	0.933671	PPARA, THRA, RARB	1286	56	16881	0.703219	1	0.999999	100
INTERPRO	IPR013088:Zinc finger, NHR/GATA-type	3	0.200938	0.936067	PPARA, THRA, RARB	1380	58	18559	0.695615	1	1	100
GOTERM_BP_DIRECT	GO:0006367~transcription initiation from RNA polymerase II promoter	7	0.468855	0.981765	NOTCH3, PPARA, THRA, NCOA6, TAF9B, RARB, GTF2H5	1311	152	16792	0.589867	1	1	100
Annotation Cluster 188	Enrichment Score: 0.044050088197790466
Category	Term	Count	%	PValue	Genes	List Total	Pop Hits	Pop Total	Fold Enrichment	Bonferroni	Benjamini	FDR
UP_SEQ_FEATURE	zinc finger region:B box-type	5	0.334896	0.720301	TRIM37, TRIM46, MEFV, TRIM14, TRIM22	1425	68	20063	1.03524	1	1	100
INTERPRO	IPR000315:Zinc finger, B-box	5	0.334896	0.86746	TRIM37, TRIM46, MEFV, TRIM14, TRIM22	1380	82	18559	0.820034	1	1	100
SMART	SM00336:BBOX	5	0.334896	0.888141	TRIM37, TRIM46, MEFV, TRIM14, TRIM22	862	74	10057	0.788314	1	0.999825	100
INTERPRO	IPR006574:SPRY-associated	3	0.200938	0.894744	MEFV, TRIM14, BTN2A2	1380	50	18559	0.806913	1	1	100
INTERPRO	IPR003879:Butyrophylin-like	4	0.267917	0.910864	MEFV, TRIM14, BTN2A2, TRIM22	1380	72	18559	0.747142	1	1	100
UP_SEQ_FEATURE	domain:B30.2/SPRY	5	0.334896	0.920269	TRIM46, MEFV, TRIM14, BTN2A2, TRIM22	1425	97	20063	0.725737	1	1	100
SMART	SM00589:PRY	3	0.200938	0.93086	MEFV, TRIM14, BTN2A2	862	49	10057	0.714309	1	0.999961	100
INTERPRO	IPR013320:Concanavalin A-like lectin/glucanase, subgroup	13	0.87073	0.932309	NRXN2, COL21A1, CLSTN3, TRIM14, BTN2A2, NBEA, TRIM22, LGALS9, TRIM46, NPTXR, MEFV, COL11A2, THBS2	1380	232	18559	0.753583	1	1	100
INTERPRO	IPR001870:B30.2/SPRY domain	5	0.334896	0.942347	TRIM46, MEFV, TRIM14, BTN2A2, TRIM22	1380	99	18559	0.67922	1	1	100
INTERPRO	IPR003877:SPla/RYanodine receptor SPRY	4	0.267917	0.974391	MEFV, TRIM14, BTN2A2, TRIM22	1380	94	18559	0.572279	1	1	100
SMART	SM00449:SPRY	4	0.267917	0.987981	MEFV, TRIM14, BTN2A2, TRIM22	862	92	10057	0.507263	1	1	100
Annotation Cluster 189	Enrichment Score: 0.022647340478887674
Category	Term	Count	%	PValue	Genes	List Total	Pop Hits	Pop Total	Fold Enrichment	Bonferroni	Benjamini	FDR
UP_SEQ_FEATURE	metal ion-binding site:Iron (heme axial ligand)	5	0.334896	0.927491	STEAP3, CYBA, CYP27A1, CYP21A2, CYP26B1	1425	99	20063	0.711076	1	1	100
COG_ONTOLOGY	Secondary metabolites biosynthesis, transport, and catabolism	3	0.200938	0.93175	CYP27A1, CYP21A2, CYP26B1	130	66	2026	0.708392	1	0.996918	100
INTERPRO	IPR017972:Cytochrome P450, conserved site	3	0.200938	0.936067	CYP27A1, CYP21A2, CYP26B1	1380	58	18559	0.695615	1	1	100
GOTERM_MF_DIRECT	GO:0016705~oxidoreductase activity, acting on paired donors, with incorporation or reduction of molecular oxygen	3	0.200938	0.937834	CYP27A1, CYP21A2, CYP26B1	1286	57	16881	0.690882	1	0.999999	100
UP_KEYWORDS	Monooxygenase	4	0.267917	0.951983	CYP27A1, CYP21A2, CYP26B1, MICAL3	1448	88	20581	0.646064	1	0.997195	100
INTERPRO	IPR001128:Cytochrome P450	3	0.200938	0.956399	CYP27A1, CYP21A2, CYP26B1	1380	64	18559	0.630401	1	1	100
UP_KEYWORDS	Heme	6	0.401875	0.959572	STEAP3, CYBA, CYP27A1, CYP21A2, CYP26B1, HBB	1448	132	20581	0.646064	1	0.997835	100
GOTERM_MF_DIRECT	GO:0020037~heme binding	5	0.334896	0.994109	CYBA, CYP27A1, CYP21A2, CYP26B1, HBB	1286	137	16881	0.479078	1	1	100
Annotation Cluster 190	Enrichment Score: 0.016215725029866904
Category	Term	Count	%	PValue	Genes	List Total	Pop Hits	Pop Total	Fold Enrichment	Bonferroni	Benjamini	FDR
UP_KEYWORDS	Initiation factor	3	0.200938	0.92177	EIF4EBP2, EIF3B, EIF2B1	1448	58	20581	0.735176	1	0.99388	100
GOTERM_MF_DIRECT	GO:0003743~translation initiation factor activity	3	0.200938	0.952131	EIF4EBP2, EIF3B, EIF2B1	1286	61	16881	0.645578	1	1	100
KEGG_PATHWAY	hsa03013:RNA transport	9	0.602813	0.982486	UPF2, EIF4EBP2, EIF3B, ELAC2, NUP210, CASC3, RANBP2, PABPC1L, EIF2B1	585	172	6879	0.615295	1	0.996066	100
UP_KEYWORDS	Protein biosynthesis	4	0.267917	0.998831	EIF4EBP2, EIF3B, GSPT2, EIF2B1	1448	152	20581	0.374037	1	0.999995	100
Annotation Cluster 191	Enrichment Score: 0.010867162232591192
Category	Term	Count	%	PValue	Genes	List Total	Pop Hits	Pop Total	Fold Enrichment	Bonferroni	Benjamini	FDR
GOTERM_CC_DIRECT	GO:0000777~condensed chromosome kinetochore	4	0.267917	0.963481	ANAPC16, DCTN5, CLASP1, CENPK	1369	87	18224	0.612042	1	0.99996	100
UP_KEYWORDS	Kinetochore	4	0.267917	0.973666	ANAPC16, DCTN5, CLASP1, CENPK	1448	99	20581	0.574279	1	0.999019	100
UP_KEYWORDS	Centromere	5	0.334896	0.988884	ANAPC16, RCC2, DCTN5, CLASP1, CENPK	1448	137	20581	0.518737	1	0.999761	100
Annotation Cluster 192	Enrichment Score: 0.00985747814336361
Category	Term	Count	%	PValue	Genes	List Total	Pop Hits	Pop Total	Fold Enrichment	Bonferroni	Benjamini	FDR
GOTERM_CC_DIRECT	GO:0005762~mitochondrial large ribosomal subunit	3	0.200938	0.88468	MRPL10, MRPL46, MRPL35	1369	48	18224	0.831994	1	0.99924	100
GOTERM_BP_DIRECT	GO:0070125~mitochondrial translational elongation	4	0.267917	0.966437	MRPL10, MRPS9, MRPL46, MRPL35	1311	85	16792	0.602755	1	1	100
GOTERM_BP_DIRECT	GO:0070126~mitochondrial translational termination	4	0.267917	0.968429	MRPL10, MRPS9, MRPL46, MRPL35	1311	86	16792	0.595746	1	1	100
GOTERM_CC_DIRECT	GO:0005840~ribosome	7	0.468855	0.987718	MRPL10, MRPS9, SRP68, SNCA, RPS6KC1, COL11A2, MRPL35	1369	166	18224	0.561345	1	0.999998	100
UP_KEYWORDS	Ribosomal protein	6	0.401875	0.997164	MRPL10, MRPS9, RPS6KC1, COL11A2, MRPL46, MRPL35	1448	185	20581	0.460975	1	0.999977	100
GOTERM_MF_DIRECT	GO:0003735~structural constituent of ribosome	6	0.401875	0.999876	SLC25A12, MRPL10, MRPS9, SLC25A23, MRPL46, MRPL35	1286	222	16881	0.354777	1	1	100
UP_KEYWORDS	Ribonucleoprotein	8	0.535834	0.999913	MRPL10, NAF1, MRPS9, SRP68, RPS6KC1, COL11A2, MRPL46, MRPL35	1448	296	20581	0.384146	1	1	100
KEGG_PATHWAY	hsa03010:Ribosome	3	0.200938	0.999929	MRPL10, MRPS9, MRPL35	585	136	6879	0.259389	1	0.999996	100
GOTERM_BP_DIRECT	GO:0006412~translation	7	0.468855	0.99995	SLC25A12, EGFR, MRPL10, EIF4EBP2, MRPS9, SLC25A23, MRPL35	1311	253	16792	0.354387	1	1	100
Annotation Cluster 193	Enrichment Score: 0.008911071513479477
Category	Term	Count	%	PValue	Genes	List Total	Pop Hits	Pop Total	Fold Enrichment	Bonferroni	Benjamini	FDR
KEGG_PATHWAY	hsa04080:Neuroactive ligand-receptor interaction	20	1.33958	0.866897	GABRD, PARD3, PTGER2, THRA, C5AR1, RXFP1, GZMA, FPR3, LPAR2, NPY5R, P2RY8, SSTR5, P2RY10, P2RX1, LPAR6, GIPR, S1PR5, TBXA2R, CTSG, F2R	585	277	6879	0.849023	1	0.957883	100
GOTERM_BP_DIRECT	GO:0007186~G-protein coupled receptor signaling pathway	48	3.215	0.999255	GNAZ, ADGRA3, CCL3, GPR85, GNA15, GPR160, GPR65, LANCL1, CXCL8, LPAR2, CCL5, GPR88, CCL4, CXCL12, GPR4, AKR1C3, CXCR4, APOE, FCN1, CXCR6, TGM2, PIK3R5, GPR174, PTGER2, ATRNL1, CD3E, CMKLR1, GPR171, GPR135, ADGRG5, CCL4L2, MRGPRF, RGS16, ITPR3, KCNK2, NPY5R, CCL18, RGS13, SSTR5, GNAL, RGS1, GPR37, CCR4, RGS6, TBXA2R, XCL1, ZNF219, F2R	1311	899	16792	0.683882	1	1	100
UP_KEYWORDS	Transducer	37	2.47823	0.999965	GNAZ, ADGRA3, GPR85, GNA15, GPR160, GPR65, FPR3, LPAR2, GPR88, GPR4, P2RY8, PLCB4, CXCR4, PLCH2, S1PR5, CXCR6, GPR174, C5AR2, PTGER2, C5AR1, RXFP1, CMKLR1, GPR171, GPR135, ADGRG5, MRGPRF, NPY5R, GNAL, SSTR5, P2RY10, PLCE1, GPR37, CCR4, LPAR6, GIPR, TBXA2R, F2R	1448	899	20581	0.584979	1	1	100
INTERPRO	IPR017452:GPCR, rhodopsin-like, 7TM	28	1.87542	0.999995	GPR85, GPR160, GPR65, LPAR2, FPR3, GPR88, GPR4, P2RY8, CXCR4, CXCR6, S1PR5, GPR174, PTGER2, C5AR2, C5AR1, RXFP1, CMKLR1, GPR171, GPR135, MRGPRF, NPY5R, SSTR5, P2RY10, GPR37, CCR4, LPAR6, TBXA2R, F2R	1380	736	18559	0.51163	1	1	100
INTERPRO	IPR000276:G protein-coupled receptor, rhodopsin-like	27	1.80844	0.999996	GPR85, GPR65, LPAR2, FPR3, GPR88, GPR4, P2RY8, CXCR4, CXCR6, S1PR5, GPR174, PTGER2, C5AR2, C5AR1, RXFP1, CMKLR1, GPR171, GPR135, MRGPRF, NPY5R, SSTR5, P2RY10, GPR37, CCR4, LPAR6, TBXA2R, F2R	1380	719	18559	0.505022	1	1	100
UP_KEYWORDS	G-protein coupled receptor	31	2.07636	0.999996	ADGRA3, GPR85, GPR160, GPR65, FPR3, LPAR2, GPR88, GPR4, P2RY8, CXCR4, CXCR6, S1PR5, GPR174, PTGER2, C5AR2, C5AR1, RXFP1, CMKLR1, GPR171, GPR135, ADGRG5, MRGPRF, NPY5R, SSTR5, P2RY10, GPR37, CCR4, LPAR6, GIPR, TBXA2R, F2R	1448	842	20581	0.523296	1	1	100
GOTERM_MF_DIRECT	GO:0004930~G-protein coupled receptor activity	23	1.54052	1	ADGRA3, GPR85, C5AR2, C5AR1, GPR160, RXFP1, CMKLR1, GPR171, GPR135, LANCL1, GPR65, ADGRG5, MRGPRF, LPAR2, GPR88, GPR4, P2RY8, P2RY10, GPR37, CXCR4, LPAR6, CXCR6, F2R	1286	710	16881	0.425233	1	1	100
Annotation Cluster 194	Enrichment Score: 0.00429424489066136
Category	Term	Count	%	PValue	Genes	List Total	Pop Hits	Pop Total	Fold Enrichment	Bonferroni	Benjamini	FDR
UP_KEYWORDS	Transit peptide	28	1.87542	0.976594	ELAC2, COX10, NLRX1, OGDH, CLYBL, HIBADH, MRPL10, MRS2, AGPS, ALDH4A1, NDUFS1, MRPL35, PDK2, NADK2, OPA1, ACO2, MCUB, COQ9, NNT, SARM1, CYP27A1, MRPS9, DLD, ALDH2, ATPAF1, MRPL46, PCCA, LRPPRC	1448	536	20581	0.742491	1	0.999148	100
UP_SEQ_FEATURE	transit peptide:Mitochondrion	24	1.6075	0.986232	PDK2, OPA1, ACO2, COX10, NLRX1, COQ9, OGDH, CLYBL, HIBADH, MSRB3, MRPL10, MRS2, NNT, CYP27A1, MRPS9, DLD, ALDH2, ALDH4A1, ATPAF1, MRPL46, PCCA, LRPPRC, NDUFS1, MRPL35	1425	482	20063	0.701044	1	1	100
UP_KEYWORDS	Mitochondrion	57	3.81782	0.998178	RAD51C, COX10, HLCS, PMAIP1, OGDH, TOMM70, CLYBL, HIBADH, KANK2, CDKN2A, SLC25A23, PAK5, PRKACA, NDUFS1, MRPL35, SGK1, OPA1, ACO2, MCUB, COQ9, SYNJ2BP, RHBDD1, MFN2, NNT, CYP27A1, MRPS9, SPATA18, DLD, ATPAF1, MRPL46, PCCA, LRPPRC, ELAC2, NLRX1, OAS2, SFXN5, SNN, MRPL10, MRS2, ALDH4A1, MLXIP, TIMM10B, NADK2, RNF144B, PDK2, DNM1L, MAOA, MAOB, PARK2, MSRB3, SLC25A12, SARM1, MTFP1, BAX, ALDH2, MTOR, …	1448	1119	20581	0.724007	1	0.999989	100
GOTERM_CC_DIRECT	GO:0005759~mitochondrial matrix	11	0.736772	0.99982	PDK2, ELAC2, CYP27A1, ACO2, DLD, ALDH2, ALDH4A1, OGDH, PCCA, NDUFS1, HIBADH	1369	327	18224	0.447801	1	1	100
Annotation Cluster 195	Enrichment Score: 0.0014425333844046112
Category	Term	Count	%	PValue	Genes	List Total	Pop Hits	Pop Total	Fold Enrichment	Bonferroni	Benjamini	FDR
GOTERM_BP_DIRECT	GO:0007156~homophilic cell adhesion via plasma membrane adhesion molecules	7	0.468855	0.986665	TIGIT, CLSTN3, SMAGP, PCDH12, NCR3, KIRREL3, CDH6	1311	158	16792	0.567467	1	1	100
UP_SEQ_FEATURE	domain:Cadherin 2	3	0.200938	0.997981	CLSTN3, PCDH12, CDH6	1425	115	20063	0.367286	1	1	100
UP_SEQ_FEATURE	domain:Cadherin 1	3	0.200938	0.997981	CLSTN3, PCDH12, CDH6	1425	115	20063	0.367286	1	1	100
INTERPRO	IPR002126:Cadherin	3	0.200938	0.99887	CLSTN3, PCDH12, CDH6	1380	118	18559	0.341912	1	1	100
INTERPRO	IPR015919:Cadherin-like	3	0.200938	0.999018	CLSTN3, PCDH12, CDH6	1380	120	18559	0.336214	1	1	100
SMART	SM00112:CA	3	0.200938	0.999651	CLSTN3, PCDH12, CDH6	862	116	10057	0.301734	1	1	100
Annotation Cluster 196	Enrichment Score: 0.0010555521791504481
Category	Term	Count	%	PValue	Genes	List Total	Pop Hits	Pop Total	Fold Enrichment	Bonferroni	Benjamini	FDR
UP_SEQ_FEATURE	domain:RRM	5	0.334896	0.988474	RBM24, RBPMS, EIF3B, KIAA0430, CNOT4	1425	135	20063	0.521455	1	1	100
GOTERM_MF_DIRECT	GO:0000166~nucleotide binding	13	0.87073	0.999642	HINT3, PARN, RBM24, RBPMS, EIF3B, PYGM, ADCY5, KIAA0430, ATP1A2, PABPC1L, VPS11, TRIB2, CNOT4	1286	348	16881	0.490367	1	1	100
INTERPRO	IPR000504:RNA recognition motif domain	6	0.401875	0.999862	RBM24, RBPMS, EIF3B, KIAA0430, PABPC1L, CNOT4	1380	226	18559	0.357041	1	1	100
INTERPRO	IPR012677:Nucleotide-binding, alpha-beta plait	7	0.468855	0.999943	PARN, RBM24, RBPMS, EIF3B, KIAA0430, PABPC1L, CNOT4	1380	264	18559	0.35659	1	1	100
SMART	SM00360:RRM	5	0.334896	0.999993	RBM24, RBPMS, EIF3B, KIAA0430, PABPC1L	862	212	10057	0.275166	1	1	100
Annotation Cluster 197	Enrichment Score: 4.686870898040326E-5
Category	Term	Count	%	PValue	Genes	List Total	Pop Hits	Pop Total	Fold Enrichment	Bonferroni	Benjamini	FDR
GOTERM_BP_DIRECT	GO:0006397~mRNA processing	5	0.334896	0.999678	PRKACA, PAPD5, MBNL2, CASC3, KIAA1429	1311	179	16792	0.357781	1	1	100
UP_KEYWORDS	mRNA splicing	4	0.267917	0.999999	MBNL2, CASC3, YBX1, KIAA1429	1448	260	20581	0.218668	1	1	100
UP_KEYWORDS	mRNA processing	5	0.334896	1	PAPD5, MBNL2, CASC3, YBX1, KIAA1429	1448	332	20581	0.214057	1	1	100

## Sheet: Thyroid
Annotation Cluster 1	Enrichment Score: 70.65833626701576
Category	Term	Count	%	PValue	Genes	List Total	Pop Hits	Pop Total	Fold Enrichment	Bonferroni	Benjamini	FDR
INTERPRO	IPR007110:Immunoglobulin-like domain	284	14.7609	1.11681e-104	PVR, ADGRA3, IGHV2-26, SCN3B, IGHM, B2M, CD48, LILRA1, IGHV1-18, LILRA4, SEMA7A, IGLV6-57, OSCAR, CRTAM, CD3G, CD3D, CD3E, MDGA1, IGHJ6, PTPRT, IGHJ5, IGHJ4, IGHJ3, IGHJ2, HLA-DQA1, IGKV3-7, LILRB1, IGHV3-11, IGKV1-8, SIRPD, BTN3A1, SIRPG, IGKV1-5, VSIG2, IGKV1-6, VSIG1, IGKV1-39, CD33, IGKV1-9, IGHD, LILRB4, IGLV7-43, IGLV3-27, IGKV4-1, HLA-DPA1, MADCAM1, IGLV3-25, BTN3A3, IGHV3-15, BTN3A2, CD22…	1678	771	18559	4.07405	2.01584e-101	2.01584e-101	1.89715e-101
INTERPRO	IPR013783:Immunoglobulin-like fold	307	15.9563	2.21355e-96	PVR, ADGRA3, IGHV2-26, IL9R, SCN3B, IGHM, B2M, CD48, LILRA1, IGHV1-18, SEMA7A, LILRA4, IGLV6-57, OSCAR, CRTAM, CD3G, CD3D, CD3E, MDGA1, IGHJ6, PTPRT, IGHJ5, IGHJ4, IGHJ3, PTPRO, IGHJ2, HLA-DQA1, IGKV3-7, LILRB1, IGHV3-11, IGKV1-8, SIRPD, BTN3A1, SIRPG, IGKV1-5, VSIG2, IGKV1-6, VSIG1, IGKV1-39, CD33, IGKV1-9, IGHD, LILRB4, IGLV7-43, IGLV3-27, IGKV4-1, HLA-DPA1, MADCAM1, IGLV3-25, BTN3A3, IGHV3-15,…	1678	951	18559	3.57043	3.99545e-93	1.99773e-93	3.7602e-93
INTERPRO	IPR013106:Immunoglobulin V-set	185	9.61538	1.01319e-82	PVR, IGLV1-40, IGHV2-26, IGLV1-44, SCN3B, IGLV1-47, IGHM, B2M, CD48, IGHV1-18, IGHV4-61, IGLV6-57, IGLV1-50, CRTAM, IGLV1-51, TRBV27, IGKV3-7, IGSF6, IGHV3-11, IGKV1-8, SIRPD, IGKV1-5, SIRPG, VSIG2, BTN3A1, IGKV1-6, VSIG1, IGKV1-39, IGKV1-9, CD33, IGLV7-43, CD300LF, IGLV3-27, IGKV4-1, IGLV3-25, IGHV3-15, BTN3A3, IGHV4-59, CD300LB, CD226, BTN3A2, IGHV3-13, IGKV6-21, IGLV3-21, IGHV1-69, IGKV3D-20, …	1678	417	18559	4.9068	1.82881e-79	6.09603e-80	1.72113e-79
SMART	SM00406:IGv	143	7.43243	2.11033e-64	PVR, IGLV1-40, IGHV2-26, IGLV1-44, IGLV1-47, IGHM, B2M, IGHV1-18, IGHV4-61, IGLV6-57, IGLV1-50, IGLV1-51, TRBV27, IGKV3-7, IGSF6, IGHV3-11, IGKV1-8, IGKV1-5, SIRPG, VSIG2, BTN3A1, IGKV1-6, VSIG1, IGKV1-39, IGKV1-9, IGLV7-43, IGKV4-1, IGLV3-27, IGLV3-25, BTN3A3, IGHV3-15, IGHV4-59, BTN3A2, IGHV3-13, IGKV6-21, IGLV3-21, IGHV1-69, IGKV3D-20, TRBV20-1, IGLV3-19, IGHV3-20, IGHV3-21, IGHV3-23, BTN1A1, …	1120	275	10057	4.66932	8.10368e-62	8.10368e-62	2.92601e-61
UP_KEYWORDS	Immunoglobulin domain	185	9.61538	3.45816e-63	PVR, ADGRA3, IGLV1-40, MICB, IGLV1-44, SCN3B, TRGC1, IGLV1-47, TRGC2, IGHM, B2M, CD48, LILRA1, LILRA4, SEMA7A, IGLV6-57, OSCAR, CRTAM, IGLV1-51, CD3G, CD3E, MDGA1, HLA-A, PTPRT, IGSF6, LILRB1, IGHV3-11, SIRPD, IGKV1-5, BTN3A1, SIRPG, VSIG2, VSIG1, IGKV1-39, CD33, LSAMP, IGHD, LILRB4, IGLV7-43, CD300LF, IGLV3-27, IGKV4-1, MADCAM1, IGLV3-25, BTN3A3, IGHV4-59, BTN3A2, CD300LB, CD226, IGHV3-13, IGLV3…	1778	546	20581	3.92206	1.59767e-60	5.32557e-61	4.92452e-60
INTERPRO	IPR003599:Immunoglobulin subtype	161	8.36798	2.17482e-49	PVR, ADGRA3, IGLV1-40, IGLV1-44, SCN3B, IGLV1-47, IGHM, B2M, CD48, LILRA1, LILRA4, OSCAR, IGLV6-57, IGLV1-50, CRTAM, IGLV1-51, MDGA1, IGKV3-7, LILRB1, IGHV3-11, SIRPD, IGKV1-5, SIRPG, VSIG2, BTN3A1, IGKV1-6, VSIG1, IGKV1-39, IGKV1-9, LSAMP, CD33, IGLV7-43, CD300LF, IGLV3-27, IGKV4-1, MADCAM1, IGLV3-25, BTN3A3, IGHV4-59, CD300LB, CD226, BTN3A2, IGHV3-13, IGKV6-21, IGLV3-21, KIR3DL2, KALRN, IGHV1-6…	1678	497	18559	3.58288	3.92555e-46	9.81389e-47	3.69442e-46
SMART	SM00409:IG	161	8.36798	6.19822e-39	PVR, ADGRA3, IGLV1-40, IGLV1-44, SCN3B, IGLV1-47, IGHM, B2M, CD48, LILRA1, LILRA4, OSCAR, IGLV6-57, IGLV1-50, CRTAM, IGLV1-51, MDGA1, IGKV3-7, LILRB1, IGHV3-11, SIRPD, IGKV1-5, SIRPG, VSIG2, BTN3A1, IGKV1-6, VSIG1, IGKV1-39, IGKV1-9, LSAMP, CD33, IGLV7-43, CD300LF, IGLV3-27, IGKV4-1, MADCAM1, IGLV3-25, BTN3A3, IGHV4-59, CD300LB, CD226, BTN3A2, IGHV3-13, IGKV6-21, IGLV3-21, KIR3DL2, KALRN, IGHV1-6…	1120	497	10057	2.90884	2.38012e-36	1.19006e-36	8.59394e-36
Annotation Cluster 2	Enrichment Score: 33.23931759269796
Category	Term	Count	%	PValue	Genes	List Total	Pop Hits	Pop Total	Fold Enrichment	Bonferroni	Benjamini	FDR
GOTERM_BP_DIRECT	GO:0050776~regulation of immune response	111	5.76923	7.71277e-71	PVR, IGLV1-40, MICB, IGLV1-44, IGLV1-47, B2M, LILRA1, TRAC, OSCAR, IGLV6-57, KLRD1, KLRB1, HLA-H, IGLV1-51, CRTAM, CD3G, CD3D, CD3E, HLA-A, HLA-C, HLA-B, CD40, HLA-F, HCST, IGHV3-11, LILRB1, IGKV1-5, IGKV1-39, CD40LG, CD33, IGLV7-43, IGKV4-1, IGLV3-27, CD300LF, MADCAM1, IGLV3-25, CD226, CD300LB, IGHV4-59, IGHV3-13, KIR3DL2, IGLV3-21, IGHV1-69, ITGAL, KLRK1, ITGB2, JAML, IGLV3-19, ITGB7, IGHV3-23,…	1478	178	16792	7.08486	3.36045e-67	1.68023e-67	1.44651e-67
GOTERM_MF_DIRECT	GO:0003823~antigen binding	71	3.69023	5.01571e-50	IGLV1-40, IGHG1, IGHG2, IGHG3, MICB, IGHG4, IGLV1-44, IGLC7, IGHV3-48, IGKV1-17, IGKV1-16, IGLV1-47, IGLC6, IGHM, IGHV1-46, TGFB1, CD48, LILRA1, IGLV2-23, IGLV6-57, IGKV2-30, IGKV1D-39, LAG3, HLA-H, IGLV1-51, IGHV3-53, HLA-C, HLA-B, CD40, IGLV2-11, IGHV3-11, IGKV1-5, IGKV1-39, IGLV2-14, IGHD, LILRB4, IGLV7-43, IGLV3-27, IGKV4-1, IGLV3-25, IGHV4-59, IGHV3-13, IGLV3-21, IGHV1-69, JCHAIN, IGHV2-5, T…	1463	103	16881	7.95381	6.34488e-47	6.34488e-47	8.16196e-47
GOTERM_BP_DIRECT	GO:0038096~Fc-gamma receptor signaling pathway involved in phagocytosis	71	3.69023	1.13169e-40	IGLV1-40, IGHG1, IGHG2, IGHG3, IGHG4, IGLV1-44, IGLC7, IGHV3-48, IGKV1-17, IGKV1-16, IGLV1-47, IGLC6, IGHV1-46, IGLV2-23, IGLV6-57, IGKV2-30, IGKV1D-39, IGLV1-51, CD3G, IGHV3-53, WAS, IGLV2-11, IGHV3-11, IGKV1-5, IGKV1-39, IGLV2-14, IGLV7-43, IGLV3-27, IGKV4-1, WASL, IGLV3-25, IGHV4-59, IGHV3-13, IGLV3-21, IGHV1-69, CD247, IGHV2-5, IGLV2-8, IGLV3-19, PTK2, DOCK1, IGHV3-23, RAC1, IGKV1D-12, WIPF1,…	1478	127	16792	6.35159	4.93075e-37	1.64358e-37	2.12245e-37
UP_KEYWORDS	Immunoglobulin V region	43	2.23493	9.68884e-39	IGLV1-40, IGHV1-69, IGLV1-44, IGHV3-48, IGKV1-17, IGKV1-16, IGLV1-47, IGHV2-5, IGHV1-46, IGLV2-8, IGLV3-19, IGLV2-23, IGHV3-23, IGLV6-57, IGKV1D-12, IGKV2-30, IGKV1D-39, IGKC, IGKV3-15, IGLV1-51, IGKV3D-11, IGHV3-53, IGLV3-1, IGLV2-11, IGHV3-11, IGHV3-30, IGKV1-5, IGHV3-7, IGHV4-39, IGHV3-33, IGKV1-39, IGLV2-14, IGKV2-40, IGLV7-43, IGLV3-27, IGKV4-1, IGKV3-20, IGLV3-25, IGHV4-59, IGHV2-70, IGHV3-…	1778	48	20581	10.3696	4.47624e-36	1.11906e-36	1.37972e-35
GOTERM_BP_DIRECT	GO:0006958~complement activation, classical pathway	60	3.1185	4.19777e-37	IGLV1-40, IGHG1, IGHG2, IGHG3, IGHG4, IGLV1-44, IGLC7, IGHV3-48, IGKV1-17, IGKV1-16, IGLV1-47, IGLC6, IGHM, IGHV1-46, IGLV2-23, IGLV6-57, IGKV2-30, IGKV1D-39, IGLV1-51, IGHV3-53, IGLV2-11, IGHV3-11, IGKV1-5, IGKV1-39, IGLV2-14, IGHD, IGLV7-43, IGLV3-27, IGKV4-1, IGLV3-25, IGHV4-59, IGHV3-13, IGLV3-21, IGHV1-69, IGHV2-5, TRDC, IGLV2-8, IGLV3-19, IGHV3-23, IGKV1D-12, IGHA1, IGHA2, C2, IGKC, IGKV3-1…	1478	99	16792	6.88564	1.82897e-33	4.57242e-34	7.87282e-34
GOTERM_BP_DIRECT	GO:0006956~complement activation	54	2.80665	3.80972e-34	IGHG1, IGLV1-40, IGHG2, IGHG3, IGHG4, IGLC7, IGLV1-44, IGHV3-48, IGKV1-17, IGKV1-16, IGLC6, IGLV1-47, IGHV1-46, CFP, IGLV2-23, IGLV6-57, IGKV2-30, IGKV1D-39, IGLV1-51, IGHV3-53, IGLV2-11, IGHV3-11, IGKV1-5, IGLV2-14, IGKV1-39, IGLV7-43, IGLV3-27, IGKV4-1, IGLV3-25, IGHV4-59, IGHV3-13, IGLV3-21, IGHV1-69, IGHV2-5, IGLV2-8, IGLV3-19, IGHV3-23, IGKV1D-12, C2, IGKC, IGKV3-15, IGKV3D-11, IGLV3-1, IGHV…	1478	87	16792	7.05184	1.65989e-30	3.31979e-31	7.14504e-31
GOTERM_BP_DIRECT	GO:0038095~Fc-epsilon receptor signaling pathway	63	3.27443	2.13117e-22	IGLV1-40, IGLV1-44, IGLC7, IGHV3-48, IGKV1-17, IGKV1-16, IGLV1-47, IGLC6, IGHV1-46, BTK, IGLV2-23, IGLV6-57, IGKV2-30, IGKV1D-39, IGLV1-51, IGHV3-53, IGLV2-11, IGHV3-11, CARD11, IGKV1-5, LAT2, IGKV1-39, IGLV2-14, IGLV7-43, IGLV3-27, IGKV4-1, IGLV3-25, GRAP2, IGHV4-59, IGHV3-13, LCP2, IGLV3-21, PSMB10, IGHV1-69, IGHV2-5, PSMA8, IGLV2-8, IGLV3-19, IGHV3-23, RAC1, IGKV1D-12, IGKC, NFATC2, IGKV3-15, …	1478	178	16792	4.02113	9.28552e-19	9.28552e-20	3.99697e-19
GOTERM_BP_DIRECT	GO:0006898~receptor-mediated endocytosis	61	3.17048	7.99816e-20	IGLV1-40, IGLV1-44, IGLC7, IGHV3-48, IGKV1-17, IGKV1-16, IGLV1-47, IGLC6, IGHV1-46, CTTN, IGLV2-23, IGLV6-57, IGKV2-30, IGKV1D-39, IGLV1-51, ACKR2, IGHV3-53, ARHGAP27, IGLV2-11, IGHV3-11, IGKV1-5, IGKV1-39, IGLV2-14, LRP12, IGLV7-43, IGLV3-27, IGKV4-1, IGLV3-25, IGHV4-59, IGHV3-13, IGLV3-21, IGHV1-69, TFR2, JCHAIN, IGHV2-5, IGLV2-8, IGLV3-19, APOBR, IGHV3-23, CLEC9A, IGKV1D-12, IGHA1, IGHA2, IGKC…	1478	186	16792	3.72602	3.4848e-16	2.904e-17	1.50004e-16
GOTERM_MF_DIRECT	GO:0004252~serine-type endopeptidase activity	66	3.43035	8.40156e-16	IGLV1-40, IGHG1, IGHG2, IGHG3, IGHG4, IGLV1-44, IGLC7, IGHV3-48, IGKV1-17, MMP9, IGKV1-16, IGLV1-47, IGLC6, IGHV1-46, IGLV2-23, IGLV6-57, IGKV2-30, IGKV1D-39, ADAM8, IGLV1-51, GZMA, IGHV3-53, CTSS, GZMH, IGLV2-11, IGHV3-11, GZMM, GZMK, IGKV1-5, IGKV1-39, IGLV2-14, IGLV7-43, IGLV3-27, IGKV4-1, IGLV3-25, CTSH, IGHV4-59, IGHV3-13, IGLV3-21, IGHV1-69, IGHV2-5, IGLV2-8, IGLV3-19, IGHV3-23, IGKV1D-12, …	1463	255	16881	2.98647	1.12355e-12	5.61773e-13	1.44329e-12
GOTERM_BP_DIRECT	GO:0006508~proteolysis	88	4.5738	4.16297e-10	IGLV1-40, IGHG1, IGHG2, IGHG3, IGHG4, IGLV1-44, IGLC7, IGHV3-48, IGKV1-17, MMP9, IGKV1-16, IGLV1-47, IGLC6, CASP3, IGLV2-23, ZFYVE9, CASP8, IGLV6-57, DPEP3, IGKV2-30, IGKV1D-39, ERAP2, CASP1, ADAM8, DPEP1, DPEP2, IGLV1-51, TRABD2A, IGHV3-53, ESPL1, CTSS, IGLV2-11, IGHV3-11, GZMM, GZMK, IGKV1-5, IGKV1-39, IGLV2-14, CAPN14, BACE1, IGLV7-43, UBD, IGLV3-27, IGKV4-1, IGLV3-25, ADAM12, IGHV4-59, CTSH, …	1478	500	16792	1.99959	1.81381e-06	6.47789e-08	7.80756e-07
Annotation Cluster 3	Enrichment Score: 27.84595014344169
Category	Term	Count	%	PValue	Genes	List Total	Pop Hits	Pop Total	Fold Enrichment	Bonferroni	Benjamini	FDR
GOTERM_CC_DIRECT	GO:0005886~plasma membrane	570	29.6258	7.88127e-37	KLRC2, KIAA0556, SCN3B, IGHM, B2M, BTK, ADTRP, APP, KCNK6, IGLV6-57, OSCAR, GNG2, ADAM8, KLRD1, VNN2, GNG7, PIK3CG, KLRB1, CRTAM, MAGI2, CDHR1, PIK3CD, PTPRT, CTNNA1, PTPRO, MARK1, HLA-DQA1, SIRPG, IGKV1-5, IGHD, BACE1, IGLV7-43, IGKV4-1, HLA-DPA1, MADCAM1, CD226, GRB14, HLA-DRA, RALGPS2, IGKV3D-20, HLA-DRB1, GNAI1, ARHGEF28, ERBB2, JAML, RILPL1, OR52N4, RAC2, RAC1, ZAP70, HLA-DRB5, HLA-DPB1, IGK…	1586	4121	18224	1.58933	5.00461e-34	5.00461e-34	1.17303e-33
UP_KEYWORDS	Cell membrane	434	22.5572	2.26971e-25	SLC52A1, IL9R, AIF1, IGHM, BTK, ADTRP, OSCAR, IGLV6-57, GNG2, VNN2, ADAM9, GNG7, PIK3CG, MAGI2, CDHR1, CTNNA1, MARK1, HLA-DQA1, IGKV1-5, IGHD, IGLV7-43, IGKV4-1, HLA-DPA1, CD226, HLA-DRA, RALGPS2, IGKV3D-20, HLA-DRB1, GNAI1, ARHGEF28, ERBB2, JAML, OR52N4, RAC1, ZAP70, HLA-DRB5, HLA-DPB1, IGKC, IGKV3D-11, CD300C, GNGT2, RGS1, CD300A, SYTL4, MAP7, TCAF1, TNK2, TREML2, TREML1, SYTL1, CCDC78, CDC42BP…	1778	3175	20581	1.58227	1.0486e-22	1.74767e-23	3.23213e-22
UP_KEYWORDS	Membrane	842	43.763	1.62026e-23	KLRC4, KLRC2, SLC52A1, IL9R, KLRC3, AIF1, SCN3B, IGHM, BTK, APP, TMEM52B, RAB27B, KLRD1, VNN2, PIK3CG, KLRB1, CRTAM, C10ORF105, LPCAT4, MARK1, HLA-DQA1, UNC13D, IGHD, BACE1, IGKV4-1, MADCAM1, HLA-DRA, RALGPS2, IGKV3D-20, ARHGEF28, BCL2L2, TMEM125, RAC1, IMPG2, ZAP70, HLA-DOA, IGKC, LFNG, HLA-DOB, SPNS3, IGKV3D-11, ACER1, GNGT2, RGS1, TREML2, TREML1, CDC42BPB, KCNAB2, SPI1, SIRPB2, LY9, SCIMP, SIR…	1778	7494	20581	1.30057	7.48558e-21	9.35698e-22	2.30729e-20
Annotation Cluster 4	Enrichment Score: 15.197699155542637
Category	Term	Count	%	PValue	Genes	List Total	Pop Hits	Pop Total	Fold Enrichment	Bonferroni	Benjamini	FDR
UP_KEYWORDS	Disulfide bond	470	24.4283	6.63911e-28	KLRC4, KLRC2, KLRC3, SCN3B, IGHM, B2M, APP, IGLV6-57, OSCAR, RAB27B, ADAM8, KLRD1, ADAM9, KLRB1, WNT10A, CRTAM, WNT10B, PTPRT, NME8, HLA-DQA1, SIRPD, SIRPG, IGKV1-5, IGHD, BACE1, IGLV7-43, IGKV4-1, HLA-DPA1, MADCAM1, CD226, HLA-DRA, IGKV3D-20, HLA-DRB1, ERBB2, ACP5, JAML, IL23A, OR52N4, IMPG2, HLA-DRB5, OBSL1, HLA-DPB1, IGKC, HLA-DOA, LFNG, HLA-DOB, IGKV3D-11, CD300C, CD300A, TREML2, TREML1, BACH…	1778	3434	20581	1.58428	3.06727e-25	6.13454e-26	9.4543e-25
UP_SEQ_FEATURE	disulfide bond	386	20.0624	1.1199e-24	PVR, KLRC2, KLRC3, EFNA1, GDF7, SCN3B, IGHM, B2M, CD48, CFP, APP, LILRA1, SEMA7A, LILRA4, OSCAR, RAB27B, ADAM8, KLRD1, ADAM9, KLRB1, CRTAM, CD3G, CD3D, CD3E, MDGA1, PTPRT, CD40, NME8, HLA-DQA1, IGHV3-11, CCR9, LILRB1, CD38, SIRPD, IGKV1-5, SIRPG, CCR7, VSIG2, BTN3A1, VSIG1, CCR6, LPAR5, CCR5, CD40LG, CCR4, LPAR6, CD33, TXNDC5, CCR3, IGHD, LILRB4, CCR2, BACE1, IGLV7-43, IGKV4-1, MADCAM1, HLA-DPA1,…	1634	2917	20063	1.62478	4.15484e-21	4.15484e-21	2.06427e-21
UP_KEYWORDS	Signal	527	27.3909	1.5624e-23	SLC52A1, IL9R, SCN3B, TVP23A, B2M, ADTRP, APP, TMEM52B, IGLV6-57, OSCAR, ADAM8, VNN2, ADAM9, WNT10A, CRTAM, WNT10B, CDHR1, PTPRT, CTNNA1, PTPRO, HLA-DQA1, IGKV3-7, SIRPD, IGKV1-8, SIRPG, IGKV1-5, IGKV1-6, IGKV1-9, BACE1, IGLV7-43, IGKV4-1, HLA-DPA1, MADCAM1, CD226, HLA-DRA, IGKV3D-20, HLA-DRB1, ERBB2, ACP5, JAML, MANSC1, IL23A, RAC2, IMPG2, HLA-DRB5, HLA-DPB1, HLA-DOA, IGKC, HLA-DOB, IGKV3D-11, I…	1778	4160	20581	1.4664	7.21827e-21	1.03118e-21	2.2249e-20
UP_KEYWORDS	Membrane	842	43.763	1.62026e-23	KLRC4, KLRC2, SLC52A1, IL9R, KLRC3, AIF1, SCN3B, IGHM, BTK, APP, TMEM52B, RAB27B, KLRD1, VNN2, PIK3CG, KLRB1, CRTAM, C10ORF105, LPCAT4, MARK1, HLA-DQA1, UNC13D, IGHD, BACE1, IGKV4-1, MADCAM1, HLA-DRA, RALGPS2, IGKV3D-20, ARHGEF28, BCL2L2, TMEM125, RAC1, IMPG2, ZAP70, HLA-DOA, IGKC, LFNG, HLA-DOB, SPNS3, IGKV3D-11, ACER1, GNGT2, RGS1, TREML2, TREML1, CDC42BPB, KCNAB2, SPI1, SIRPB2, LY9, SCIMP, SIR…	1778	7494	20581	1.30057	7.48558e-21	9.35698e-22	2.30729e-20
UP_SEQ_FEATURE	topological domain:Extracellular	364	18.9189	4.02382e-22	PVR, ADGRA3, KLRC4, KLRC2, IL9R, KLRC3, SCN3B, CD53, SIDT1, AQP3, ATP2B1, APP, LILRA1, S1PR4, LILRA4, OSCAR, ADAM8, KLRD1, ADAM9, KLRB1, CRTAM, CD3G, CD3D, CD3E, DUOXA1, TRABD2A, CDHR1, PTPRT, CD40, PTPRO, TMEM150B, HLA-DQA1, LILRB1, CCR9, CD38, BTN3A1, CD37, VSIG2, CCR7, SIRPG, VSIG1, CCR6, LPAR5, CCR5, LPAR6, CD40LG, CCR4, CD33, CCR3, BACE1, CCR2, LILRB4, MADCAM1, HLA-DPA1, BTN3A3, BTN3A2, CD22…	1634	2787	20063	1.60365	1.49284e-18	7.46419e-19	7.41695e-19
UP_SEQ_FEATURE	topological domain:Cytoplasmic	423	21.9854	1.58175e-20	KLRC4, KLRC2, IL9R, KLRC3, SCN3B, APP, KCNK6, OSCAR, ADAM8, KLRD1, ADAM9, KLRB1, CRTAM, CDHR1, PTPRT, PTPRO, HLA-DQA1, SIRPG, BACE1, HLA-DPA1, MADCAM1, CD226, HLA-DRA, HLA-DRB1, ERBB2, JAML, MANSC1, OR52N4, IMPG2, HLA-DRB5, HLA-DPB1, HLA-DOA, HLA-DOB, LFNG, CD300C, CD300A, TREML2, TREML1, TRPV2, TRPV3, GPR82, SIRPB2, LY9, KCNK12, SIRPB1, POMGNT1, ST6GALNAC3, ST6GALNAC4, IGFLR1, STRA6, LAG3, KCNG1…	1634	3456	20063	1.50283	5.8683e-17	1.9561e-17	2.91558e-17
GOTERM_CC_DIRECT	GO:0005887~integral component of plasma membrane	213	11.0707	4.62326e-16	PVR, KLRC2, IL9R, SLC52A1, EFNA1, CD52, CD53, AQP3, CD48, ATP2B1, APP, S1PR4, ADAM8, CRTAM, CD3G, CD3E, CDHR1, TRABD2A, CD40, PTPRO, HLA-DQA1, TMEM150B, CCR9, VSIG2, CD37, CCR6, CCR5, CCR4, CD40LG, LPAR6, CCR3, CD33, CCR2, BACE1, HLA-DPA1, CD226, HS3ST3B1, HLA-DRA, SLC2A10, HLA-DRB1, FCER2, CD70, CD72, CD69, TYROBP, NCKAP1L, CD300C, ATP13A3, ATP13A4, ATP2A3, IL27RA, SLC15A2, TRPV2, TRPV3, GJA1, H…	1586	1415	18224	1.72967	2.81997e-13	9.40359e-14	6.66134e-13
UP_SEQ_FEATURE	glycosylation site:N-linked (GlcNAc...)	465	24.1684	1.63202e-13	KLRC2, IL9R, KLRC3, SCN3B, IGHM, APP, KCNK6, OSCAR, ADAM8, KLRD1, VNN2, ADAM9, KLRB1, WNT10A, CRTAM, WNT10B, CDHR1, PTPRT, PTPRO, LPCAT4, HLA-DQA1, SIRPD, SIRPG, IGHD, BACE1, HLA-DPA1, MADCAM1, CD226, HLA-DRA, HLA-DRB1, ERBB2, ACP5, JAML, MANSC1, OR52N4, IMPG2, HLA-DRB5, HLA-DPB1, HLA-DOA, LFNG, HLA-DOB, ACER1, CD300C, CD300A, NXPE3, NXPE4, TREML2, TRPV2, GPR82, SIRPB2, LY9, KCNK12, SIRPB1, ST6GA…	1634	4234	20063	1.34848	6.05482e-10	1.00914e-10	3.00826e-10
UP_KEYWORDS	Receptor	228	11.8503	2.94943e-13	PVR, KLRC4, ADGRA3, KLRC2, SLC52A1, KLRC3, IL9R, PTPN22, PTPN21, LILRA1, LILRA4, S1PR4, OSCAR, KLRD1, KLRB1, CD3G, CD3D, CD3E, CDHR1, PTPRT, CD40, PTPRO, CCR9, LILRB1, CD38, CCR7, CCR6, CCR5, LPAR5, CCR4, LPAR6, CCR3, LILRB4, CCR2, CD226, HLA-DRB1, FCER2, ERBB2, GPR141, OR52N4, IMPG2, PTPN14, ESRRG, SLAMF6, CD300C, SLAMF7, SLAMF1, BTLA, CD300A, GRK6, CLEC7A, TREML2, IL5RA, TREML1, GRK2, GRK3, IL2…	1778	1648	20581	1.60145	1.36284e-10	1.23894e-11	4.20064e-10
UP_SEQ_FEATURE	signal peptide	382	19.8545	3.26192e-13	PVR, ADGRA3, SLC52A1, LYPD3, IL9R, EFNA1, SCN3B, GDF7, CD52, SIDT1, IGHM, B2M, CD48, CFP, APP, LILRA1, PLOD2, SEMA7A, TMEM52B, LILRA4, IFNG, OSCAR, ADAM8, VNN2, ADAM9, WNT10A, CRTAM, WNT10B, CD3G, CD3D, CD3E, TRABD2A, MDGA1, CDHR1, PTPRT, CD40, PTPRO, TMEM150B, HLA-DQA1, LILRB1, IGHV3-11, SIRPD, BTN3A1, VSIG2, CCR7, SIRPG, IGKV1-5, VSIG1, CD33, TXNDC5, BACE1, LILRB4, IGLV7-43, IGKV4-1, MADCAM1, H…	1634	3346	20063	1.40178	1.21014e-09	1.51268e-10	6.01241e-10
UP_SEQ_FEATURE	transmembrane region	535	27.8067	7.68222e-13	KLRC4, KLRC2, SLC52A1, IL9R, KLRC3, SCN3B, TVP23A, ADTRP, APP, TMEM52B, KCNK6, OSCAR, ADAM8, KLRD1, ADAM9, KLRB1, CRTAM, C10ORF105, CDHR1, PTPRT, PTPRO, LPCAT4, HLA-DQA1, SIRPG, SPAG4, BACE1, HLA-DPA1, MADCAM1, CD226, HLA-DRA, RTP5, HLA-DRB1, ERBB2, JAML, MANSC1, OR52N4, FAM213A, TMEM125, IMPG2, HLA-DRB5, HLA-DPB1, HLA-DOA, LFNG, HLA-DOB, SPNS3, ACER1, CD300C, SYNGR3, CD300A, TREML2, TREML1, TRPV…	1634	5056	20063	1.29924	2.8503e-09	3.167e-10	1.41613e-09
UP_KEYWORDS	Glycoprotein	487	25.3119	2.91326e-08	KLRC2, SLC52A1, IL9R, KLRC3, SCN3B, IGHM, B2M, APP, KCNK6, HIST1H2BJ, OSCAR, ADAM8, KLRD1, VNN2, ADAM9, KLRB1, WNT10A, CRTAM, WNT10B, CDHR1, PTPRT, PTPRO, LPCAT4, HLA-DQA1, SIRPD, SIRPG, IGHD, BACE1, HLA-DPA1, MADCAM1, CD226, HLA-DRA, HLA-DRB1, ERBB2, ACP5, JAML, MANSC1, OR52N4, RAC2, RAC1, IMPG2, HLA-DRB5, HLA-DPB1, HLA-DOA, LFNG, HLA-DOB, CD300C, CD300A, NXPE3, NXPE4, TREML2, TRPV2, EZH2, GPR82…	1778	4551	20581	1.23867	1.34592e-05	7.08381e-07	4.14856e-05
UP_KEYWORDS	Transmembrane	582	30.2495	1.97893e-07	KLRC4, KLRC2, SLC52A1, IL9R, KLRC3, SCN3B, IGHM, ANKLE1, TVP23A, ADTRP, APP, KCNK6, TMEM52B, PHTF2, OSCAR, ADAM8, KLRD1, ADAM9, KLRB1, CRTAM, C10ORF105, CDHR1, PTPRT, PTPRO, LPCAT4, HLA-DQA1, SIRPG, SPAG4, IGHD, BACE1, HLA-DPA1, MADCAM1, CD226, HLA-DRA, RTP5, HLA-DRB1, ERBB2, BCL2L2, JAML, MANSC1, OR52N4, TMEM125, IMPG2, HLA-DRB5, HLA-DPB1, HLA-DOA, LFNG, HLA-DOB, SPNS3, ACER1, CD300C, SYNGR3, CD…	1778	5651	20581	1.19215	9.14223e-05	4.57131e-06	0.000281805
UP_KEYWORDS	Transmembrane helix	580	30.1455	2.20036e-07	KLRC4, KLRC2, SLC52A1, IL9R, KLRC3, SCN3B, IGHM, ANKLE1, TVP23A, ADTRP, APP, KCNK6, TMEM52B, PHTF2, OSCAR, ADAM8, KLRD1, ADAM9, KLRB1, CRTAM, C10ORF105, CDHR1, PTPRT, PTPRO, LPCAT4, HLA-DQA1, SIRPG, SPAG4, IGHD, BACE1, HLA-DPA1, MADCAM1, CD226, HLA-DRA, RTP5, HLA-DRB1, ERBB2, BCL2L2, JAML, MANSC1, OR52N4, TMEM125, IMPG2, HLA-DRB5, HLA-DPB1, HLA-DOA, LFNG, HLA-DOB, SPNS3, ACER1, CD300C, SYNGR3, CD…	1778	5634	20581	1.19164	0.000101651	4.84078e-06	0.000313337
GOTERM_CC_DIRECT	GO:0016021~integral component of membrane	514	26.7152	0.000127761	KLRC4, KLRC2, IL9R, KLRC3, SCN3B, IGHM, ANKLE1, TVP23A, ADTRP, APP, TMEM52B, KCNK6, OSCAR, PHTF2, ADAM8, KLRD1, ADAM9, KLRB1, C10ORF105, CDHR1, PTPRT, PTPRO, LPCAT4, HLA-DQA1, SIRPG, SPAG4, IGHD, BACE1, HLA-DPA1, MADCAM1, CD226, HLA-DRA, RTP5, HLA-DRB1, ERBB2, ACP5, BCL2L2, JAML, MANSC1, OR52N4, TMEM125, IMPG2, HLA-DRB5, HLA-DPB1, HLA-DOA, HLA-DOB, SPNS3, ACER1, SYNGR3, PKP2, CD300A, TREML2, TREM…	1586	5163	18224	1.14394	0.0779294	0.00385604	0.189989
Annotation Cluster 5	Enrichment Score: 12.405050330894591
Category	Term	Count	%	PValue	Genes	List Total	Pop Hits	Pop Total	Fold Enrichment	Bonferroni	Benjamini	FDR
INTERPRO	IPR011993:Pleckstrin homology-like domain	92	4.7817	5.23164e-15	ALS2, PLEKHM3, FERMT3, FERMT2, PTPN21, ARHGAP15, SKAP1, BTK, TIAM1, GAB3, SNTB1, SPRED2, FAM129C, SPRED1, DOCK10, AGAP2, PLCB2, ARHGAP9, ARHGEF3, OSBP2, ARHGEF1, STAP1, ARHGEF6, ARHGEF18, ARHGEF5, ARHGEF16, ARHGAP27, ARHGEF17, PLEKHH1, ARHGEF12, WAS, FARP1, ARHGAP25, ARHGEF11, PRKD1, DOK2, DOK3, RASGRF1, DEF6, SBF2, ACAP1, LYST, EPB41L5, WASL, GRB14, KALRN, FGD2, RALGPS2, RABGAP1, ARHGEF28, CYTH4…	1678	427	18559	2.38299	9.41858e-12	1.34548e-12	8.85958e-12
INTERPRO	IPR001849:Pleckstrin homology domain	67	3.48233	4.54237e-14	PLEKHM3, FERMT3, FERMT2, ARHGAP15, SKAP1, BTK, TIAM1, GAB3, SNTB1, FAM129C, DOCK10, AGAP2, ARHGAP9, ARHGEF3, OSBP2, ARHGEF1, STAP1, ARHGEF6, ARHGEF18, ARHGEF5, ARHGEF16, ARHGAP27, PLEKHH1, ARHGEF12, FARP1, ARHGAP25, ARHGEF11, PRKD1, DOK2, DOK3, RASGRF1, DEF6, SBF2, ACAP1, GRB14, KALRN, FGD2, RALGPS2, ARHGEF28, CYTH4, RTKN, APBB1IP, PLCL2, MCF2L2, DAPP1, PLEKHG6, RTKN2, PLEKHO1, SH2B2, IQSEC1, FGD…	1678	271	18559	2.73444	8.19617e-11	1.02452e-11	7.71383e-11
UP_SEQ_FEATURE	domain:PH	57	2.96258	9.19054e-13	ALS2, FERMT3, FERMT2, ARHGAP15, SKAP1, BTK, GAB3, DOCK10, AGAP2, ARHGAP9, ARHGEF3, OSBP2, ARHGEF1, STAP1, ARHGEF6, ARHGEF18, ARHGEF5, ARHGEF16, ARHGAP27, ARHGEF12, ARHGAP25, ARHGEF11, PRKD1, DOK2, DOK3, SBF2, DEF6, ACAP1, GRB14, RALGPS2, ARHGEF28, CYTH4, RTKN, APBB1IP, MCF2L2, PLCL2, DAPP1, PLEKHG6, RASAL3, RTKN2, PLEKHO1, SH2B2, IQSEC1, RASA2, ITK, CNKSR1, RASA4CP, VAV1, PLEKHF2, PLCG2, SPTBN2, …	1634	245	20063	2.85662	3.40965e-09	3.40965e-10	1.69403e-09
SMART	SM00233:PH	67	3.48233	1.09784e-10	PLEKHM3, FERMT3, FERMT2, ARHGAP15, SKAP1, BTK, TIAM1, GAB3, SNTB1, FAM129C, DOCK10, AGAP2, ARHGAP9, ARHGEF3, OSBP2, ARHGEF1, STAP1, ARHGEF6, ARHGEF18, ARHGEF5, ARHGEF16, ARHGAP27, PLEKHH1, ARHGEF12, FARP1, ARHGAP25, ARHGEF11, PRKD1, DOK2, DOK3, RASGRF1, DEF6, SBF2, ACAP1, GRB14, KALRN, FGD2, RALGPS2, ARHGEF28, CYTH4, RTKN, APBB1IP, PLCL2, MCF2L2, DAPP1, PLEKHG6, RTKN2, PLEKHO1, SH2B2, IQSEC1, FGD…	1120	264	10057	2.27888	4.21569e-08	1.05392e-08	1.52217e-07
Annotation Cluster 6	Enrichment Score: 11.147900243299144
Category	Term	Count	%	PValue	Genes	List Total	Pop Hits	Pop Total	Fold Enrichment	Bonferroni	Benjamini	FDR
UP_KEYWORDS	SH2 domain	37	1.92308	4.35303e-13	BLK, CLNK, SHE, HSH2D, BTK, SH2D1A, STAT4, DAPP1, PTK6, ZAP70, SH2B2, INPP5D, CSK, YES1, SH2D1B, MATK, BLNK, PTPN6, ITK, STAP1, HCK, SLA2, SOCS1, STAT1, VAV1, SH2D2A, FYN, PLCG2, LCK, TXK, JAK3, GRAP2, ABL1, GRB7, GRB14, RIN3, LCP2	1778	108	20581	3.96563	2.01117e-10	1.54705e-11	6.19904e-10
INTERPRO	IPR000980:SH2 domain	38	1.97505	1.49342e-12	BLK, CLNK, SHE, HSH2D, BTK, SH2D1A, STAT4, RINL, DAPP1, PTK6, ZAP70, SH2B2, INPP5D, CSK, YES1, SH2D1B, MATK, BLNK, PTPN6, ITK, STAP1, HCK, SLA2, SOCS1, STAT1, VAV1, SH2D2A, FYN, PLCG2, LCK, TXK, JAK3, GRAP2, ABL1, GRB7, GRB14, RIN3, LCP2	1678	113	18559	3.71936	2.69572e-09	2.99524e-10	2.53699e-09
UP_SEQ_FEATURE	domain:SH2	33	1.71518	1.77878e-12	BLK, CLNK, SHE, HSH2D, BTK, SH2D1A, STAT4, DAPP1, PTK6, SH2B2, INPP5D, CSK, YES1, SH2D1B, MATK, BLNK, ITK, STAP1, HCK, SLA2, SOCS1, STAT1, VAV1, SH2D2A, FYN, LCK, TXK, GRAP2, ABL1, GRB7, GRB14, RIN3, LCP2	1634	96	20063	4.22072	6.59935e-09	5.99941e-10	3.27879e-09
SMART	SM00252:SH2	35	1.81913	2.21464e-09	BLK, CLNK, SHE, HSH2D, BTK, SH2D1A, DAPP1, PTK6, ZAP70, SH2B2, INPP5D, CSK, YES1, SH2D1B, MATK, BLNK, PTPN6, ITK, STAP1, HCK, SLA2, SOCS1, VAV1, SH2D2A, FYN, PLCG2, LCK, TXK, JAK3, GRAP2, ABL1, GRB7, GRB14, RIN3, LCP2	1120	103	10057	3.05127	8.50422e-07	1.70084e-07	3.07064e-06
Annotation Cluster 7	Enrichment Score: 10.952527801032108
Category	Term	Count	%	PValue	Genes	List Total	Pop Hits	Pop Total	Fold Enrichment	Bonferroni	Benjamini	FDR
GOTERM_BP_DIRECT	GO:0050853~B cell receptor signaling pathway	38	1.97505	5.85838e-27	IGHG1, IGHG2, IGHG3, IGHG4, IGLC7, BLK, IGLC6, TRDC, IGHM, BTK, KLHL6, IGHV3-23, ZAP70, IGHA1, IGHA2, IGKC, NFATC2, PTPN6, PTPRC, PIK3CD, CTLA4, NCKAP1L, NFAM1, PRKCB, CD38, LAT2, CD19, IGHD, PLCG2, LCK, MNDA, LIME1, CD79B, CD79A, IGLC2, ABL1, IGLC1, IGLC3	1478	54	16792	7.99499	2.5525e-23	3.64642e-24	1.09873e-23
UP_KEYWORDS	Immunoglobulin C region	14	0.727651	1.26631e-12	IGHG1, IGHG2, IGHG3, IGHG4, IGLC7, IGHD, IGLC6, IGHA1, IGHA2, IGKC, IGLC2, IGHM, IGLC1, IGLC3	1778	15	20581	10.8037	5.8504e-10	4.17886e-11	1.80328e-09
GOTERM_BP_DIRECT	GO:0050871~positive regulation of B cell activation	18	0.935551	1.49949e-12	IGHG1, IGHG2, IGHG3, TNFSF4, IGHG4, IGLC7, IGLC6, TRDC, IGHM, NOD2, IGHD, IGHV3-23, IGHA1, IGHA2, IGKC, IGLC2, IGLC1, IGLC3	1478	26	16792	7.86551	6.53318e-09	3.62954e-10	2.81222e-09
GOTERM_BP_DIRECT	GO:0006911~phagocytosis, engulfment	20	1.0395	8.04759e-12	IGHG1, IGHG2, IGHG3, IGHG4, IGLC7, AIF1, IGLC6, TRDC, IGHM, DOCK1, IGHD, IGHV3-23, IGHA1, IGHA2, IGKC, TREM2, IGLC2, IGLC1, BIN2, IGLC3	1478	35	16792	6.49217	3.50632e-08	1.66968e-09	1.5093e-08
GOTERM_MF_DIRECT	GO:0034987~immunoglobulin receptor binding	17	0.883576	2.12994e-11	IGHG1, IGHG2, IGHG3, IGHG4, IGLC7, IGLC6, JCHAIN, TRDC, IGHM, IGHD, IGHV3-23, IGHA1, IGHA2, IGKC, IGLC2, IGLC1, IGLC3	1463	26	16881	7.54448	2.69437e-08	8.98125e-09	3.46601e-08
GOTERM_BP_DIRECT	GO:0006910~phagocytosis, recognition	17	0.883576	1.3011e-10	IGHG1, IGHG2, IGHG3, IGHG4, IGLC7, IGLC6, TRDC, IGHM, IGHD, IGHV3-23, IGHA1, IGHA2, CLEC7A, IGKC, IGLC2, IGLC1, IGLC3	1478	28	16792	6.89793	5.66888e-07	2.18034e-08	2.44018e-07
GOTERM_CC_DIRECT	GO:0042571~immunoglobulin complex, circulating	13	0.675676	5.0838e-09	IGHG1, IGHG2, IGHG3, IGHG4, IGLC7, IGHD, IGHV3-23, IGLC6, TRDC, IGKC, IGLC2, IGLC1, IGLC3	1586	19	18224	7.86195	3.22821e-06	4.03526e-07	7.56663e-06
GOTERM_CC_DIRECT	GO:0072562~blood microparticle	32	1.6632	5.97369e-06	IGHG1, IGHG2, IGHG3, IGHG4, IGLC7, IGKV1-17, IGLV1-47, IGLC6, JCHAIN, TRDC, IGHM, TGFB1, IGHV3-23, IGKV1D-12, IGKV2-30, IGHA1, IGHA2, IGKC, IGKV3-15, IGKV3D-11, IGKV1-5, IGKV1-39, IGKV2-40, IGHD, IGKV4-1, IGKV3-20, IGLV3-25, IGLC2, IGLC1, IGHV3-13, IGLC3, IGLV3-21	1586	152	18224	2.41906	0.00378612	0.000270914	0.00889076
GOTERM_BP_DIRECT	GO:0042742~defense response to bacterium	27	1.40333	0.000354986	IGHG1, IGHG2, IGHG3, IGHG4, IGLC7, TLR1, IGLC6, TRDC, TLR6, TLR9, CFP, NOD2, IFNG, IGHV3-23, IGKC, SPN, COCH, CEBPE, NLRP1, PLAC8, CXCL13, LYST, IGHD, IRF8, IGLC2, IGLC1, IGLC3	1478	145	16792	2.11555	0.787104	0.0170415	0.663675
Annotation Cluster 8	Enrichment Score: 10.653316885815997
Category	Term	Count	%	PValue	Genes	List Total	Pop Hits	Pop Total	Fold Enrichment	Bonferroni	Benjamini	FDR
UP_KEYWORDS	SH3 domain	55	2.85863	4.32589e-13	SH3RF1, SKAP1, BTK, ARHGAP4, PACSIN1, CTTN, PACSIN3, CSK, ARHGAP9, MATK, NCF2, NCF1, ARHGEF6, SLA2, NCF4, ARHGEF5, ARHGEF16, MPP5, ARHGAP27, FNBP1L, LCK, FCHSD2, TXK, GRAP2, KALRN, BLK, NCF1C, NCF1B, DOCK2, DOCK1, PTK6, PSTPIP1, UBASH3A, YES1, SH3TC1, FYB, SASH1, ITK, BAIAP2L1, HCK, HCLS1, MYO1F, DOCK5, SAMSN1, VAV1, SH3BP4, TJP1, CASS4, FYN, PLCG2, PPP1R13B, TNK2, ABL1, TJP2, SASH3	1778	215	20581	2.96114	1.99835e-10	1.66529e-11	6.15952e-10
UP_SEQ_FEATURE	domain:SH3	46	2.39085	2.15509e-12	BLK, SKAP1, BTK, ARHGAP4, DOCK2, CTTN, PACSIN1, DOCK1, PACSIN3, PTK6, PSTPIP1, UBASH3A, CSK, YES1, SH3TC1, ARHGAP9, MATK, FYB, SASH1, ITK, BAIAP2L1, ARHGEF6, HCLS1, HCK, SLA2, NCF4, ARHGEF5, MPP5, ARHGEF16, MYO1F, ARHGAP27, DOCK5, SAMSN1, SH3BP4, TJP1, CASS4, FYN, FNBP1L, PLCG2, LCK, TXK, PPP1R13B, TNK2, ABL1, TJP2, SASH3	1634	175	20063	3.22748	7.99525e-09	6.66271e-10	3.97232e-09
INTERPRO	IPR001452:Src homology-3 domain	55	2.85863	4.52794e-12	SH3RF1, SKAP1, BTK, ARHGAP4, PACSIN1, CTTN, PACSIN3, CSK, ARHGAP9, MATK, NCF2, NCF1, ARHGEF6, SLA2, NCF4, ARHGEF5, ARHGEF16, MPP5, ARHGAP27, FNBP1L, LCK, FCHSD2, TXK, GRAP2, KALRN, BLK, NCF1C, NCF1B, DOCK2, DOCK1, PTK6, PSTPIP1, UBASH3A, YES1, SH3TC1, FYB, SASH1, ITK, BAIAP2L1, HCK, HCLS1, MYO1F, DOCK5, SAMSN1, VAV1, SH3BP4, TJP1, CASS4, FYN, PLCG2, PPP1R13B, TNK2, ABL1, TJP2, SASH3	1678	218	18559	2.79042	8.17292e-09	8.17292e-10	7.6917e-09
SMART	SM00326:SH3	51	2.65073	5.77153e-08	SH3RF1, SKAP1, BTK, ARHGAP4, CTTN, PACSIN1, PACSIN3, CSK, MATK, NCF2, NCF1, SLA2, NCF4, ARHGEF6, ARHGEF5, ARHGEF16, MPP5, FNBP1L, LCK, FCHSD2, TXK, GRAP2, KALRN, BLK, NCF1C, NCF1B, DOCK2, DOCK1, PTK6, PSTPIP1, UBASH3A, YES1, SH3TC1, FYB, SASH1, ITK, BAIAP2L1, HCK, HCLS1, MYO1F, SAMSN1, DOCK5, VAV1, SH3BP4, CASS4, FYN, PLCG2, PPP1R13B, TNK2, ABL1, SASH3	1120	206	10057	2.22307	2.21624e-05	3.69377e-06	8.00232e-05
Annotation Cluster 9	Enrichment Score: 8.3024817363776
Category	Term	Count	%	PValue	Genes	List Total	Pop Hits	Pop Total	Fold Enrichment	Bonferroni	Benjamini	FDR
GOTERM_BP_DIRECT	GO:0070098~chemokine-mediated signaling pathway	28	1.4553	1.61192e-11	CCL3, CXCL9, CXCR3, CXCL11, CCL5, CCL4, CXCL10, CCL22, CXCR4, PTK2B, CCL3L3, CXCR6, XCR1, ACKR2, CCL19, CCL4L2, ACKR3, CCL18, CCL17, CCR9, CCR6, CCR5, CCR4, CXCL13, CCR3, CCR2, XCL1, XCL2	1478	71	16792	4.48051	7.02314e-08	3.19234e-09	3.02312e-08
GOTERM_BP_DIRECT	GO:0006935~chemotaxis	32	1.6632	4.51034e-08	C3AR1, CCL3, CYSLTR1, CXCL9, CXCR3, CXCL11, CCL5, CXCL10, DOCK2, CCL22, RAC2, CXCR4, CXCR6, XCR1, SPN, ACKR2, NCKAP1L, ACKR3, LGALS9, CCL18, CCL17, CCR9, LSP1, CCR7, CCR6, CCR5, CCR4, CCR3, CCR2, CMTM8, CMTM4, PTAFR	1478	122	16792	2.98001	0.000196496	6.14109e-06	8.45904e-05
INTERPRO	IPR000355:Chemokine receptor family	11	0.571726	1.70217e-07	CCR9, CCR7, CCR6, CCR5, CXCR4, CCR4, CCR3, CCR2, CXCR6, ACKR2, CXCR3	1678	16	18559	7.60388	0.000307194	2.36337e-05	0.000289151
Annotation Cluster 10	Enrichment Score: 6.769195504221141
Category	Term	Count	%	PValue	Genes	List Total	Pop Hits	Pop Total	Fold Enrichment	Bonferroni	Benjamini	FDR
INTERPRO	IPR003597:Immunoglobulin C1-set	43	2.23493	3.49164e-27	HLA-DQB1, IGHG1, HLA-DQB2, IGHG2, MICB, IGHG3, IGHG4, IGLC7, HLA-DRB1, TRGC1, IGLC6, TRGC2, TRDC, HLA-DMB, IGHM, HLA-DMA, SIRPB1, B2M, IGHA1, IGHA2, HLA-DRB5, HLA-DPB1, HLA-DOA, IGKC, HLA-DOB, HLA-H, HLA-A, CD1C, HLA-C, CD1A, HLA-B, TRBC1, TRBC2, HLA-DQA1, CD1E, HLA-F, SIRPG, IGHD, HLA-DPA1, IGLC2, IGLC1, IGLC3, HLA-DRA	1678	68	18559	6.99394	6.30242e-24	1.26048e-24	5.93133e-24
SMART	SM00407:IGc1	42	2.18295	1.0592e-23	HLA-DQB1, IGHG1, HLA-DQB2, IGHG2, MICB, IGHG3, IGHG4, IGLC7, HLA-DRB1, TRGC1, IGLC6, TRGC2, HLA-DMB, IGHM, HLA-DMA, SIRPB1, B2M, IGHA1, IGHA2, HLA-DRB5, HLA-DPB1, HLA-DOA, IGKC, HLA-DOB, HLA-H, HLA-A, CD1C, HLA-C, CD1A, HLA-B, TRBC1, TRBC2, HLA-DQA1, CD1E, HLA-F, SIRPG, IGHD, HLA-DPA1, IGLC2, IGLC1, IGLC3, HLA-DRA	1120	65	10057	5.80212	4.06734e-21	1.35578e-21	1.4686e-20
INTERPRO	IPR003006:Immunoglobulin/major histocompatibility complex, conserved site	36	1.8711	1.05892e-21	HLA-DQB1, IGHG1, HLA-DQB2, IGHG2, IGHG3, IGHG4, IGLC7, HLA-DRB1, IGLC6, HLA-DMB, IGHM, HLA-DMA, B2M, IGHA1, IGHA2, HLA-DRB5, HLA-DPB1, HLA-DOA, IGKC, HLA-DOB, HLA-H, HAVCR1, SIGLEC10, HLA-A, HLA-C, HLA-B, SIGLEC14, HLA-DQA1, HLA-F, SIGLEC6, IGHD, HLA-DPA1, IGLC2, IGLC1, IGLC3, HLA-DRA	1678	60	18559	6.63611	1.91135e-18	3.18559e-19	1.79881e-18
KEGG_PATHWAY	hsa04672:Intestinal immune network for IgA production	28	1.4553	1.83331e-16	HLA-DQB1, HLA-DRB1, HLA-DMB, HLA-DMA, TGFB1, CXCR4, ICOS, ITGB7, HLA-DRB5, HLA-DPB1, HLA-DOA, HLA-DOB, CD28, LTBR, TNFRSF13B, TNFRSF13C, TNFRSF17, ITGA4, PIGR, CD40, HLA-DQA1, CCR9, CD86, TNFSF13B, CD40LG, MADCAM1, HLA-DPA1, HLA-DRA	650	47	6879	6.30481	5.61773e-14	1.87628e-14	2.88658e-13
KEGG_PATHWAY	hsa05330:Allograft rejection	24	1.2474	3.14848e-15	HLA-DQB1, PRF1, TNF, HLA-DRB1, HLA-A, FASLG, HLA-C, HLA-B, CD40, HLA-DMB, HLA-DMA, HLA-DQA1, HLA-F, CD86, CD40LG, IFNG, IL12A, HLA-DRB5, HLA-DPA1, HLA-DPB1, HLA-DOA, HLA-DOB, HLA-DRA, CD28	650	37	6879	6.8647	7.86482e-13	1.31117e-13	4.04121e-12
KEGG_PATHWAY	hsa05332:Graft-versus-host disease	22	1.14345	2.59575e-14	HLA-DQB1, PRF1, TNF, HLA-DRB1, HLA-A, FASLG, HLA-C, HLA-B, HLA-DMB, HLA-DMA, HLA-DQA1, HLA-F, CD86, IFNG, IL1B, HLA-DRB5, HLA-DPA1, HLA-DPB1, HLA-DOA, HLA-DOB, HLA-DRA, CD28	650	33	6879	7.05538	6.57274e-12	9.38916e-13	3.38174e-11
KEGG_PATHWAY	hsa04612:Antigen processing and presentation	33	1.71518	3.68822e-14	HLA-DQB1, KLRC4, KLRC2, TNF, KLRC3, CD8A, HLA-DRB1, CD8B, IFI30, HLA-DMB, HLA-DMA, CD74, B2M, TAP2, IFNG, TAP1, HLA-DRB5, CD4, HLA-DPB1, HLA-DOA, KLRD1, HLA-DOB, CIITA, RFX5, HLA-A, HLA-C, HLA-B, CTSS, HLA-DQA1, HLA-F, HLA-DPA1, KIR3DL2, HLA-DRA	650	76	6879	4.59528	9.32543e-12	1.16573e-12	4.79727e-11
KEGG_PATHWAY	hsa04514:Cell adhesion molecules (CAMs)	46	2.39085	6.15671e-14	PVR, HLA-DQB1, ITGAL, CD8A, HLA-DRB1, CD8B, ITGB2, HLA-DMB, HLA-DMA, ITGAM, PDCD1, ICOS, ITGB7, CD2, HLA-DRB5, CD22, ESAM, CD4, HLA-DPB1, HLA-DOA, CD6, HLA-DOB, SELPLG, SPN, CD28, PTPRC, SELL, ICAM3, HLA-A, CTLA4, NTNG2, HLA-C, HLA-B, CD40, ITGA4, HLA-DQA1, HLA-F, TIGIT, CD86, SDC1, CD40LG, CD274, HLA-DPA1, MADCAM1, CD226, HLA-DRA	650	142	6879	3.42832	1.55892e-11	1.73217e-12	8.02025e-11
KEGG_PATHWAY	hsa05416:Viral myocarditis	28	1.4553	1.13476e-13	HLA-DQB1, PRF1, ITGAL, HLA-DRB1, ITGB2, HLA-DMB, HLA-DMA, CASP3, RAC2, RAC1, CASP8, HLA-DRB5, HLA-DPB1, HLA-DOA, HLA-DOB, CD28, HLA-A, HLA-C, CD40, HLA-B, HLA-DQA1, HLA-F, CD86, FYN, CD40LG, HLA-DPA1, ABL1, HLA-DRA	650	57	6879	5.1987	2.87066e-11	2.8707e-12	1.47682e-10
KEGG_PATHWAY	hsa04940:Type I diabetes mellitus	24	1.2474	1.43921e-13	HLA-DQB1, PRF1, TNF, HLA-DRB1, HLA-A, FASLG, HLA-C, HLA-B, HLA-DMB, HLA-DMA, HLA-DQA1, HLA-F, CD86, IFNG, IL12A, IL1B, HLA-DRB5, HLA-DPA1, HLA-DPB1, HLA-DOA, HLA-DOB, LTA, HLA-DRA, CD28	650	42	6879	6.04747	3.64029e-11	3.30935e-12	1.87272e-10
GOTERM_BP_DIRECT	GO:0060333~interferon-gamma-mediated signaling pathway	29	1.50728	2.3817e-12	HLA-DQB1, HLA-DQB2, HLA-DRB1, IFI30, OAS2, B2M, IFNG, HLA-DRB5, HLA-DPB1, CIITA, HLA-H, SP100, HCK, HLA-A, HLA-C, HLA-B, STAT1, TRIM22, HLA-DQA1, HLA-F, TRIM38, IRF5, IRF8, IRF1, HLA-DPA1, IRF4, GBP2, PTAFR, HLA-DRA	1478	71	16792	4.64053	1.03769e-08	5.4615e-10	4.46673e-09
KEGG_PATHWAY	hsa05321:Inflammatory bowel disease (IBD)	28	1.4553	3.60555e-12	HLA-DQB1, TNF, HLA-DRB1, TBX21, IL18, IL21R, TLR2, HLA-DMB, HLA-DMA, TGFB1, STAT4, NOD2, IL23A, IL12RB1, IFNG, IL1B, HLA-DRB5, IL2RG, HLA-DPB1, HLA-DOA, HLA-DOB, SMAD2, STAT1, FOXP3, HLA-DQA1, IL12A, HLA-DPA1, HLA-DRA	650	64	6879	4.6301	9.12207e-10	7.60172e-11	4.69276e-09
KEGG_PATHWAY	hsa05323:Rheumatoid arthritis	32	1.6632	2.55852e-11	HLA-DQB1, ITGAL, CCL3, TNF, HLA-DRB1, IL18, TLR2, ACP5, ITGB2, HLA-DMB, CCL5, HLA-DMA, TGFB1, IL23A, CCL3L3, IFNG, IL1B, HLA-DRB5, HLA-DPB1, HLA-DOA, LTB, HLA-DOB, CD28, TCIRG1, CTLA4, HLA-DQA1, CD86, TNFSF11, TNFSF13B, ATP6V0A1, HLA-DPA1, HLA-DRA	650	88	6879	3.84839	6.47306e-09	4.97927e-10	3.33e-08
UP_SEQ_FEATURE	domain:Ig-like C1-type	18	0.935551	4.83314e-11	HLA-DQB1, HLA-H, MICB, HLA-DRB1, HLA-A, HLA-C, HLA-B, HLA-DMB, HLA-DMA, HLA-DQA1, HLA-F, B2M, HLA-DRB5, HLA-DPA1, HLA-DPB1, HLA-DOA, HLA-DOB, HLA-DRA	1634	32	20063	6.90663	1.7931e-07	1.37931e-08	8.90875e-08
KEGG_PATHWAY	hsa05140:Leishmaniasis	28	1.4553	6.58974e-11	HLA-DQB1, TNF, HLA-DRB1, TLR2, ITGB2, HLA-DMB, HLA-DMA, ITGAM, TGFB1, IFNG, IL1B, HLA-DRB5, HLA-DPB1, HLA-DOA, HLA-DOB, PTPN6, CR1, NCF2, NCF1, NCF4, ITGA4, STAT1, HLA-DQA1, CYBA, FCGR2C, IL12A, HLA-DPA1, HLA-DRA	650	71	6879	4.17361	1.6672e-08	1.19086e-09	8.57677e-08
KEGG_PATHWAY	hsa05152:Tuberculosis	47	2.44283	7.90707e-11	HLA-DQB1, TNF, HLA-DRB1, IL18, TLR1, TLR2, ITGB2, HLA-DMB, TLR6, HLA-DMA, CD74, ITGAM, TGFB1, TLR9, CASP3, NOD2, IL23A, ITGAX, IL10RA, CASP8, IFNG, IL1B, HLA-DRB5, HLA-DPB1, HLA-DOA, HLA-DOB, TCIRG1, CIITA, CR1, CARD9, RFX5, MALT1, CTSS, ARHGEF12, STAT1, HLA-DQA1, LSP1, CASP10, CORO1A, FCGR2B, FCGR2C, IL12A, RAB5A, ATP6V0A1, HLA-DPA1, CLEC7A, HLA-DRA	650	177	6879	2.8102	2.00049e-08	1.33366e-09	1.02913e-07
GOTERM_CC_DIRECT	GO:0042613~MHC class II protein complex	15	0.779626	2.19841e-10	HLA-DQB1, HLA-DQB2, HLA-DRB1, HLA-A, HLA-C, HLA-DMB, HLA-DMA, HLA-DQA1, CD74, HLA-DRB5, HLA-DPA1, HLA-DPB1, HLA-DOA, HLA-DOB, HLA-DRA	1586	22	18224	7.83446	1.39599e-07	3.48997e-08	3.27207e-07
INTERPRO	IPR011162:MHC classes I/II-like antigen recognition protein	21	1.09148	4.09108e-10	HLA-DQB1, HLA-H, HLA-DQB2, MICB, HLA-DRB1, HLA-A, CD1C, HLA-C, CD1A, HLA-B, HLA-DMB, HLA-DMA, HLA-DQA1, CD1E, HLA-F, HLA-DRB5, HLA-DPA1, HLA-DPB1, HLA-DOA, HLA-DOB, HLA-DRA	1678	45	18559	5.16142	7.38439e-07	6.71309e-08	6.94961e-07
KEGG_PATHWAY	hsa05320:Autoimmune thyroid disease	22	1.14345	2.47551e-09	HLA-DQB1, PRF1, HLA-DRB1, HLA-A, CTLA4, FASLG, HLA-C, HLA-B, CD40, HLA-DMB, HLA-DMA, HLA-DQA1, HLA-F, CD86, CD40LG, HLA-DRB5, HLA-DPA1, HLA-DPB1, HLA-DOA, HLA-DOB, HLA-DRA, CD28	650	52	6879	4.47746	6.26304e-07	3.47947e-08	3.22196e-06
INTERPRO	IPR014745:MHC class II, alpha/beta chain, N-terminal	14	0.727651	2.6066e-09	HLA-DQB1, HLA-DQB2, HLA-DRB1, HLA-A, HLA-C, HLA-DMB, HLA-DMA, HLA-DQA1, HLA-DRB5, HLA-DPA1, HLA-DPB1, HLA-DOA, HLA-DOB, HLA-DRA	1678	21	18559	7.37346	4.7049e-06	3.92076e-07	4.42789e-06
UP_KEYWORDS	MHC II	12	0.623701	1.46361e-08	HLA-DQB1, HLA-DQB2, HLA-DRB1, HLA-DRB5, HLA-DPA1, HLA-DPB1, HLA-DMB, HLA-DOA, HLA-DMA, HLA-DOB, HLA-DQA1, HLA-DRA	1778	17	20581	8.17085	6.76186e-06	3.7566e-07	2.08423e-05
GOTERM_MF_DIRECT	GO:0042605~peptide antigen binding	15	0.779626	1.57632e-08	HLA-DQB1, HLA-DRB1, TRGV9, HLA-A, HLA-C, HLA-B, TRGV3, SLC7A5, HLA-DQA1, HLA-F, TAP1, HLA-DRB5, HLA-DPA1, HLA-DPB1, HLA-DRA	1463	28	16881	6.1814	1.99403e-05	3.32341e-06	2.56512e-05
GOTERM_BP_DIRECT	GO:0002504~antigen processing and presentation of peptide or polysaccharide antigen via MHC class II	12	0.623701	1.76876e-08	HLA-DQB1, HLA-DQB2, HLA-DRB1, HLA-DRB5, HLA-DPA1, HLA-DPB1, HLA-DMB, HLA-DOA, HLA-DMA, HLA-DOB, HLA-DQA1, HLA-DRA	1478	17	16792	8.01974	7.7062e-05	2.48596e-06	3.31727e-05
KEGG_PATHWAY	hsa05150:Staphylococcus aureus infection	21	1.09148	3.45049e-08	HLA-DQB1, ITGAL, C3AR1, HLA-DRB1, FPR3, ITGB2, HLA-DMB, HLA-DMA, ITGAM, HLA-DQA1, FCGR2B, FCGR2C, HLA-DRB5, HLA-DPA1, C2, HLA-DPB1, HLA-DOA, SELPLG, HLA-DOB, PTAFR, HLA-DRA	650	54	6879	4.11564	8.72971e-06	3.96807e-07	4.49093e-05
GOTERM_MF_DIRECT	GO:0032395~MHC class II receptor activity	11	0.571726	4.61467e-08	HLA-DQB1, HLA-DQB2, HLA-DRB1, HLA-C, HLA-DPA1, HLA-DPB1, HLA-DOA, HLA-DMA, HLA-DOB, HLA-DQA1, HLA-DRA	1463	15	16881	8.46165	5.83738e-05	6.48615e-06	7.50935e-05
KEGG_PATHWAY	hsa04145:Phagosome	37	1.92308	8.94166e-08	HLA-DQB1, HLA-DRB1, TLR2, ITGB2, HLA-DMB, TLR6, HLA-DMA, ITGAM, TAP2, RAC1, TAP1, HLA-DRB5, HLA-DPB1, HLA-DOA, HLA-DOB, TCIRG1, DYNC1I1, OLR1, NCF2, NCF1, NCF4, HLA-A, HLA-C, HLA-B, CTSS, HLA-DQA1, HLA-F, CYBA, CORO1A, FCGR2B, FCGR2C, RAB5A, TUBA4A, ATP6V0A1, HLA-DPA1, CLEC7A, HLA-DRA	650	150	6879	2.61049	2.26222e-05	9.04896e-07	0.000116379
GOTERM_BP_DIRECT	GO:0019882~antigen processing and presentation	20	1.0395	1.00104e-07	HLA-DQB1, HLA-H, MICB, CD8A, HLA-DRB1, HLA-A, HLA-C, HLA-B, CTSS, HLA-DMB, CD74, PSMB8, RAB33A, HLA-DQA1, IFNG, HLA-DRB5, HLA-DPA1, HLA-DPB1, CTSH, HLA-DRA	1478	55	16792	4.13138	0.000436059	1.2828e-05	0.000187743
UP_SEQ_FEATURE	region of interest:Connecting peptide	15	0.779626	1.55326e-07	HLA-DQB1, HLA-H, HLA-DRB1, HLA-A, HLA-C, HLA-B, HLA-DMB, HLA-DMA, HLA-DQA1, HLA-F, HLA-DPA1, HLA-DPB1, HLA-DOA, HLA-DOB, HLA-DRA	1634	34	20063	5.41697	0.000576095	3.38971e-05	0.000286306
KEGG_PATHWAY	hsa05145:Toxoplasmosis	30	1.55925	1.92888e-07	HLA-DQB1, TNF, HLA-DRB1, GNAI1, TLR2, HLA-DMB, HLA-DMA, TGFB1, CASP3, LAMB2, IL10RA, CASP8, IFNG, HLA-DRB5, HLA-DPB1, HLA-DOA, HLA-DOB, CIITA, LY96, SOCS1, CD40, STAT1, BIRC3, HLA-DQA1, CCR5, CD40LG, IL12A, HLA-DPA1, ALOX5, HLA-DRA	650	110	6879	2.88629	4.87994e-05	1.80743e-06	0.00025105
KEGG_PATHWAY	hsa05168:Herpes simplex infection	41	2.13098	2.61396e-07	HLA-DQB1, TRAF1, TNF, HLA-DRB1, TLR2, FASLG, OAS2, HLA-DMB, CCL5, HLA-DMA, CD74, TLR9, CFP, CASP3, CSNK2A1, TAP2, CASP8, IFNG, TAP1, IL1B, HLA-DRB5, HLA-DPB1, HLA-DOA, TRAF5, HLA-DOB, LTA, TRAF3, CDK1, SP100, HLA-A, HLA-C, HLA-B, STAT1, HLA-DQA1, HLA-F, IKBKE, IFNAR2, GTF2IRD1, IL12A, HLA-DPA1, HLA-DRA	650	183	6879	2.37107	6.6131e-05	2.3619e-06	0.000340215
GOTERM_CC_DIRECT	GO:0071556~integral component of lumenal side of endoplasmic reticulum membrane	14	0.727651	2.78876e-07	HLA-DQB1, HLA-H, HLA-DQB2, HLA-DRB1, HLA-A, HLA-C, HLA-B, CD74, HLA-DQA1, HLA-F, HLA-DRB5, HLA-DPA1, HLA-DPB1, HLA-DRA	1586	29	18224	5.54716	0.00017707	1.77085e-05	0.000415073
UP_SEQ_FEATURE	region of interest:Alpha-1	10	0.519751	1.03614e-06	HLA-H, HLA-A, HLA-C, HLA-DPA1, HLA-B, HLA-DOA, HLA-DMA, HLA-DQA1, HLA-DRA, HLA-F	1634	16	20063	7.67404	0.00383669	0.000192185	0.00190985
UP_SEQ_FEATURE	region of interest:Alpha-2	10	0.519751	1.03614e-06	HLA-H, HLA-A, HLA-C, HLA-DPA1, HLA-B, HLA-DOA, HLA-DMA, HLA-DQA1, HLA-DRA, HLA-F	1634	16	20063	7.67404	0.00383669	0.000192185	0.00190985
KEGG_PATHWAY	hsa05310:Asthma	14	0.727651	1.09679e-06	HLA-DQB1, TNF, HLA-DRB1, CD40, HLA-DMB, HLA-DMA, HLA-DQA1, CD40LG, HLA-DRB5, HLA-DPA1, HLA-DPB1, HLA-DOA, HLA-DOB, HLA-DRA	650	30	6879	4.93877	0.00027745	9.56851e-06	0.0014275
GOTERM_CC_DIRECT	GO:0012507~ER to Golgi transport vesicle membrane	17	0.883576	5.01347e-06	HLA-DQB1, HLA-H, HLA-DQB2, HLA-DRB1, HLA-A, VTI1B, HLA-C, HLA-B, HLA-DQA1, CD74, HLA-F, B2M, CD59, HLA-DRB5, HLA-DPA1, HLA-DPB1, HLA-DRA	1586	52	18224	3.75652	0.0031785	0.000244859	0.00746169
INTERPRO	IPR000353:MHC class II, beta chain, N-terminal	9	0.467775	1.57479e-05	HLA-DQB1, HLA-DQB2, HLA-DRB1, HLA-A, HLA-DRB5, HLA-C, HLA-DPB1, HLA-DMB, HLA-DOB	1678	15	18559	6.63611	0.0280249	0.00142025	0.0267479
UP_KEYWORDS	MHC I	7	0.363825	6.35901e-05	HLA-DQB1, HLA-H, HLA-A, HLA-C, HLA-B, HLA-F, B2M	1778	10	20581	8.10276	0.0289522	0.000793727	0.0905162
KEGG_PATHWAY	hsa05164:Influenza A	34	1.76715	6.64886e-05	HLA-DQB1, TNF, HLA-DRB1, IL18, FASLG, OAS2, HLA-DMB, CCL5, HLA-DMA, TLR7, CXCL10, IFNG, PYCARD, IL1B, HLA-DRB5, PIK3R5, HLA-DPB1, HLA-DOA, CASP1, HLA-DOB, CIITA, PIK3CG, PIK3CD, STAT1, NLRP3, HLA-DQA1, PRKCB, TNFRSF10A, IKBKE, IFNAR2, PABPN1L, IL12A, HLA-DPA1, HLA-DRA	650	174	6879	2.06796	0.0166815	0.000480518	0.0865026
SMART	SM00921:SM00921	9	0.467775	7.18767e-05	HLA-DQB1, HLA-DQB2, HLA-DRB1, HLA-A, HLA-DRB5, HLA-C, HLA-DPB1, HLA-DMB, HLA-DOB	1120	15	10057	5.38768	0.0272242	0.00344426	0.0996122
INTERPRO	IPR011161:MHC class I-like antigen recognition	11	0.571726	0.000101233	HLA-DQB1, HLA-H, MICB, HLA-DRB1, HLA-A, CD1C, HLA-C, CD1A, HLA-B, CD1E, HLA-F	1678	28	18559	4.34507	0.167011	0.00728272	0.171827
INTERPRO	IPR010579:MHC class I, alpha chain, C-terminal	6	0.31185	0.000107653	HLA-DQB1, HLA-H, HLA-A, HLA-C, HLA-B, HLA-F	1678	7	18559	9.48016	0.176609	0.00717137	0.182716
GOTERM_CC_DIRECT	GO:0042612~MHC class I protein complex	7	0.363825	0.000134942	HLA-DQB1, HLA-H, HLA-A, HLA-C, HLA-B, HLA-F, B2M	1586	11	18224	7.31216	0.0821247	0.00388759	0.200657
KEGG_PATHWAY	hsa05169:Epstein-Barr virus infection	26	1.35135	0.000142427	HLA-DQB1, PIK3CG, ITGAL, CR2, HLA-DRB1, NFKBIE, FCER2, PIK3CD, HLA-A, HLA-C, HLA-B, CD40, HLA-DQA1, HLA-F, CD19, PLCG2, HLA-DRB5, HLA-DPA1, PIK3R5, JAK3, HLA-DPB1, TNFAIP3, TRAF5, SPN, HLA-DRA, TRAF3	650	122	6879	2.25541	0.035395	0.00100052	0.185215
GOTERM_BP_DIRECT	GO:0002474~antigen processing and presentation of peptide antigen via MHC class I	11	0.571726	0.000156447	HLA-DQB1, HLA-H, TAP2, TAP1, HLA-A, ERAP1, HLA-C, ERAP2, HLA-B, HLA-F, B2M	1478	30	16792	4.16581	0.494239	0.00817951	0.293005
UP_SEQ_FEATURE	region of interest:Beta-1	6	0.31185	0.000161303	HLA-DQB1, HLA-DRB1, HLA-DRB5, HLA-DPB1, HLA-DMB, HLA-DOB	1634	8	20063	9.20884	0.450354	0.0126529	0.296905
UP_SEQ_FEATURE	region of interest:Beta-2	6	0.31185	0.000161303	HLA-DQB1, HLA-DRB1, HLA-DRB5, HLA-DPB1, HLA-DMB, HLA-DOB	1634	8	20063	9.20884	0.450354	0.0126529	0.296905
GOTERM_MF_DIRECT	GO:0023026~MHC class II protein complex binding	8	0.4158	0.000204448	HLA-DRB1, MS4A1, HLA-DMB, HLA-DOA, HLA-DMA, HLA-DOB, CD74, HLA-DRA	1463	16	16881	5.76931	0.227909	0.0102928	0.332175
GOTERM_CC_DIRECT	GO:0030658~transport vesicle membrane	12	0.623701	0.000275473	HLA-DQB1, HLA-DQB2, HLA-DRB1, SPRED2, SYTL4, HLA-DRB5, HLA-DPA1, HLA-DPB1, DBH, CD74, HLA-DQA1, HLA-DRA	1586	38	18224	3.62859	0.1605	0.00645866	0.409225
INTERPRO	IPR001039:MHC class I, alpha chain, alpha1/alpha2	7	0.363825	0.000308742	HLA-DQB1, HLA-H, HLA-DRB1, HLA-A, HLA-C, HLA-B, HLA-F	1678	12	18559	6.45178	0.427284	0.016748	0.523174
GOTERM_BP_DIRECT	GO:0019886~antigen processing and presentation of exogenous peptide antigen via MHC class II	20	1.0395	0.000350598	DYNC1I1, HLA-DQB1, HLA-DQB2, KIF4A, HLA-DRB1, KIF15, IFI30, CENPE, CTSS, HLA-DMB, HLA-DMA, CD74, HLA-DQA1, SPTBN2, HLA-DRB5, HLA-DPA1, HLA-DPB1, HLA-DOA, HLA-DOB, HLA-DRA	1478	92	16792	2.46985	0.782992	0.01702	0.655496
GOTERM_BP_DIRECT	GO:0002480~antigen processing and presentation of exogenous peptide antigen via MHC class I, TAP-independent	6	0.31185	0.00048721	HLA-H, HLA-A, HLA-C, HLA-B, HLA-F, B2M	1478	9	16792	7.5742	0.880363	0.0216518	0.909811
INTERPRO	IPR001003:MHC class II, alpha chain, N-terminal	5	0.259875	0.000858364	HLA-DPA1, HLA-DOA, HLA-DMA, HLA-DQA1, HLA-DRA	1678	6	18559	9.21683	0.787755	0.0370995	1.44816
GOTERM_BP_DIRECT	GO:0002479~antigen processing and presentation of exogenous peptide antigen via MHC class I, TAP-dependent	15	0.779626	0.000955647	PSMB10, HLA-H, NCF2, NCF1, NCF4, HLA-A, HLA-C, HLA-B, PSMA8, PSMB8, HLA-F, PSMB9, B2M, CYBA, CYBB	1478	63	16792	2.70507	0.984482	0.0381841	1.77717
SMART	SM00920:SM00920	5	0.259875	0.00190076	HLA-DPA1, HLA-DOA, HLA-DMA, HLA-DQA1, HLA-DRA	1120	6	10057	7.48289	0.518374	0.0508466	2.60346
GOTERM_BP_DIRECT	GO:0002381~immunoglobulin production involved in immunoglobulin mediated immune response	4	0.2079	0.00592936	GAPT, HLA-DQB1, HLA-DRB1, HLA-DRB5	1478	5	16792	9.08904	1	0.171188	10.554
GOTERM_BP_DIRECT	GO:0002503~peptide antigen assembly with MHC class II protein complex	4	0.2079	0.00592936	HLA-DRB1, HLA-DMB, HLA-DMA, HLA-DRA	1478	5	16792	9.08904	1	0.171188	10.554
UP_SEQ_FEATURE	region of interest:Alpha-3	5	0.259875	0.00615728	HLA-H, HLA-A, HLA-C, HLA-B, HLA-F	1634	10	20063	6.13923	1	0.249058	10.7604
GOTERM_BP_DIRECT	GO:0002455~humoral immune response mediated by circulating immunoglobulin	4	0.2079	0.0181398	EXO1, HLA-DQB1, HLA-DRB1, HLA-DRB5	1478	7	16792	6.49217	1	0.369376	29.0597
UP_SEQ_FEATURE	chain:MHC class I antigen	3	0.155925	0.0187869	HLA-A, HLA-C, HLA-B	1634	3	20063	12.2785	1	0.519508	29.5021
GOTERM_MF_DIRECT	GO:0046977~TAP binding	3	0.155925	0.0211911	HLA-A, HLA-C, HLA-B	1463	3	16881	11.5386	1	0.406106	29.4285
GOTERM_BP_DIRECT	GO:0002486~antigen processing and presentation of endogenous peptide antigen via MHC class I via ER pathway, TAP-independent	3	0.155925	0.0218373	HLA-A, HLA-C, HLA-B	1478	3	16792	11.3613	1	0.414003	33.9059
GOTERM_CC_DIRECT	GO:0030669~clathrin-coated endocytic vesicle membrane	9	0.467775	0.0230519	HLA-DQB1, HLA-DQB2, HLA-DRB1, HLA-DRB5, HLA-DPA1, HLA-DPB1, CD74, HLA-DQA1, HLA-DRA	1586	41	18224	2.52231	1	0.243778	29.3277
GOTERM_CC_DIRECT	GO:0032588~trans-Golgi network membrane	14	0.727651	0.0265423	HLA-DQB1, HLA-DQB2, HLA-DRB1, PLD4, AP4M1, CD74, HLA-DQA1, USP6NL, MARCH1, APP, HLA-DRB5, HLA-DPA1, HLA-DPB1, HLA-DRA	1586	83	18224	1.93816	1	0.258949	32.994
KEGG_PATHWAY	hsa05322:Systemic lupus erythematosus	20	1.0395	0.0460374	HLA-DQB1, TNF, HLA-DRB1, HIST1H2BF, CD40, HLA-DMB, HLA-DMA, HLA-DQA1, CD86, CD40LG, HIST1H2BJ, IFNG, HLA-DRB5, HLA-DPA1, C2, HLA-DPB1, HLA-DOA, HLA-DOB, HLA-DRA, CD28	650	134	6879	1.57956	0.999993	0.163034	45.8506
GOTERM_CC_DIRECT	GO:0030666~endocytic vesicle membrane	11	0.571726	0.0580591	HLA-DQB1, HLA-DQB2, WNT1, HLA-DRB1, HLA-DRB5, HLA-DPA1, WASL, HLA-DPB1, CD74, HLA-DQA1, HLA-DRA	1586	66	18224	1.91509	1	0.42331	58.9444
BBID	70.Signal_peptides_(MHC)_class_I_molecules	3	0.155925	0.235275	HLA-A, HLA-C, HLA-B	92	4	388	3.16304	1	0.803795	94.4196
GOTERM_CC_DIRECT	GO:0005765~lysosomal membrane	26	1.35135	0.431397	HLA-DQB1, HLA-DQB2, HLA-DRB1, GNAI1, GNA11, HLA-DMB, HLA-DMA, RRAGB, CD74, SLC48A1, LAPTM5, HLA-DRB5, HLA-DPB1, HLA-DOA, HLA-DOB, TCIRG1, SPNS3, VTI1B, TRPM2, HLA-DQA1, MARCH1, SORT1, HLA-DPA1, SLC15A3, CLN5, HLA-DRA	1586	274	18224	1.09034	1	0.931121	99.9776
GOTERM_CC_DIRECT	GO:0031902~late endosome membrane	7	0.363825	0.882502	MARCH1, HLA-DRB1, HLA-DRB5, VTI1B, HLA-DMB, HLA-DMA, HLA-DRA	1586	101	18224	0.796374	1	0.999029	100
Annotation Cluster 11	Enrichment Score: 6.055665794430099
Category	Term	Count	%	PValue	Genes	List Total	Pop Hits	Pop Total	Fold Enrichment	Bonferroni	Benjamini	FDR
UP_KEYWORDS	Guanine-nucleotide releasing factor	40	2.079	2.03133e-10	FGD2, ALS2, RALGPS2, ARHGEF28, RGL3, CYTH4, RASGEF1A, DENND2D, MCF2L2, DOCK2, TAGAP, DOCK1, TIAM1, RASGRP1, RASGRP2, RAPGEF6, DENND5B, DOCK10, RAPGEF1, FBXO8, FGD3, IQSEC1, ARHGEF3, ARHGEF1, ARHGEF6, ARHGEF18, ARHGEF5, ARHGEF16, ARHGEF17, DOCK8, ARHGEF12, DOCK5, VAV1, DENND1C, FARP1, ARHGEF11, RASGRF1, SBF2, DENND4B, KALRN	1778	149	20581	3.10748	9.38475e-08	6.2565e-09	2.89268e-07
GOTERM_MF_DIRECT	GO:0005085~guanyl-nucleotide exchange factor activity	32	1.6632	1.35375e-08	FGD2, ALS2, RALGPS2, ARHGEF28, RASGEF1A, GCGR, ARHGAP4, DOCK2, TAGAP, DOCK1, RINL, TIAM1, RASGRP1, RASGRP2, RAPGEF6, DOCK10, RAPGEF1, FGD3, ARHGEF3, ARHGEF6, ARHGEF18, ARHGEF5, ARHGEF16, ARHGEF17, DOCK8, ARHGEF12, DOCK5, VAV1, ARHGEF11, P2RY12, RASGRF1, KALRN	1463	118	16881	3.12912	1.71248e-05	3.42499e-06	2.20294e-05
GOTERM_MF_DIRECT	GO:0005089~Rho guanyl-nucleotide exchange factor activity	22	1.14345	1.48732e-06	ALS2, FGD2, ARHGEF3, ARHGEF1, ARHGEF6, ARHGEF28, ARHGEF18, ARHGEF5, ARHGEF16, ARHGEF17, ARHGEF12, VAV1, FARP1, ARHGEF11, ARHGAP4, MCF2L2, DOCK1, RASGRF1, TIAM1, PLEKHG6, FGD3, KALRN	1463	77	16881	3.29675	0.00187969	0.000156776	0.00242026
GOTERM_BP_DIRECT	GO:0035023~regulation of Rho protein signal transduction	22	1.14345	4.62377e-06	ALS2, FGD2, ARHGEF3, ARHGEF1, ARHGEF6, ARHGEF28, ARHGEF18, ARHGEF5, ARHGEF16, ARHGEF17, MYO9B, ARHGEF12, VAV1, FARP1, ARHGEF11, MCF2L2, RASGRF1, TIAM1, PLEKHG6, FGD3, ARHGDIB, KALRN	1478	81	16792	3.08578	0.0199443	0.000387345	0.00867143
UP_SEQ_FEATURE	domain:DH	19	0.987526	5.53912e-06	ALS2, FGD2, ARHGEF3, ARHGEF1, ARHGEF6, ARHGEF28, ARHGEF18, ARHGEF5, ARHGEF16, ARHGEF17, ARHGEF12, VAV1, FARP1, ARHGEF11, MCF2L2, RASGRF1, TIAM1, PLEKHG6, FGD3	1634	68	20063	3.43075	0.0203405	0.000893088	0.0102096
INTERPRO	IPR000219:Dbl homology (DH) domain	20	1.0395	1.16869e-05	ALS2, FGD2, ARHGEF3, ARHGEF1, ARHGEF6, ARHGEF28, ARHGEF18, ARHGEF5, ARHGEF16, ARHGEF17, ARHGEF12, VAV1, FARP1, ARHGEF11, MCF2L2, RASGRF1, TIAM1, PLEKHG6, FGD3, KALRN	1678	71	18559	3.11555	0.020874	0.00117126	0.0198509
SMART	SM00325:RhoGEF	19	0.987526	0.000333026	FGD2, ARHGEF3, ARHGEF1, ARHGEF6, ARHGEF28, ARHGEF18, ARHGEF5, ARHGEF16, ARHGEF17, ARHGEF12, VAV1, FARP1, ARHGEF11, MCF2L2, RASGRF1, TIAM1, PLEKHG6, FGD3, KALRN	1120	68	10057	2.50897	0.120061	0.010602	0.460759
Annotation Cluster 12	Enrichment Score: 6.0128236238636
Category	Term	Count	%	PValue	Genes	List Total	Pop Hits	Pop Total	Fold Enrichment	Bonferroni	Benjamini	FDR
GOTERM_BP_DIRECT	GO:0007169~transmembrane receptor protein tyrosine kinase signaling pathway	35	1.81913	4.28368e-13	CD8A, CD8B, BLK, ERBB2, CLNK, BTK, IGF1R, PTK6, ZAP70, CD4, CSK, YES1, RAPGEF1, INSR, PAG1, BLNK, CSF1R, MATK, CD7, ITK, CNKSR1, LTK, STAP1, CD3E, FLT3, HCK, PTPRT, TRAT1, DOK2, STYK1, FYN, LCK, TXK, TNK2, LCP2	1478	96	16792	4.14214	1.86621e-09	1.09777e-10	8.03313e-10
GOTERM_BP_DIRECT	GO:0038083~peptidyl-tyrosine autophosphorylation	20	1.0395	1.69375e-10	ITK, HCK, BLK, BTK, IGF1R, PTK2, STYK1, FYN, PTK2B, PTK6, LCK, ZAP70, TXK, TNK2, JAK3, ABL1, CSK, YES1, INSR, MATK	1478	40	16792	5.68065	7.37967e-07	2.73321e-08	3.17659e-07
GOTERM_CC_DIRECT	GO:0031234~extrinsic component of cytoplasmic side of plasma membrane	25	1.29938	1.03495e-09	KCNAB2, BLK, FERMT2, BTK, PTK2, PTK2B, TIAM1, PTK6, CNR2, ZAP70, YES1, CSK, MATK, ITK, HCK, FARP1, STYK1, RGS1, FYN, CARMIL2, LCK, TXK, TNK2, JAK3, ABL1	1586	68	18224	4.22446	6.5719e-07	1.31438e-07	1.54039e-06
GOTERM_MF_DIRECT	GO:0004715~non-membrane spanning protein tyrosine kinase activity	19	0.987526	1.81334e-08	ITK, HCK, BLK, BTK, PTK2, STYK1, FYN, PTK2B, PTK6, LCK, ZAP70, TXK, TNK2, JAK3, ABL1, CSK, YES1, MELK, MATK	1463	46	16881	4.76595	2.29385e-05	3.27697e-06	2.95082e-05
INTERPRO	IPR020635:Tyrosine-protein kinase, catalytic domain	23	1.19543	4.4528e-06	ITK, LTK, FLT3, ERBB2, HCK, BLK, BTK, IGF1R, PTK2, FYN, PTK2B, PTK6, LCK, ZAP70, TXK, TNK2, JAK3, ABL1, CSK, YES1, INSR, MATK, CSF1R	1678	85	18559	2.99276	0.0080051	0.000502206	0.00756379
INTERPRO	IPR017441:Protein kinase, ATP binding site	62	3.22245	7.70499e-06	MOK, STK38, PKMYT1, AURKB, LATS2, BTK, CSNK2A1, SLK, CSK, INSR, MATK, CDK1, STK26, PRKCG, PIM2, CDKL3, STK4, MARK1, PRKCB, PRKD1, CAMK4, LCK, TXK, RIPK4, NEK6, MELK, KALRN, STK10, ERBB2, BLK, STK17B, MAP4K1, STK17A, IGF1R, PTK2, PTK2B, PTK6, BUB1, ZAP70, DYRK3, DYRK2, PRKAA2, YES1, CSF1R, ITK, LTK, FLT3, HCK, GSG2, IKBKE, RPS6KA6, FYN, GRK6, CDC42BPA, TNK2, JAK3, ABL1, GRK2, CDK20, GRK3, CDC42BPB…	1678	381	18559	1.79982	0.0138113	0.000817757	0.0130878
UP_KEYWORDS	Tyrosine-protein kinase	26	1.35135	8.03649e-06	ERBB2, BLK, BTK, IGF1R, PTK2, PTK2B, PTK6, ZAP70, DYRK3, DYRK2, YES1, CSK, INSR, MATK, CSF1R, ITK, LTK, FLT3, HCK, STYK1, FYN, LCK, TXK, TNK2, JAK3, ABL1	1778	112	20581	2.68714	0.00370599	0.000119763	0.0114436
INTERPRO	IPR008266:Tyrosine-protein kinase, active site	23	1.19543	2.99984e-05	ITK, LTK, FLT3, ERBB2, HCK, BTK, IGF1R, PTK2, STYK1, FYN, PTK2B, PTK6, LCK, ZAP70, TXK, TNK2, JAK3, ABL1, CSK, YES1, INSR, MATK, CSF1R	1678	95	18559	2.67773	0.052708	0.00257515	0.0509467
SMART	SM00219:TyrKc	23	1.19543	0.000108961	ITK, LTK, FLT3, ERBB2, HCK, BLK, BTK, IGF1R, PTK2, FYN, PTK2B, PTK6, LCK, ZAP70, TXK, TNK2, JAK3, ABL1, CSK, YES1, INSR, MATK, CSF1R	1120	85	10057	2.42974	0.0409801	0.00463849	0.150971
INTERPRO	IPR001245:Serine-threonine/tyrosine-protein kinase catalytic domain	28	1.4553	0.000124009	ERBB2, BLK, BTK, IGF1R, PTK2, PTK2B, PTK6, ZAP70, MLKL, YES1, CSK, INSR, CSF1R, MATK, ITK, LTK, FLT3, HCK, STK26, STYK1, FYN, LCK, TXK, TNK2, JAK3, ABL1, NEK6, BMPR1A	1678	140	18559	2.21204	0.200565	0.00796275	0.210448
GOTERM_MF_DIRECT	GO:0004713~protein tyrosine kinase activity	26	1.35135	0.00016998	ERBB2, BLK, CNTRL, BTK, IGF1R, PTK2, PTK2B, PTK6, ZAP70, CSF2RB, DYRK3, DYRK2, YES1, CSK, INSR, CSF2RA, MATK, LTK, HCK, FYN, LCK, TXK, TNK2, JAK3, IL5RA, ABL1	1463	133	16881	2.25567	0.193493	0.00892008	0.276245
GOTERM_BP_DIRECT	GO:0018108~peptidyl-tyrosine phosphorylation	22	1.14345	0.0271245	PTPN6, LTK, FLT3, ERBB2, HCK, CNTRL, BTK, PTK2, IL12RB1, FYN, PTK2B, ZAP70, CSF2RB, DYRK3, IL5RA, JAK3, DYRK2, ABL1, INSR, MELK, CSF2RA, CSF1R	1478	153	16792	1.63365	1	0.47856	40.2941
Annotation Cluster 13	Enrichment Score: 4.522506447778907
Category	Term	Count	%	PValue	Genes	List Total	Pop Hits	Pop Total	Fold Enrichment	Bonferroni	Benjamini	FDR
GOTERM_MF_DIRECT	GO:0005164~tumor necrosis factor receptor binding	15	0.779626	2.8046e-08	TRAF1, TNF, TNFSF4, FASLG, CD70, STAT1, TNFSF9, TNFSF8, TNFSF11, TNFSF13B, CD40LG, CASP8, LTB, LTA, TRAF3	1463	29	16881	5.96825	3.54776e-05	4.43477e-06	4.56387e-05
INTERPRO	IPR006052:Tumour necrosis factor	11	0.571726	7.84993e-07	TNF, TNFSF4, TNFSF11, TNFSF13B, CD40LG, FASLG, CD70, TNFSF9, LTB, LTA, TNFSF8	1678	18	18559	6.75901	0.00141591	0.000101203	0.00133348
INTERPRO	IPR021184:Tumour necrosis factor, conserved site	9	0.467775	1.55335e-06	TNF, TNFSF4, CD40LG, FASLG, CD70, TNFSF9, LTB, LTA, TNFSF8	1678	12	18559	8.29514	0.00279987	0.000186902	0.00263867
SMART	SM00207:TNF	10	0.519751	1.39939e-05	TNF, TNFSF4, TNFSF11, CD40LG, FASLG, CD70, TNFSF9, LTB, LTA, TNFSF8	1120	16	10057	5.61217	0.00535929	0.000767377	0.0194011
GOTERM_MF_DIRECT	GO:0005125~cytokine activity	29	1.50728	0.00120632	TNF, IL16, GDF7, IL18, CXCL9, FASLG, CD70, CCL4, TGFB1, FLT3LG, WNT1, IL23A, IFNG, IL1B, LTB, LTA, EBI3, SP100, TNFSF4, IL24, TNFSF9, TNFSF8, TNFSF11, TNFSF13B, CD40LG, IL12A, CMTM8, CMTM4, BMP6	1463	176	16881	1.90125	0.782797	0.0496238	1.94505
INTERPRO	IPR008983:Tumour necrosis factor-like domain	13	0.675676	0.00318866	TNF, TNFSF4, FASLG, CD70, TNFSF9, TNFSF8, CBLN3, TNFSF11, TNFSF13B, CD40LG, C1QL2, LTB, LTA	1678	55	18559	2.61423	0.996864	0.110991	5.28076
INTERPRO	IPR006053:Tumour necrosis factor alpha/beta/c	4	0.2079	0.0119519	TNF, FASLG, LTB, LTA	1678	6	18559	7.37346	1	0.303522	18.4744
Annotation Cluster 14	Enrichment Score: 4.416050262169659
Category	Term	Count	%	PValue	Genes	List Total	Pop Hits	Pop Total	Fold Enrichment	Bonferroni	Benjamini	FDR
UP_SEQ_FEATURE	region of interest:CH3	8	0.4158	7.26816e-07	IGHG1, IGHV3-11, IGHG2, IGHG3, IGHV3-7, IGHG4, IGHV4-31, IGHM	1634	9	20063	10.9142	0.00269285	0.00014191	0.0013397
UP_SEQ_FEATURE	region of interest:CH2	8	0.4158	2.25126e-06	IGHG1, IGHV3-11, IGHG2, IGHG3, IGHV3-7, IGHG4, IGHV4-31, IGHM	1634	10	20063	9.82277	0.00831739	0.000397644	0.00414957
BBID	78.B_Cell_Development	13	0.675676	1.18278e-05	IGHG1, IGHV3-11, IGHG3, IGHV3-7, CD19, CD8A, GATA3, IGHV4-31, ITGB2, CD4, IGHM, IL7R, TCF3	92	16	388	3.42663	0.00100487	0.00100487	0.0127245
UP_SEQ_FEATURE	region of interest:CH1	8	0.4158	2.58446e-05	IGHG1, IGHV3-11, IGHG2, IGHG3, IGHV3-7, IGHG4, IGHV4-31, IGHM	1634	13	20063	7.55597	0.0914311	0.00265992	0.0476275
UP_SEQ_FEATURE	region of interest:CH4	6	0.31185	6.48574e-05	IGHG1, IGHV3-11, IGHG3, IGHV3-7, IGHV4-31, IGHM	1634	7	20063	10.5244	0.213866	0.00599766	0.119481
UP_SEQ_FEATURE	chain:anti-RhD monoclonal T125 gamma1 heavy chain	6	0.31185	6.48574e-05	IGHG1, IGHV3-11, IGHG3, IGHV3-7, IGHV4-31, IGHM	1634	7	20063	10.5244	0.213866	0.00599766	0.119481
UP_SEQ_FEATURE	chain:Ig gamma-1 chain C region	6	0.31185	6.48574e-05	IGHG1, IGHV3-11, IGHG3, IGHV3-7, IGHV4-31, IGHM	1634	7	20063	10.5244	0.213866	0.00599766	0.119481
UP_SEQ_FEATURE	chain:Ig gamma-3 chain C region	6	0.31185	6.48574e-05	IGHG1, IGHV3-11, IGHG3, IGHV3-7, IGHV4-31, IGHM	1634	7	20063	10.5244	0.213866	0.00599766	0.119481
UP_SEQ_FEATURE	chain:Ig mu chain C region	6	0.31185	6.48574e-05	IGHG1, IGHV3-11, IGHG3, IGHV3-7, IGHV4-31, IGHM	1634	7	20063	10.5244	0.213866	0.00599766	0.119481
BBID	79.B_cell_Activation	11	0.571726	0.000344358	IGHG1, IGHV3-11, IGHG3, IGHV3-7, REL, POU2F2, IGHV4-31, CD79A, IRF4, IGHM, TCF3	92	15	388	3.09275	0.0288511	0.0145311	0.369864
UP_SEQ_FEATURE	region of interest:Hinge	9	0.467775	0.00134127	IGHG1, IGHV3-11, IGHG2, IGHG3, IGHV3-7, IGHG4, NR3C2, IGHV4-31, IGHM	1634	28	20063	3.94665	0.993122	0.0706105	2.44362
Annotation Cluster 15	Enrichment Score: 4.2875636931496715
Category	Term	Count	%	PValue	Genes	List Total	Pop Hits	Pop Total	Fold Enrichment	Bonferroni	Benjamini	FDR
GOTERM_BP_DIRECT	GO:0051056~regulation of small GTPase mediated signal transduction	33	1.71518	1.32047e-07	FGD2, SIPA1, MYO9B, ARHGAP15, OCRL, STARD13, ARHGAP4, TAGAP, ARHGAP6, RAC2, GMIP, TIAM1, RAC1, ARHGAP11B, ARHGAP8, FGD3, ARHGAP9, RHOH, ARHGDIB, ARHGEF3, ARHGEF6, ARHGEF18, ARHGEF16, ARHGEF17, ARHGAP45, ARHGAP29, ARHGEF12, VAV1, ARHGAP25, ARHGEF11, ARHGAP30, RALGAPA2, KALRN	1478	134	16792	2.79793	0.000575162	1.64378e-05	0.00024765
GOTERM_MF_DIRECT	GO:0005096~GTPase activator activity	47	2.44283	1.58714e-05	RABGAP1, TBC1D9, SIPA1, RABGAP1L, MYO9B, ARHGAP15, OCRL, STARD13, ARHGAP4, DOCK2, ARHGAP6, SMAP2, TAGAP, DOCK1, RINL, GMIP, PLEKHG6, RASAL3, ARHGAP11B, ARHGAP8, AGAP2, RASA2, ARHGAP9, ARHGDIB, ARHGEF1, TBC1D10C, ARHGEF6, RGS19, ARHGAP45, ARHGAP27, NCKAP1L, RGS18, ARHGAP29, ARHGEF12, RGS14, ARHGAP25, RGS13, ARHGEF11, USP6NL, ARHGAP30, RALGAPA2, RGS1, ACAP1, SH3BP1, TBC1D8B, RIN3, KALRN	1463	279	16881	1.94378	0.0198773	0.00143308	0.0258241
UP_KEYWORDS	GTPase activation	36	1.8711	3.17206e-05	RABGAP1, TBC1D9, SIPA1, RABGAP1L, MYO9B, ARHGAP15, STARD13, ARHGAP4, ARHGAP6, SMAP2, RINL, GMIP, PLEKHG6, RASAL3, ARHGAP8, AGAP2, RASA2, ARHGAP9, ARHGDIB, ARHGEF1, TBC1D10C, ARHGAP27, ARHGAP45, ARHGAP29, ARHGEF12, RGS14, ARHGEF11, USP6NL, ARHGAP25, ARHGAP30, RALGAPA2, RGS1, ACAP1, SH3BP1, TBC1D8B, RIN3	1778	197	20581	2.1153	0.0145483	0.000418631	0.0451616
UP_SEQ_FEATURE	domain:Rho-GAP	17	0.883576	8.66248e-05	ARHGAP27, ARHGAP45, MYO9B, ARHGAP29, ARHGAP15, OCRL, STARD13, ARHGAP25, ARHGAP30, ARHGAP4, TAGAP, ARHGAP6, GMIP, ARHGAP11B, SH3BP1, ARHGAP8, ARHGAP9	1634	68	20063	3.06961	0.274861	0.00762298	0.159552
INTERPRO	IPR000198:Rho GTPase-activating protein domain	17	0.883576	0.000242007	ARHGAP27, ARHGAP45, MYO9B, ARHGAP29, ARHGAP15, OCRL, STARD13, ARHGAP25, ARHGAP30, ARHGAP4, TAGAP, ARHGAP6, GMIP, ARHGAP11B, SH3BP1, ARHGAP8, ARHGAP9	1678	67	18559	2.80632	0.353949	0.014457	0.410309
INTERPRO	IPR008936:Rho GTPase activation protein	20	1.0395	0.000426749	PLXNC1, ARHGAP27, ARHGAP45, MYO9B, ARHGAP29, ARHGAP15, OCRL, STARD13, ARHGAP25, ARHGAP30, ARHGAP4, TAGAP, ARHGAP6, GMIP, RASAL3, ARHGAP11B, SH3BP1, ARHGAP8, RASA2, ARHGAP9	1678	91	18559	2.43081	0.537193	0.0217722	0.72246
SMART	SM00324:RhoGAP	17	0.883576	0.00163202	ARHGAP27, ARHGAP45, MYO9B, ARHGAP29, ARHGAP15, OCRL, STARD13, ARHGAP25, ARHGAP30, ARHGAP4, TAGAP, ARHGAP6, GMIP, ARHGAP11B, SH3BP1, ARHGAP8, ARHGAP9	1120	65	10057	2.34848	0.46592	0.0471014	2.23923
Annotation Cluster 16	Enrichment Score: 4.171523899591291
Category	Term	Count	%	PValue	Genes	List Total	Pop Hits	Pop Total	Fold Enrichment	Bonferroni	Benjamini	FDR
UP_KEYWORDS	Centromere	31	1.61123	1.59407e-06	KNTC1, AURKB, SPC24, SPC25, NDE1, HJURP, CENPA, PPP2CB, BUB1, STAG3, SKA3, SKA1, ERCC6L, DYNC1I1, BOD1, CENPM, NUF2, CENPF, NDC80, BIRC5, CENPE, CENPK, CENPI, CENPH, REC8, MAD2L1, SGO1, RASSF2, BUB1B, CENPU, SEPT6	1778	137	20581	2.61924	0.000736192	2.94581e-05	0.00226999
UP_KEYWORDS	Kinetochore	25	1.29938	2.63838e-06	DYNC1I1, BOD1, CENPM, NUF2, KNTC1, CENPF, BIRC5, NDC80, CENPE, CENPK, CENPH, SPC24, SPC25, NDE1, MAD2L1, SGO1, CENPA, RASSF2, BUB1, BUB1B, SKA3, SKA1, CENPU, SEPT6, ERCC6L	1778	99	20581	2.92307	0.00121819	4.6881e-05	0.00375707
GOTERM_CC_DIRECT	GO:0000777~condensed chromosome kinetochore	22	1.14345	1.30305e-05	DYNC1I1, BOD1, CENPM, NUF2, KNTC1, BIRC5, NDC80, CENPE, CENPK, CENPH, SPC24, SPC25, NDE1, MAD2L1, SGO1, HJURP, RASSF2, BUB1, BUB1B, CENPU, SEPT6, ERCC6L	1586	87	18224	2.90565	0.00824028	0.000486612	0.0193926
GOTERM_BP_DIRECT	GO:0007062~sister chromatid cohesion	24	1.2474	2.40697e-05	CENPM, NUF2, KNTC1, CENPF, BIRC5, NDC80, CENPE, AURKB, CENPK, CENPI, CENPH, SPC24, SPC25, REC8, FBXW7, NDE1, MAD2L1, SGO1, CENPA, BUB1, BUB1B, SKA1, CENPU, ERCC6L	1478	103	16792	2.64729	0.0995612	0.00169007	0.0451326
UP_KEYWORDS	Chromosome	52	2.7027	0.00320735	KNTC1, AURKB, NDE1, HIST1H2BJ, SETMAR, STAG3, C11ORF80, DYNC1I1, HIST1H1D, NUSAP1, ESCO2, REC8, MAD2L1, SGO1, LRMP, BUB1B, HORMAD1, SEPT6, ZMYND11, KIF4A, EID3, SPC24, SPC25, NCAPH, HJURP, NCAPG, CENPA, PPP2CB, BUB1, SKA3, SKA1, POLQ, ERCC6L, BOD1, CENPM, SMCHD1, MKI67, PPHLN1, HIST1H2BF, NUF2, CENPF, NDC80, BIRC5, CENPE, CENPK, CENPI, GSG2, CENPH, HELB, RASSF2, TMPO, CENPU	1778	400	20581	1.5048	0.773311	0.0276149	4.47164
GOTERM_CC_DIRECT	GO:0000776~kinetochore	14	0.727651	0.022102	DYNC1I1, CENPF, NDC80, CENPE, AURKB, CENPI, CENPH, NDE1, MAD2L1, SGO1, RASSF2, BUB1, SKA3, BUB1B	1586	81	18224	1.98602	0.999999	0.238852	28.298
Annotation Cluster 17	Enrichment Score: 3.942200139754288
Category	Term	Count	%	PValue	Genes	List Total	Pop Hits	Pop Total	Fold Enrichment	Bonferroni	Benjamini	FDR
GOTERM_BP_DIRECT	GO:0070098~chemokine-mediated signaling pathway	28	1.4553	1.61192e-11	CCL3, CXCL9, CXCR3, CXCL11, CCL5, CCL4, CXCL10, CCL22, CXCR4, PTK2B, CCL3L3, CXCR6, XCR1, ACKR2, CCL19, CCL4L2, ACKR3, CCL18, CCL17, CCR9, CCR6, CCR5, CCR4, CXCL13, CCR3, CCR2, XCL1, XCL2	1478	71	16792	4.48051	7.02314e-08	3.19234e-09	3.02312e-08
UP_KEYWORDS	Cytokine	39	2.02703	7.91339e-07	CCL3, TNF, IL16, GDF7, IL18, CXCL9, FASLG, CD70, CCL5, CXCL11, CCL4, FLT3LG, CXCL10, CCL22, IL23A, CCL3L3, IFNG, IL1B, LTB, LTA, EBI3, TNFSF4, CCL19, CCL4L2, IL24, TNFSF9, CCL18, TNFSF8, CCL17, TNFSF11, TNFSF13B, CXCL13, CD40LG, IL12A, CMTM8, CMTM4, XCL1, XCL2, BMP6	1778	190	20581	2.376	0.000365532	1.52332e-05	0.00112688
UP_KEYWORDS	Chemotaxis	24	1.2474	6.31638e-06	PIK3CG, C3AR1, CCL3, IL16, PIK3CD, CCL19, FPR3, CCL4L2, CXCR3, CXCL11, CCL5, CCL4, LGALS9, CCL18, CXCL10, CCL17, CCL22, CXCL13, CCL3L3, CMTM8, XCL1, CMTM4, XCL2, PTAFR	1778	97	20581	2.86401	0.00291392	9.72679e-05	0.00899435
GOTERM_BP_DIRECT	GO:0071346~cellular response to interferon-gamma	17	0.883576	2.11559e-05	CIITA, CCL3, GBP5, AIF1, CCL19, CCL4L2, CCL5, CCL4, LGALS9, CCL18, CCL17, CCL22, IL12RB1, CCL3L3, HLA-DPA1, XCL1, XCL2	1478	57	16792	3.38846	0.0880564	0.00150996	0.0396699
INTERPRO	IPR001811:Chemokine interleukin-8-like domain	15	0.779626	3.43079e-05	CCL3, CXCL9, CCL19, CCL4L2, CXCL11, CCL5, CCL4, CCL18, CCL17, CXCL10, CCL22, CXCL13, CCL3L3, XCL1, XCL2	1678	46	18559	3.60658	0.0600484	0.0028109	0.0582637
GOTERM_BP_DIRECT	GO:0030593~neutrophil chemotaxis	18	0.935551	4.01396e-05	PIK3CG, CCL3, PIK3CD, NCKAP1L, ITGB2, CCL4L2, JAML, CCL5, CCL4, VAV1, CCL18, CCL17, CCL22, CCL3L3, IFNG, IL1B, XCL1, XCL2	1478	66	16792	3.09854	0.160452	0.00264637	0.0752542
GOTERM_BP_DIRECT	GO:0002548~monocyte chemotaxis	14	0.727651	4.02029e-05	CCL3, CCL19, CCL4L2, IL6R, CCL5, PTPRO, CCL4, CCL18, CCL17, CCL22, TNFSF11, CCL3L3, XCL1, XCL2	1478	42	16792	3.7871	0.160683	0.00261102	0.0753726
GOTERM_MF_DIRECT	GO:0008009~chemokine activity	15	0.779626	4.67127e-05	CCL3, CXCL9, CCL19, CCL4L2, CXCL11, CCL5, CCL4, CCL18, CCL17, CXCL10, CCL22, CXCL13, CCL3L3, XCL1, XCL2	1463	49	16881	3.53223	0.0573809	0.00310533	0.0759876
SMART	SM00199:SCY	15	0.779626	0.000143487	CCL3, CXCL9, CCL19, CCL4L2, CXCL11, CCL5, CCL4, CCL18, CCL17, CXCL10, CCL22, CXCL13, CCL3L3, XCL1, XCL2	1120	43	10057	3.13237	0.0536124	0.00549515	0.198764
GOTERM_BP_DIRECT	GO:0050729~positive regulation of inflammatory response	17	0.883576	0.000501806	TLR10, CCL3, TNFSF4, PTGER4, IL18, TLR2, CCL4L2, CCL5, TLR7, CCL4, CCL18, TLR9, IL23A, CCR2, CCL3L3, XCL1, XCL2	1478	73	16792	2.64578	0.887738	0.0218479	0.936946
INTERPRO	IPR000827:CC chemokine, conserved site	9	0.467775	0.000858308	CCL22, CCL3, CCL3L3, CCL19, CCL4L2, CCL5, CCL4, CCL18, CCL17	1678	24	18559	4.14757	0.787733	0.0380067	1.44807
GOTERM_BP_DIRECT	GO:0048247~lymphocyte chemotaxis	9	0.467775	0.00220451	CCL22, CCL3, CCL3L3, CCL19, CCL4L2, ADAM8, XCL2, CCL18, CCL17	1478	28	16792	3.65185	0.999933	0.0746151	4.05458
GOTERM_MF_DIRECT	GO:0048020~CCR chemokine receptor binding	8	0.4158	0.00255352	CCL22, CCL3L3, CCL19, CCL4L2, XCL1, XCL2, CCL18, CCL17	1463	23	16881	4.01343	0.960614	0.0882684	4.07524
GOTERM_BP_DIRECT	GO:0071347~cellular response to interleukin-1	12	0.623701	0.0450545	CCL22, CCL3, CCL3L3, PYCARD, CCL19, CCL4L2, CCL5, XCL1, CCL4, XCL2, CCL18, CCL17	1478	71	16792	1.92022	1	0.619277	57.8786
BBID	109.Chemokine_families	11	0.571726	0.0722848	CCL22, CCL3, CXCL13, CXCL9, CCL19, CCL4L2, CCL5, CXCL11, CCL4, CXCL10, CCL17	92	27	388	1.7182	0.998301	0.597912	55.3909
GOTERM_BP_DIRECT	GO:0071356~cellular response to tumor necrosis factor	14	0.727651	0.168385	CCL3, CCL19, CCL4L2, CCL5, CCL4, CCL18, CCL17, CYBA, CCL22, GATA3, CCL3L3, PYCARD, XCL1, XCL2	1478	110	16792	1.44598	1	0.943254	96.8511
Annotation Cluster 18	Enrichment Score: 3.927267136250824
Category	Term	Count	%	PValue	Genes	List Total	Pop Hits	Pop Total	Fold Enrichment	Bonferroni	Benjamini	FDR
GOTERM_CC_DIRECT	GO:0042101~T cell receptor complex	13	0.675676	2.03474e-09	CD3G, CD8A, CD3D, CD8B, CD3E, CD247, APBB1IP, SKAP1, TRAT1, CARD11, ZAP70, CD4, CD6	1586	18	18224	8.29872	1.29206e-06	2.15343e-07	3.02846e-06
BIOCARTA	h_tcraPathway:Lck and Fyn tyrosine kinases in initiation of TCR Activation	11	0.571726	3.25438e-08	PTPRC, CD3G, CD3D, HLA-DRB1, FYN, CD3E, CD247, LCK, ZAP70, CD4, HLA-DRA	236	11	1625	6.88559	8.00573e-06	8.00573e-06	4.21702e-05
BIOCARTA	h_no2il12Pathway:NO2-dependent IL 12 Pathway in NK cells	12	0.623701	2.58444e-06	STAT4, CD3G, IL12RB1, CD3D, CCR5, CD3E, CD247, IFNG, CD2, IL12A, CD4, CXCR3	236	17	1625	4.86042	0.000635572	0.000317836	0.00334887
BIOCARTA	h_thelperPathway:T Helper Cell Surface Molecules	10	0.519751	3.56081e-06	PTPRC, ITGAL, CD3G, CD3D, CD3E, CD247, CD2, CD4, ITGB2, CD28	236	12	1625	5.73799	0.000875577	0.000291944	0.00461399
BIOCARTA	h_tcytotoxicPathway:T Cytotoxic Cell Surface Molecules	10	0.519751	3.56081e-06	PTPRC, ITGAL, CD3G, CD3D, CD8A, CD3E, CD247, CD2, ITGB2, CD28	236	12	1625	5.73799	0.000875577	0.000291944	0.00461399
BIOCARTA	h_ctla4Pathway:The Co-Stimulatory Signal During T-cell Activation	12	0.623701	1.20348e-05	ITK, CD86, CD3G, CD3D, HLA-DRB1, CD3E, ICOS, CD247, LCK, CTLA4, HLA-DRA, CD28	236	19	1625	4.3488	0.00295621	0.000591943	0.0155936
INTERPRO	IPR003110:Phosphorylated immunoreceptor signaling ITAM	7	0.363825	1.28756e-05	CD3G, CD3D, CD3E, CD247, CD79B, CD79A, NFAM1	1678	8	18559	9.67767	0.0229727	0.00122244	0.0218699
BIOCARTA	h_ctlPathway:CTL mediated immune response against target cells	10	0.519751	2.47833e-05	PRF1, ITGAL, CD3G, CD3D, CD3E, CD247, HLA-A, FASLG, ITGB2, B2M	236	14	1625	4.91828	0.00607823	0.000870589	0.0321095
BIOCARTA	h_tcapoptosisPathway:HIV Induced T Cell Apoptosis	8	0.4158	9.90825e-05	CD3G, CD3D, CCR5, CD3E, CD247, FASLG, CD4, CD28	236	10	1625	5.50847	0.0240808	0.0030423	0.128315
GOTERM_CC_DIRECT	GO:0042105~alpha-beta T cell receptor complex	5	0.259875	0.000265317	PTPN6, CD3G, CD3D, CD3E, CD247	1586	5	18224	11.4905	0.155067	0.00671728	0.394166
BIOCARTA	h_il12Pathway:IL12 and Stat4 Dependent Signaling Pathway in Th1 Development	11	0.571726	0.000270964	STAT4, CD3G, IL12RB1, CD3D, CCR5, CD3E, IL18, CD247, IFNG, IL12A, CXCR3	236	21	1625	3.60674	0.0644926	0.00664445	0.350547
SMART	SM00077:ITAM	6	0.31185	0.000292773	CD3G, CD3D, CD3E, CD247, CD79B, CD79A	1120	7	10057	7.69668	0.10635	0.0101699	0.405172
UP_SEQ_FEATURE	domain:ITAM	6	0.31185	0.000338535	CD3G, CD3D, CD3E, CD79B, CD79A, NFAM1	1634	9	20063	8.18564	0.71526	0.0229941	0.622171
BIOCARTA	h_cskPathway:Activation of Csk by cAMP-dependent Protein Kinase Inhibits Signaling through the T Cell Receptor	11	0.571726	0.000434402	PTPRC, CD3G, CD3D, HLA-DRB1, CD3E, CD247, LCK, ZAP70, CD4, CSK, HLA-DRA	236	22	1625	3.4428	0.101372	0.00966986	0.561438
BIOCARTA	h_tcrmolecule:T Cell Receptor and CD3 Complex	4	0.2079	0.0106822	CD3G, CD3D, CD3E, CD247	236	4	1625	6.88559	0.928778	0.15221	12.9915
BIOCARTA	h_tob1Pathway:Role of Tob in T-cell activation	8	0.4158	0.0129463	CD3G, CD3D, CD3E, CD247, IFNG, SMAD4, TGFB1, CD28	236	19	1625	2.8992	0.959465	0.171853	15.5368
BIOCARTA	h_il17Pathway:IL 17 Signaling Pathway	7	0.363825	0.0137111	CD3G, CD3D, CD8A, CD3E, CD247, CD2, CD4	236	15	1625	3.21328	0.966502	0.17195	16.3808
BIOCARTA	h_tcrPathway:T Cell Receptor Signaling Pathway	13	0.675676	0.0181642	PTPN7, PIK3CG, CD3G, CD3D, FYN, CD3E, LCK, RAC1, CD247, ZAP70, NFATC2, VAV1, PRKCB	236	44	1625	2.03438	0.988996	0.201862	21.1432
INTERPRO	IPR015484:CD3 protein, gamma/delta subunit	3	0.155925	0.0230086	CD3G, CD3D, CD3E	1678	3	18559	11.0602	1	0.428911	32.6602
BIOCARTA	h_stathminPathway:Stathmin and breast cancer resistance to antimicrotubule agents	7	0.363825	0.140657	CDK1, CD3G, CD3D, CAMK4, CD3E, CD247, CD2	236	25	1625	1.92797	1	0.699684	85.9741
Annotation Cluster 19	Enrichment Score: 3.858305286698211
Category	Term	Count	%	PValue	Genes	List Total	Pop Hits	Pop Total	Fold Enrichment	Bonferroni	Benjamini	FDR
UP_SEQ_FEATURE	region of interest:Complementarity-determining-3	6	0.31185	6.48574e-05	IGKV1-5, IGKV3D-11, IGLV7-43, IGKV4-1, IGKV3-20, IGKC	1634	7	20063	10.5244	0.213866	0.00599766	0.119481
UP_SEQ_FEATURE	region of interest:Complementarity-determining-2	6	0.31185	0.000161303	IGKV1-5, IGKV3D-11, IGLV7-43, IGKV4-1, IGKV3-20, IGKC	1634	8	20063	9.20884	0.450354	0.0126529	0.296905
UP_SEQ_FEATURE	region of interest:Complementarity-determining-1	6	0.31185	0.000161303	IGKV1-5, IGKV3D-11, IGLV7-43, IGKV4-1, IGKV3-20, IGKC	1634	8	20063	9.20884	0.450354	0.0126529	0.296905
UP_SEQ_FEATURE	region of interest:Framework-1	6	0.31185	0.000161303	IGKV1-5, IGKV3D-11, IGLV7-43, IGKV4-1, IGKV3-20, IGKC	1634	8	20063	9.20884	0.450354	0.0126529	0.296905
UP_SEQ_FEATURE	region of interest:Framework-3	6	0.31185	0.000161303	IGKV1-5, IGKV3D-11, IGLV7-43, IGKV4-1, IGKV3-20, IGKC	1634	8	20063	9.20884	0.450354	0.0126529	0.296905
UP_SEQ_FEATURE	region of interest:Framework-2	6	0.31185	0.000161303	IGKV1-5, IGKV3D-11, IGLV7-43, IGKV4-1, IGKV3-20, IGKC	1634	8	20063	9.20884	0.450354	0.0126529	0.296905
Annotation Cluster 20	Enrichment Score: 3.83023895431283
Category	Term	Count	%	PValue	Genes	List Total	Pop Hits	Pop Total	Fold Enrichment	Bonferroni	Benjamini	FDR
INTERPRO	IPR000355:Chemokine receptor family	11	0.571726	1.70217e-07	CCR9, CCR7, CCR6, CCR5, CXCR4, CCR4, CCR3, CCR2, CXCR6, ACKR2, CXCR3	1678	16	18559	7.60388	0.000307194	2.36337e-05	0.000289151
GOTERM_MF_DIRECT	GO:0016493~C-C chemokine receptor activity	8	0.4158	1.93181e-05	CCR9, CCR7, CCR6, CCR5, CCR4, CCR3, CCR2, ACKR2	1463	12	16881	7.69241	0.0241414	0.00162785	0.0314313
GOTERM_MF_DIRECT	GO:0004950~chemokine receptor activity	9	0.467775	3.7017e-05	CCR9, CCR6, CCR5, CCR4, CCR3, CCR2, ACKR2, CXCR3, XCR1	1463	17	16881	6.10868	0.0457479	0.00259814	0.06022
BBID	14.chemokine_receptor-ligand	7	0.363825	0.00652344	CCR7, CCR6, CCR5, CXCR4, CCR4, CCR3, CXCR3	92	9	388	3.28019	0.426679	0.169258	6.7992
GOTERM_MF_DIRECT	GO:0019957~C-C chemokine binding	3	0.155925	0.088912	CCR6, CCR5, ACKR2	1463	6	16881	5.76931	1	0.79207	78.0248
Annotation Cluster 21	Enrichment Score: 3.425729855550885
Category	Term	Count	%	PValue	Genes	List Total	Pop Hits	Pop Total	Fold Enrichment	Bonferroni	Benjamini	FDR
INTERPRO	IPR000355:Chemokine receptor family	11	0.571726	1.70217e-07	CCR9, CCR7, CCR6, CCR5, CXCR4, CCR4, CCR3, CCR2, CXCR6, ACKR2, CXCR3	1678	16	18559	7.60388	0.000307194	2.36337e-05	0.000289151
BIOCARTA	h_nktPathway:Selective expression of chemokine receptors during T-cell polarization	15	0.779626	7.36143e-06	CCL3, CXCR3, CCL4, TGFB1, CCR7, IL12RB1, CCR5, CXCR4, CD40LG, CCR4, CCR3, IFNG, IL12A, CD4, CD28	236	28	1625	3.68871	0.00180928	0.000452627	0.00953852
BBID	14.chemokine_receptor-ligand	7	0.363825	0.00652344	CCR7, CCR6, CCR5, CXCR4, CCR4, CCR3, CXCR3	92	9	388	3.28019	0.426679	0.169258	6.7992
BBID	15.T-cell_polarization-chemokine_receptors	9	0.467775	0.0252275	CCR7, CCR5, CXCR4, CCR4, CCR3, IFNG, IL12A, CXCR3, CD40	92	17	388	2.23274	0.886033	0.352327	24.035
BBID	16.Chemokines-rec-T-cells	6	0.31185	0.0360608	CCR7, CCR5, CCR4, CXCR3, SELPLG, CCL18	92	9	388	2.81159	0.955922	0.405658	32.6412
Annotation Cluster 22	Enrichment Score: 3.4226948360686156
Category	Term	Count	%	PValue	Genes	List Total	Pop Hits	Pop Total	Fold Enrichment	Bonferroni	Benjamini	FDR
UP_SEQ_FEATURE	short sequence motif:ITIM motif 2	10	0.519751	4.88767e-07	LILRB1, LAIR1, CD33, LILRB4, SIGLEC10, FCRL2, CD22, FCRL1, FCRL5, FCRL3	1634	15	20063	8.18564	0.00181168	0.000100735	0.000900922
UP_SEQ_FEATURE	short sequence motif:ITIM motif 1	10	0.519751	4.88767e-07	LILRB1, LAIR1, CD33, LILRB4, SIGLEC10, FCRL2, CD22, FCRL1, FCRL5, FCRL3	1634	15	20063	8.18564	0.00181168	0.000100735	0.000900922
UP_SEQ_FEATURE	short sequence motif:ITIM motif 3	7	0.363825	1.95167e-05	LILRB1, LILRB4, FCRL2, CD22, FCRL1, FCRL5, FCRL3	1634	9	20063	9.54991	0.0698484	0.00241068	0.0359683
UP_SEQ_FEATURE	short sequence motif:ITIM motif 4	6	0.31185	1.9872e-05	LILRB1, FCRL2, CD22, FCRL1, FCRL5, FCRL3	1634	6	20063	12.2785	0.0710738	0.00230128	0.036623
UP_SEQ_FEATURE	domain:Ig-like C2-type 4	12	0.623701	0.0430862	VSIG10, LILRB1, CD101, LILRA1, LILRA4, ICAM3, FCRL2, CD22, FCRL5, CSF1R, FCRL3, PXDNL	1634	76	20063	1.9387	1	0.776657	55.5946
UP_SEQ_FEATURE	domain:Ig-like C2-type 5	6	0.31185	0.467391	CD101, ICAM3, CD22, FCRL5, CSF1R, FCRL3	1634	55	20063	1.33947	1	0.999996	99.9991
UP_SEQ_FEATURE	domain:Ig-like C2-type 6	4	0.2079	0.589202	CD101, CD22, FCRL5, FCRL3	1634	37	20063	1.3274	1	1	100
Annotation Cluster 23	Enrichment Score: 3.312607177144834
Category	Term	Count	%	PValue	Genes	List Total	Pop Hits	Pop Total	Fold Enrichment	Bonferroni	Benjamini	FDR
UP_KEYWORDS	Cell cycle	90	4.67775	8.66273e-06	E2F1, KIFC1, E2F2, CLSPN, SEPT3, SEPT1, E2F7, E2F8, KNTC1, PKMYT1, TTC28, AURKB, DDX12P, LATS2, CDT1, NDE1, CDC45, CSNK2A1, CDCA7, CEP250, FANCI, CCSAP, CDCA2, STAG3, ASPM, CDK1, RBL1, TPX2, NUSAP1, PIM2, UBE2C, TACC3, MCM5, ESCO2, UHRF1, MAD2L1, SGO1, FANCD2, BUB1B, RBM38, WASL, SEPT6, MAPRE3, NEK6, MELK, SEPT9, ZMYND11, RABGAP1, GNAI1, STK10, FOXM1, CNTRL, ENSA, CEP55, SPC24, SPC25, NCAPH, CENP…	1778	650	20581	1.60274	0.0039942	0.000125061	0.0123353
UP_KEYWORDS	Mitosis	42	2.18295	0.000141784	KIFC1, KNTC1, CEP55, AURKB, ENSA, TTC28, LATS2, SPC24, SPC25, NDE1, NCAPH, CENPA, NCAPG, CCSAP, BUB1, CDCA2, SKA3, SKA1, HELLS, ASPM, ERCC6L, CDK1, BOD1, NUF2, TPX2, CENPF, KIF18B, NUSAP1, NDC80, CENPE, BIRC5, TACC3, CDC25C, UBE2C, FSD1, MAD2L1, CCNB2, SGO1, BUB1B, WASL, MAPRE3, NEK6	1778	262	20581	1.85559	0.0634091	0.00155852	0.201715
UP_KEYWORDS	Cell division	53	2.75468	0.000995769	KIFC1, SEPT3, SEPT1, KNTC1, TTC28, AURKB, LATS2, NDE1, CDCA7, CCSAP, CDCA2, ASPM, CDK1, TPX2, NUSAP1, TACC3, UBE2C, MCM5, MAD2L1, SGO1, BUB1B, WASL, SEPT6, MAPRE3, NEK6, SEPT9, GNAI1, CEP55, ENSA, CNTRL, SPC24, SPC25, NCAPH, NCAPG, CENPA, BUB1, SKA3, SKA1, HELLS, ERCC6L, BOD1, NUF2, KIF18B, CENPF, NDC80, BIRC5, CENPE, CDC25C, RGS14, FSD1, CCNB2, PARD6G, CDK20	1778	388	20581	1.58117	0.36889	0.00954322	1.4087
GOTERM_BP_DIRECT	GO:0007067~mitotic nuclear division	36	1.8711	0.00354286	KNTC1, PKMYT1, AURKB, ENSA, TTC28, CEP55, LATS2, SPC24, SPC25, CCSAP, BUB1, CDCA2, SKA3, SKA1, HELLS, ASPM, ERCC6L, CDK1, BOD1, KIF15, TPX2, NUF2, CENPF, NDC80, BIRC5, PBK, CDC25C, RGS14, FSD1, CCNB2, SGO1, BUB1B, WASL, ABL1, MAPRE3, NEK6	1478	248	16792	1.64922	1	0.112149	6.43965
GOTERM_BP_DIRECT	GO:0051301~cell division	46	2.39085	0.00631205	KIFC1, SEPT3, SEPT1, GNAI1, KNTC1, TTC28, ENSA, CNTRL, LATS2, SPC24, SPC25, NDE1, NCAPH, CDCA7, NCAPG, CCSAP, CDCA2, BUB1, SKA3, SKA1, HELLS, ERCC6L, CDK1, BOD1, NUF2, TPX2, CENPF, KIF18B, NDC80, CENPE, BIRC5, TACC3, CDC25C, UBE2C, MCM5, RGS14, FSD1, MAD2L1, CCNB2, SGO1, BUB1B, PARD6G, WASL, CDK20, MAPRE3, SEPT9	1478	350	16792	1.4932	1	0.177712	11.1976
Annotation Cluster 24	Enrichment Score: 3.2950336170045778
Category	Term	Count	%	PValue	Genes	List Total	Pop Hits	Pop Total	Fold Enrichment	Bonferroni	Benjamini	FDR
GOTERM_MF_DIRECT	GO:0005031~tumor necrosis factor-activated receptor activity	10	0.519751	0.000105263	TNFRSF10A, TNFRSF9, TNFRSF1B, LTBR, RELT, TNFRSF25, TNFRSF18, TNFRSF8, CD40, CD27	1463	24	16881	4.80776	0.124679	0.00603464	0.171154
UP_SEQ_FEATURE	repeat:TNFR-Cys 1	10	0.519751	0.000133745	TNFRSF10A, TNFRSF9, TNFRSF1B, LTBR, TNFRSF25, TNFRSF13B, TNFRSF18, TNFRSF8, CD40, CD27	1634	26	20063	4.72248	0.391178	0.0112146	0.246241
UP_SEQ_FEATURE	repeat:TNFR-Cys 2	10	0.519751	0.000133745	TNFRSF10A, TNFRSF9, TNFRSF1B, LTBR, TNFRSF25, TNFRSF13B, TNFRSF18, TNFRSF8, CD40, CD27	1634	26	20063	4.72248	0.391178	0.0112146	0.246241
UP_SEQ_FEATURE	repeat:TNFR-Cys 3	9	0.467775	0.000425602	TNFRSF10A, TNFRSF9, TNFRSF1B, LTBR, TNFRSF25, TNFRSF18, TNFRSF8, CD40, CD27	1634	24	20063	4.60442	0.793885	0.0278082	0.781593
INTERPRO	IPR001368:TNFR/NGFR cysteine-rich region	9	0.467775	0.00116315	TNFRSF10A, TNFRSF9, TNFRSF1B, LTBR, TNFRSF25, TNFRSF18, TNFRSF8, CD40, CD27	1678	25	18559	3.98167	0.87763	0.0487866	1.9576
SMART	SM00208:TNFR	9	0.467775	0.0024248	TNFRSF10A, TNFRSF9, TNFRSF1B, LTBR, TNFRSF25, TNFRSF18, TNFRSF8, CD40, CD27	1120	23	10057	3.5137	0.606334	0.0602582	3.31008
UP_SEQ_FEATURE	repeat:TNFR-Cys 4	6	0.31185	0.0038073	TNFRSF9, TNFRSF1B, LTBR, TNFRSF25, TNFRSF8, CD40	1634	14	20063	5.2622	0.999999	0.167892	6.78974
Annotation Cluster 25	Enrichment Score: 3.20710717519035
Category	Term	Count	%	PValue	Genes	List Total	Pop Hits	Pop Total	Fold Enrichment	Bonferroni	Benjamini	FDR
UP_SEQ_FEATURE	domain:Ig-like C2-type 2	36	1.8711	1.77313e-05	PVR, CD101, FCRL2, FCRL1, LY9, LRIG3, FCRL6, FCRL5, FCRL3, CD48, LILRA1, LILRA4, CD22, CD4, LAG3, CSF1R, VSIG10, ICAM3, SIGLEC10, MALT1, SIGLEC14, PXDNL, LILRB1, VSIG1, CD19, FCGR2B, SIGLEC6, FCGR2C, SIGLEC5, SIGLEC8, LSAMP, LILRB4, MILR1, FCRLA, CD226, KIR3DL2	1634	203	20063	2.17746	0.0636666	0.00243347	0.0326784
UP_SEQ_FEATURE	domain:Ig-like C2-type 1	35	1.81913	3.86879e-05	PVR, CD101, FCRL2, FCRL1, LY9, LRIG3, FCRL6, FCRL5, FCRL3, CD48, LILRA1, LILRA4, CD22, CD4, LAG3, CSF1R, VSIG10, ICAM3, SIGLEC10, MALT1, SIGLEC14, PXDNL, LILRB1, CD19, FCGR2B, SIGLEC6, FCGR2C, SIGLEC5, SIGLEC8, LSAMP, LILRB4, MILR1, FCRLA, CD226, KIR3DL2	1634	202	20063	2.12746	0.133709	0.0037701	0.0712878
INTERPRO	IPR003598:Immunoglobulin subtype 2	43	2.23493	6.26336e-05	ADGRF5, FCRL2, FCRL1, SIRPB2, LRIG3, FCRL6, FCRL5, FCRL3, LILRA1, LINGO3, LILRA4, OBSL1, CD22, ESAM, CD4, CSF1R, VSIG10, CEACAM21, CD3G, ALPK3, CD3E, LRRN2, MDGA1, SIGLEC10, MALT1, IL6R, SIGLEC14, PXDNL, LILRB1, VSIG2, VSIG1, FCGR2B, SIGLEC6, FCGR2C, SIGLEC5, IGLV9-49, LSAMP, SIGLEC8, GPA33, CD79A, SEMA4D, CD226, KALRN	1678	250	18559	1.90235	0.1069	0.00490347	0.106344
SMART	SM00408:IGc2	43	2.23493	0.00404592	ADGRF5, FCRL2, FCRL1, SIRPB2, LRIG3, FCRL6, FCRL5, FCRL3, LILRA1, LINGO3, LILRA4, OBSL1, CD22, ESAM, CD4, CSF1R, VSIG10, CEACAM21, CD3G, ALPK3, CD3E, LRRN2, MDGA1, SIGLEC10, MALT1, IL6R, SIGLEC14, PXDNL, LILRB1, VSIG2, VSIG1, FCGR2B, SIGLEC6, FCGR2C, SIGLEC5, IGLV9-49, LSAMP, SIGLEC8, GPA33, CD79A, SEMA4D, CD226, KALRN	1120	250	10057	1.54447	0.789188	0.0828536	5.46606
UP_SEQ_FEATURE	domain:Ig-like C2-type 3	20	1.0395	0.00763622	CD101, VSIG10, ICAM3, SIGLEC10, FCRL2, FCRL1, LRIG3, FCRL6, FCRL5, FCRL3, PXDNL, LILRB1, LILRA1, LSAMP, LILRA4, CD22, CD4, LAG3, KIR3DL2, CSF1R	1634	128	20063	1.91851	1	0.28157	13.1767
UP_SEQ_FEATURE	domain:Ig-like C2-type 4	12	0.623701	0.0430862	VSIG10, LILRB1, CD101, LILRA1, LILRA4, ICAM3, FCRL2, CD22, FCRL5, CSF1R, FCRL3, PXDNL	1634	76	20063	1.9387	1	0.776657	55.5946
Annotation Cluster 26	Enrichment Score: 3.1699891860034257
Category	Term	Count	%	PValue	Genes	List Total	Pop Hits	Pop Total	Fold Enrichment	Bonferroni	Benjamini	FDR
UP_KEYWORDS	Lectin	34	1.76715	9.1028e-06	LGALS17A, KLRC2, KLRC3, FCER2, LGALS9C, KLRK1, CD72, CLEC10A, CLEC17A, CD69, CLEC9A, CLEC2D, CD22, GALNT18, KLRD1, KLRB1, OLR1, SELL, LGALS2, SIGLEC10, SIGLEC14, LGALS9, AIM1, KLRG1, SIGLEC6, CLEC12A, CLECL1, LAYN, SIGLEC5, CD33, SIGLEC8, CLEC7A, ADGRL1, ADGRL2	1778	171	20581	2.30153	0.00419668	0.000127432	0.0129619
GOTERM_MF_DIRECT	GO:0030246~carbohydrate binding	34	1.76715	0.00015992	LGALS17A, KLRC2, KLRC3, FCER2, LGALS9C, KLRK1, CD72, CLEC10A, CD69, CLEC9A, CLEC2D, CD22, GALNT18, MAN2B1, KLRD1, KLRB1, OLR1, SELL, LGALS2, SIGLEC10, SIGLEC14, LGALS9, AIM1, KLRG1, SIGLEC6, CLEC12A, CLECL1, LAYN, SIGLEC5, CD33, SIGLEC8, CLEC7A, ADGRL1, ADGRL2	1463	196	16881	2.0016	0.183163	0.00875774	0.259917
UP_SEQ_FEATURE	domain:C-type lectin	18	0.935551	0.000275486	KLRB1, KLRC2, KLRC3, OLR1, SELL, FCER2, KLRK1, CD72, CLEC10A, CLEC17A, KLRG1, CLEC12A, LAYN, CD69, CLEC9A, CLEC2D, CLEC7A, KLRD1	1634	82	20063	2.69527	0.640195	0.0198435	0.506575
INTERPRO	IPR016186:C-type lectin-like	20	1.0395	0.00228791	KLRB1, KLRC4, KLRC2, KLRC3, OLR1, SELL, FCER2, KLRK1, CD72, CLEC10A, CLEC17A, KLRG1, CLECL1, CLEC12A, LAYN, CD69, CLEC9A, CLEC2D, CLEC7A, KLRD1	1678	104	18559	2.12696	0.983988	0.0877817	3.81626
INTERPRO	IPR001304:C-type lectin	18	0.935551	0.00233548	KLRB1, KLRC2, KLRC3, OLR1, SELL, FCER2, KLRK1, CD72, CLEC10A, CLEC17A, KLRG1, CLEC12A, LAYN, CD69, CLEC9A, CLEC2D, CLEC7A, KLRD1	1678	89	18559	2.23689	0.985308	0.0876662	3.89412
INTERPRO	IPR016187:C-type lectin fold	21	1.09148	0.00235862	KLRB1, KLRC4, KLRC2, KLRC3, OLR1, SELL, FCER2, KLRK1, CD72, CLEC10A, COL4A5, CLEC17A, KLRG1, CLECL1, CLEC12A, LAYN, CD69, CLEC9A, CLEC2D, CLEC7A, KLRD1	1678	112	18559	2.07379	0.985911	0.0866975	3.93199
SMART	SM00034:CLECT	18	0.935551	0.0127768	KLRB1, KLRC2, KLRC3, OLR1, SELL, FCER2, KLRK1, CD72, CLEC10A, CLEC17A, KLRG1, CLEC12A, LAYN, CD69, CLEC9A, CLEC2D, CLEC7A, KLRD1	1120	86	10057	1.87942	0.992831	0.19321	16.3304
Annotation Cluster 27	Enrichment Score: 2.952935705840233
Category	Term	Count	%	PValue	Genes	List Total	Pop Hits	Pop Total	Fold Enrichment	Bonferroni	Benjamini	FDR
INTERPRO	IPR017441:Protein kinase, ATP binding site	62	3.22245	7.70499e-06	MOK, STK38, PKMYT1, AURKB, LATS2, BTK, CSNK2A1, SLK, CSK, INSR, MATK, CDK1, STK26, PRKCG, PIM2, CDKL3, STK4, MARK1, PRKCB, PRKD1, CAMK4, LCK, TXK, RIPK4, NEK6, MELK, KALRN, STK10, ERBB2, BLK, STK17B, MAP4K1, STK17A, IGF1R, PTK2, PTK2B, PTK6, BUB1, ZAP70, DYRK3, DYRK2, PRKAA2, YES1, CSF1R, ITK, LTK, FLT3, HCK, GSG2, IKBKE, RPS6KA6, FYN, GRK6, CDC42BPA, TNK2, JAK3, ABL1, GRK2, CDK20, GRK3, CDC42BPB…	1678	381	18559	1.79982	0.0138113	0.000817757	0.0130878
GOTERM_BP_DIRECT	GO:0006468~protein phosphorylation	69	3.58628	1.06395e-05	MOK, STK38, PKMYT1, AURKB, TGFB1, LATS2, BTK, APP, CSNK2A1, MLKL, CSK, MATK, PIK3CG, PIK3CD, STK26, PRKCG, PBK, PIM2, CDKL3, STK4, MARK1, HCST, PRKCB, PRKD1, CAMK4, LCK, ERN1, BUB1B, TXK, RIPK4, LRRK1, NEK6, KALRN, STK10, ERBB2, STK17B, MAP4K1, STK17A, PTK2B, PTK6, BUB1, ZAP70, DYRK3, DYRK2, PRKAA2, RUNX3, FYB, PDK1, SMAD9, LTK, ALPK3, HCK, BIRC5, SMAD2, GSG2, ATM, IKBKE, RPS6KA6, P2RX7, FYN, GMF…	1478	456	16792	1.71914	0.0452985	0.000842491	0.0199523
UP_SEQ_FEATURE	domain:Protein kinase	67	3.48233	1.53064e-05	MOK, STK38, PKMYT1, AURKB, LATS2, BTK, CSNK2A1, SLK, MLKL, CSK, INSR, MATK, CDK1, STK26, PRKCG, PBK, PIM2, CDKL3, STK4, MARK1, PRKCB, MAST3, PRKD1, STYK1, CAMK4, LCK, ERN1, BUB1B, TXK, RIPK4, LRRK1, NEK6, MELK, KALRN, STK10, ERBB2, BLK, STK17B, MAP4K1, STK17A, IGF1R, PTK2, PTK2B, PTK6, BUB1, ZAP70, DYRK3, DYRK2, PRKAA2, YES1, CSF1R, ITK, LTK, FLT3, HCK, GSG2, IKBKE, FYN, GRK6, CDC42BPA, TNK2, ABL…	1634	478	20063	1.72104	0.055205	0.00226891	0.02821
UP_SEQ_FEATURE	nucleotide phosphate-binding region:ATP	119	6.18503	1.80188e-05	MOK, KIFC1, STK38, DQX1, PKMYT1, ITPKB, AURKB, DDX12P, KIFC3, BTK, NLRC5, NLRC3, CSNK2A1, ORC1, INSR, DHX32, MATK, CIITA, STK26, PIM2, CDKL3, STK4, MARK1, CAMK4, MVK, RIPK4, LRRK1, NEK6, KALRN, KIF4A, BLM, STK10, ERBB2, BLK, STK17B, UBA7, MAP4K1, MYO9B, STK17A, PTK2, PTK6, DDX60L, ZAP70, DYRK3, DYRK2, HELLS, ERCC6L, CSF1R, ITK, MKI67, PIF1, BRIP1, MYO1F, ATAD5, AK7, MMAB, IKBKE, CDC42BPA, GRK6, T…	1634	994	20063	1.46996	0.064665	0.00238467	0.0332082
UP_SEQ_FEATURE	binding site:ATP	75	3.89813	1.97344e-05	MOK, STK38, PKMYT1, ITPKB, AURKB, LATS2, BTK, CSNK2A1, SLK, CSK, TOP2A, INSR, MATK, CDK1, STK26, PRKCG, PBK, PIM2, CDKL3, STK4, MARK1, PRKCB, MAST3, PRKD1, STYK1, CAMK4, LCK, ERN1, BUB1B, MVK, TXK, RIPK4, LRRK1, NEK6, MELK, KALRN, STK10, ERBB2, BLK, STK17B, MAP4K1, STK17A, IGF1R, PTK2, PTK2B, PTK6, BUB1, ZAP70, DYRK3, DYRK2, PRKAA2, YES1, EHD1, CSF1R, PDK1, ITK, LTK, FLT3, HCK, MMAB, GSG2, IKBKE,…	1634	558	20063	1.65033	0.0705992	0.002359	0.0363693
UP_KEYWORDS	Kinase	94	4.88565	0.000116008	MOK, STK38, PIP5K1B, PKMYT1, ITPKB, AURKB, LATS2, FLT3LG, BTK, PACSIN1, CSNK2A1, CERKL, PACSIN3, SLK, CSK, INSR, MATK, PIK3CG, CIITA, CDK1, MAGI2, PIK3CD, STK26, PRKCG, PBK, PIM2, CDKL3, STK4, MARK1, PRKCB, MAST3, PRKD1, STYK1, DOK2, CAMK4, LCK, ERN1, BUB1B, MVK, TXK, RIPK4, LRRK1, NEK6, MELK, KALRN, CDK5R1, ADPGK, STK10, ERBB2, BLK, DCK, STK17B, MAP4K1, STK17A, DGKA, IGF1R, PTK2, PTK2B, PTK6, BU…	1778	735	20581	1.48039	0.0521877	0.00130643	0.165072
INTERPRO	IPR001245:Serine-threonine/tyrosine-protein kinase catalytic domain	28	1.4553	0.000124009	ERBB2, BLK, BTK, IGF1R, PTK2, PTK2B, PTK6, ZAP70, MLKL, YES1, CSK, INSR, CSF1R, MATK, ITK, LTK, FLT3, HCK, STK26, STYK1, FYN, LCK, TXK, TNK2, JAK3, ABL1, NEK6, BMPR1A	1678	140	18559	2.21204	0.200565	0.00796275	0.210448
INTERPRO	IPR000719:Protein kinase, catalytic domain	69	3.58628	0.000205012	MOK, STK38, PKMYT1, AURKB, LATS2, BTK, CSNK2A1, SLK, MLKL, CSK, INSR, MATK, CDK1, STK26, PRKCG, PBK, PIM2, CDKL3, STK4, MARK1, PRKCB, MAST3, PRKD1, STYK1, CAMK4, LCK, ERN1, BUB1B, TXK, RIPK4, LRRK1, NEK6, MELK, KALRN, STK10, ERBB2, BLK, STK17B, MAP4K1, STK17A, IGF1R, PTK2, PTK2B, PTK6, BUB1, ZAP70, DYRK3, DYRK2, PRKAA2, YES1, CSF1R, ITK, LTK, FLT3, HCK, GSG2, IKBKE, RPS6KA6, FYN, GRK6, CDC42BPA, …	1678	487	18559	1.56705	0.309324	0.0126805	0.347688
INTERPRO	IPR011009:Protein kinase-like domain	73	3.79418	0.000327544	MOK, STK38, PKMYT1, AURKB, LATS2, BTK, CSNK2A1, SLK, MLKL, CSK, INSR, MATK, PIK3CG, CDK1, PIK3CD, STK26, PRKCG, PBK, PIM2, CDKL3, STK4, MARK1, PRKCB, MAST3, PRKD1, STYK1, CAMK4, LCK, ERN1, BUB1B, TXK, RIPK4, LRRK1, NEK6, MELK, KALRN, STK10, ERBB2, BLK, STK17B, MAP4K1, STK17A, IGF1R, PTK2, PTK2B, PTK6, BUB1, ZAP70, DYRK3, DYRK2, PRKAA2, YES1, CSF1R, ITK, LTK, ALPK3, FLT3, HCK, GSG2, ATM, IKBKE, RP…	1678	531	18559	1.52052	0.446401	0.0172412	0.554952
UP_KEYWORDS	Nucleotide-binding	191	9.92723	0.00137233	KIFC1, MOK, SEPT3, STK38, SEPT1, ADCY7, NT5C3B, GNA11, DQX1, PKMYT1, ITPKB, AURKB, DDX12P, BTK, KIFC3, ATP2B1, NLRC5, ARL11, NLRC3, CSNK2A1, NT5C2, MLKL, RAB25, RAB27B, MX2, INSR, ORC1, DHX32, MATK, PIK3CG, CIITA, GBP5, PIK3CD, STK26, PIM2, CDKL3, STK4, MARK1, RAB18, CAMK4, ATP9A, RAB17, TUBA4A, MVK, RIPK4, RAB13, GBP4, SEPT6, LRRK1, GBP2, NEK6, SEPT8, SEPT9, KALRN, ABCA7, KIF4A, BLM, GNAI1, BLK,…	1778	1788	20581	1.23652	0.469775	0.0128646	1.93659
UP_SEQ_FEATURE	active site:Proton acceptor	78	4.05405	0.00137559	MOK, STK38, PKMYT1, AURKB, LATS2, BTK, CSNK2A1, SLK, CSK, INSR, MATK, CDK1, STK26, DHRS9, PRKCG, PBK, PIM2, CDKL3, STK4, MARK1, PRKCB, MAST3, PRKD1, STYK1, CAMK4, LCK, TXNRD3, ERN1, BUB1B, KDSR, TXK, RIPK4, NEU3, LRRK1, AOC1, NEK6, MELK, KALRN, ADPGK, STK10, ERBB2, BLK, STK17B, MAP4K1, STK17A, IGF1R, PTK2, PTK2B, PTK6, BUB1, ZAP70, SDR16C5, DYRK3, PRKAA2, DYRK2, YES1, CSF1R, ITK, LTK, FLT3, HCK, …	1634	672	20063	1.42518	0.993946	0.0713413	2.5054
GOTERM_MF_DIRECT	GO:0005524~ATP binding	161	8.36798	0.00244353	KIFC1, MOK, XRCC2, STK38, ADCY7, DQX1, PKMYT1, ITPKB, AURKB, TXLNB, DDX12P, BTK, KIFC3, ATP2B1, NLRC5, NLRC3, CSNK2A1, MLKL, INSR, ORC1, DHX32, MATK, PIK3CG, CIITA, PIK3CD, STK26, PIM2, CDKL3, STK4, MARK1, CAMK4, ATP9A, MVK, RIPK4, SLFN12L, LRRK1, NEK6, KALRN, ABCA7, KIF4A, BLM, BLK, STK10, ERBB2, STK17B, UBA7, MAP4K1, MYO9B, STK17A, OAS2, PTK2, PTK6, DDX60L, ZAP70, DYRK3, DYRK2, POLQ, RUNX2, RUN…	1463	1495	16881	1.24262	0.954718	0.0870052	3.90297
GOTERM_MF_DIRECT	GO:0004672~protein kinase activity	48	2.4948	0.00280944	MOK, CDK5R1, CCL3, ERBB2, STK17B, PKMYT1, MAP4K1, STK17A, AURKB, CCL5, BTK, PTK2, CSNK2A1, BUB1, DYRK3, MLKL, PRKAA2, PIK3CG, PDK1, CDK1, LTK, STK26, PRKCG, PBK, PIM2, CDKL3, STK4, GSG2, PRKCB, RPS6KA6, IKBKE, PPP1R9B, STYK1, CAMK4, RASSF2, BUB1B, TXK, TNK2, RIPK4, GRK2, ABL1, CDK20, LRRK1, GRK3, NEK6, MELK, CDC42BPB, KALRN	1463	359	16881	1.54277	0.971531	0.0917065	4.47496
GOTERM_BP_DIRECT	GO:0046777~protein autophosphorylation	27	1.40333	0.00447119	ERBB2, STK10, STK17B, MAP4K1, AURKB, IGF1R, PTK2, SLK, PTK2B, PTK6, CSK, INSR, CSF1R, FLT3, HCK, STK26, PRKCG, PIM2, STK4, ATM, PRKD1, CAMK4, ERN1, TXK, ABL1, MELK, NEK6	1478	172	16792	1.78346	1	0.136535	8.06094
UP_KEYWORDS	ATP-binding	147	7.64033	0.00711482	KIFC1, MOK, STK38, ADCY7, DQX1, PKMYT1, ITPKB, AURKB, DDX12P, KIFC3, BTK, ATP2B1, NLRC5, NLRC3, CSNK2A1, MLKL, INSR, ORC1, DHX32, MATK, PIK3CG, CIITA, PIK3CD, STK26, PIM2, CDKL3, STK4, MARK1, CAMK4, ATP9A, MVK, RIPK4, LRRK1, NEK6, KALRN, ABCA7, KIF4A, BLM, BLK, STK10, ERBB2, STK17B, UBA7, MAP4K1, MYO9B, STK17A, OAS2, PTK2, PTK6, DDX60L, ZAP70, DYRK3, DYRK2, POLQ, HELLS, ERCC6L, CSF1R, ITK, MKI67,…	1778	1391	20581	1.22328	0.963072	0.0572056	9.66808
UP_KEYWORDS	Serine/threonine-protein kinase	48	2.4948	0.0141956	MOK, STK38, STK10, STK17B, PKMYT1, MAP4K1, STK17A, AURKB, LATS2, CSNK2A1, SLK, BUB1, DYRK3, DYRK2, PRKAA2, PIK3CG, CDK1, ALPK3, STK26, PRKCG, PIM2, PBK, CDKL3, STK4, GSG2, MARK1, ATM, PRKCB, PRKD1, MAST3, RPS6KA6, IKBKE, CAMK4, ERN1, CDC42BPA, GRK6, BUB1B, TNK2, RIPK4, GRK2, CDK20, LRRK1, GRK3, NEK6, MELK, BMPR1A, CDC42BPB, KALRN	1778	393	20581	1.41379	0.998647	0.0995379	18.421
INTERPRO	IPR008271:Serine/threonine-protein kinase, active site	37	1.92308	0.0791575	MOK, STK38, STK10, STK17B, PKMYT1, AURKB, STK17A, LATS2, CSNK2A1, SLK, BUB1, DYRK3, DYRK2, PRKAA2, CDK1, PRKCG, PIM2, PBK, CDKL3, MARK1, PRKCB, MAST3, PRKD1, RPS6KA6, CAMK4, ERN1, GRK6, CDC42BPA, RIPK4, GRK2, CDK20, GRK3, MELK, NEK6, BMPR1A, CDC42BPB, KALRN	1678	312	18559	1.31163	1	0.767608	75.3618
GOTERM_MF_DIRECT	GO:0004674~protein serine/threonine kinase activity	39	2.02703	0.177882	MOK, STK38, STK10, STK17B, PKMYT1, MAP4K1, STK17A, AURKB, LATS2, CSNK2A1, SLK, BUB1, DYRK3, DYRK2, PRKAA2, PIK3CG, CDK1, ALPK3, PIM2, PBK, STK4, MARK1, ATM, PRKCB, MAST3, PRKD1, RPS6KA6, ERN1, CDC42BPA, BUB1B, TNK2, RIPK4, CDK20, LRRK1, NEK6, MELK, BMPR1A, CDC42BPB, KALRN	1463	376	16881	1.19682	1	0.911892	95.872
SMART	SM00220:S_TKc	43	2.23493	0.386596	MOK, STK38, STK10, STK17B, PKMYT1, MAP4K1, STK17A, AURKB, LATS2, CSNK2A1, SLK, BUB1, DYRK3, DYRK2, PRKAA2, CDK1, STK26, PRKCG, PIM2, PBK, CDKL3, STK4, MARK1, GSG2, PRKCB, PRKD1, MAST3, RPS6KA6, IKBKE, CAMK4, ERN1, GRK6, CDC42BPA, RIPK4, GRK2, CDK20, LRRK1, GRK3, NEK6, MELK, BMPR1A, CDC42BPB, KALRN	1120	359	10057	1.07553	1	0.951538	99.886
UP_KEYWORDS	Transferase	145	7.53638	0.636165	MOK, STK38, PKMYT1, ITPKB, AURKB, GPAT3, BTK, PRIM1, PACSIN1, CSNK2A1, PACSIN3, INSR, MATK, PIK3CG, CIITA, MAGI2, PIK3CD, STK26, LRTOMT, PIM2, CDKL3, STK4, ESCO2, MARK1, LPCAT4, PRDM8, CD38, PARP12, CAMK4, PARP15, MVK, RIPK4, PRDM1, LRRK1, NEK6, HS3ST3B1, KALRN, GCNT4, CDK5R1, GAL3ST4, STK10, ERBB2, BLK, ST8SIA1, STK17B, MAP4K1, OAS2, STK17A, PTK2, PTK6, ZAP70, OBSL1, AANAT, HECTD4, DYRK3, DYRK2,…	1778	1708	20581	0.982686	1	0.953721	99.9999
Annotation Cluster 28	Enrichment Score: 2.883664315416047
Category	Term	Count	%	PValue	Genes	List Total	Pop Hits	Pop Total	Fold Enrichment	Bonferroni	Benjamini	FDR
UP_SEQ_FEATURE	short sequence motif:WSXWS motif	11	0.571726	5.88617e-05	IL2RB, IL9R, IL12RB1, IL27RA, IL21R, CSF2RB, IL2RG, IL6R, IL5RA, IL7R, CSF2RA	1634	29	20063	4.65735	0.196183	0.00558393	0.108442
UP_SEQ_FEATURE	short sequence motif:Box 1 motif	10	0.519751	6.49826e-05	IL2RB, IL9R, IL12RB1, IL27RA, IL21R, CSF2RB, IL2RG, IL5RA, IL7R, CSF2RA	1634	24	20063	5.11602	0.214232	0.00586307	0.119712
INTERPRO	IPR003531:Short hematopoietin receptor, family 1, conserved site	6	0.31185	0.000265616	IL2RB, IL9R, IL21R, CSF2RB, IL2RG, IL7R	1678	8	18559	8.29514	0.380907	0.0153487	0.450251
GOTERM_MF_DIRECT	GO:0004896~cytokine receptor activity	11	0.571726	0.000719721	IL9R, IL12RB1, FLT3, CSF2RB, IL2RG, IL6R, IL5RA, IL7R, CSF2RA, CD74, EBI3	1463	36	16881	3.52569	0.597788	0.0320043	1.16477
UP_SEQ_FEATURE	domain:Fibronectin type-III	12	0.623701	0.00738328	FSD1, TRIM46, IL2RB, IL9R, CRLF3, MDGA1, IL21R, IL2RG, IL6R, IL7R, FNDC9, KALRN	1634	59	20063	2.49731	1	0.281973	12.7679
KEGG_PATHWAY	hsa04630:Jak-STAT signaling pathway	24	1.2474	0.00872821	PIK3CG, PTPN6, IL2RB, IL9R, SOCS1, PIK3CD, IL21R, IL6R, IL24, IL7R, STAT1, IFNAR2, STAT4, IL12RB1, IL23A, IL10RA, IFNG, IL12A, CSF2RB, PIK3R5, IL2RG, IL5RA, JAK3, CSF2RA	650	145	6879	1.75168	0.891166	0.0460939	10.7831
INTERPRO	IPR015321:Interleukin-6 receptor alpha chain, binding	5	0.259875	0.00893904	CSF2RB, IL2RG, IL6R, IL5RA, CSF2RA	1678	10	18559	5.5301	1	0.247491	14.1469
INTERPRO	IPR003961:Fibronectin, type III	29	1.50728	0.0202382	IL9R, IL27RA, CRLF3, IL21R, IL7R, FNDC9, TRIM46, IGF1R, IL12RB1, COL7A1, IL10RA, TNR, CSF2RB, OBSL1, IL2RG, INSR, EBI3, CSF2RA, PTPRC, IL2RB, MDGA1, PTPRT, IL6R, PTPRO, FSD1, IFNAR2, KIAA0319, IL5RA, KALRN	1678	207	18559	1.5495	1	0.401043	29.3419
Annotation Cluster 29	Enrichment Score: 2.8685866621614244
Category	Term	Count	%	PValue	Genes	List Total	Pop Hits	Pop Total	Fold Enrichment	Bonferroni	Benjamini	FDR
INTERPRO	IPR000159:Ras-association	12	0.623701	0.000623529	RASSF3, MYO10, RASSF5, RASSF2, RAPGEF6, RGL3, MYO9B, AFDN, APBB1IP, GRB7, GRB14, RIN3	1678	40	18559	3.31806	0.675614	0.0299693	1.05394
UP_SEQ_FEATURE	domain:Ras-associating	10	0.519751	0.00123902	RASSF3, RASSF5, RASSF2, RAPGEF6, RGL3, MYO9B, APBB1IP, GRB7, GRB14, RIN3	1634	34	20063	3.61131	0.989944	0.0683175	2.25934
SMART	SM00314:RA	10	0.519751	0.00320853	RASSF3, RASSF5, RASSF2, RAPGEF6, RGL3, MYO9B, AFDN, APBB1IP, GRB7, GRB14	1120	29	10057	3.09637	0.708891	0.0700194	4.35802
Annotation Cluster 30	Enrichment Score: 2.7095094253523047
Category	Term	Count	%	PValue	Genes	List Total	Pop Hits	Pop Total	Fold Enrichment	Bonferroni	Benjamini	FDR
UP_SEQ_FEATURE	domain:Ig-like 1	10	0.519751	0.000342834	CD244, ALPK3, MDGA1, IGHD, ADGRF5, OSCAR, IGHA1, IGHA2, MADCAM1, NCR1	1634	29	20063	4.23395	0.719767	0.0228642	0.630048
UP_SEQ_FEATURE	domain:Ig-like 2	10	0.519751	0.000342834	CD244, ALPK3, MDGA1, IGHD, ADGRF5, OSCAR, IGHA1, IGHA2, MADCAM1, NCR1	1634	29	20063	4.23395	0.719767	0.0228642	0.630048
UP_SEQ_FEATURE	domain:Ig-like 3	5	0.259875	0.0632854	MDGA1, IGHD, ADGRF5, IGHA1, IGHA2	1634	19	20063	3.23117	1	0.876427	70.0326
Annotation Cluster 31	Enrichment Score: 2.64832333038396
Category	Term	Count	%	PValue	Genes	List Total	Pop Hits	Pop Total	Fold Enrichment	Bonferroni	Benjamini	FDR
UP_SEQ_FEATURE	repeat:LRR 14	18	0.935551	3.66032e-06	TLR10, LRRC8A, LRRC8C, TLR2, CENPE, CNTRL, LRIG3, TLR7, LGR4, TLR8, CD180, TLR9, NLRC5, NLRC3, LINGO3, CARMIL2, NRROS, MUC16	1634	60	20063	3.68354	0.013488	0.000617074	0.00674671
UP_SEQ_FEATURE	repeat:LRR 11	23	1.19543	1.65597e-05	TLR10, LRRC8A, LRRN2, LRRC8C, TLR2, CENPE, CNTRL, LRIG3, TLR6, TLR7, LGR4, TLR8, CD180, TLR9, NLRC5, NLRC3, LINGO3, CARMIL2, NRROS, NLRP14, LRRK1, MUC16, FBXL2	1634	101	20063	2.79608	0.0595879	0.00236018	0.0305195
UP_SEQ_FEATURE	repeat:LRR 13	19	0.987526	2.40274e-05	TLR10, LRRC8A, LRRC8C, TLR2, CENPE, CNTRL, LRIG3, TLR6, TLR7, LGR4, TLR8, CD180, TLR9, NLRC5, NLRC3, LINGO3, CARMIL2, NRROS, MUC16	1634	75	20063	3.11054	0.085285	0.00254369	0.0442795
UP_SEQ_FEATURE	repeat:LRR 10	23	1.19543	0.000150398	TLR10, LRRC8A, LRRN2, LRRC8C, TLR2, CENPE, CNTRL, LRIG3, TLR6, TLR7, LGR4, TLR8, CD180, TLR9, NLRC5, NLRC3, LINGO3, CARMIL2, NRROS, NLRP14, LRRK1, MUC16, FBXL2	1634	116	20063	2.43452	0.427658	0.0120575	0.276859
UP_SEQ_FEATURE	repeat:LRR 15	14	0.727651	0.000165877	TLR10, LRRC8A, CENPE, CNTRL, LRIG3, TLR7, LGR4, CD180, TLR8, TLR9, NLRC5, NLRC3, CARMIL2, NRROS	1634	51	20063	3.37056	0.459604	0.0127401	0.305312
UP_SEQ_FEATURE	repeat:LRR 12	19	0.987526	0.000295271	TLR10, LRRC8A, LRRC8C, TLR2, CENPE, CNTRL, LRIG3, TLR6, TLR7, LGR4, TLR8, CD180, TLR9, NLRC5, NLRC3, LINGO3, CARMIL2, NRROS, MUC16	1634	90	20063	2.59212	0.665667	0.0208492	0.542863
UP_SEQ_FEATURE	repeat:LRR 17	11	0.571726	0.00044126	NLRC5, NLRC3, LRRC8A, NRROS, CENPE, CNTRL, LRIG3, TLR7, TLR8, CD180, TLR9	1634	36	20063	3.75175	0.805522	0.0283183	0.810236
UP_SEQ_FEATURE	repeat:LRR 16	12	0.623701	0.000764381	NLRC5, NLRC3, LRRC8A, CARMIL2, NRROS, CENPE, CNTRL, LRIG3, TLR7, TLR8, CD180, TLR9	1634	45	20063	3.27426	0.941395	0.0477357	1.3996
UP_SEQ_FEATURE	repeat:LRR 1	44	2.2869	0.000827499	ADGRA3, LRRC8A, LRRC8C, TLR1, TLR2, LRIG3, CNTRL, TLR6, TLR7, LGR4, TLR8, TLR9, ZYG11B, NLRC5, NOD2, NLRC3, LINGO3, CNOT6L, NRROS, HECTD4, GP1BA, WDFY3, CIITA, NLRP6, LRRC6, TLR10, PRAME, LRRN2, LRTOMT, CENPE, NLRP3, NLRP1, CD180, LRRC25, PXDNL, KDM2B, CARMIL2, NLRP14, LRRC63, DNAL1, LRRK1, ZER1, MUC16, FBXL2	1634	321	20063	1.68303	0.953639	0.0507241	1.51434
UP_SEQ_FEATURE	repeat:LRR 4	37	1.92308	0.000831681	ADGRA3, LRRC8A, LRRC8C, TLR1, TLR2, LRIG3, CNTRL, TLR6, TLR7, LGR4, TLR8, TLR9, NLRC5, NOD2, NLRC3, LINGO3, NRROS, GP1BA, CIITA, NLRP6, TLR10, PRAME, LRRN2, LRTOMT, CENPE, NLRP3, NLRP1, CD180, PXDNL, KDM2B, CARMIL2, NLRP14, LRRC63, DNAL1, LRRK1, MUC16, FBXL2	1634	255	20063	1.78158	0.954353	0.050146	1.52194
UP_SEQ_FEATURE	repeat:LRR 8	25	1.29938	0.000870516	LRRC8A, LRRC8C, TLR1, TLR2, CNTRL, LRIG3, TLR6, TLR7, TLR8, LGR4, TLR9, NLRC5, LINGO3, NLRC3, NRROS, TLR10, LRRN2, CENPE, CD180, CARMIL2, NLRP14, LRRC63, LRRK1, FBXL2, MUC16	1634	148	20063	2.07406	0.960483	0.0515892	1.59247
UP_SEQ_FEATURE	repeat:LRR 2	44	2.2869	0.000878834	ADGRA3, LRRC8A, LRRC8C, TLR1, TLR2, LRIG3, CNTRL, TLR6, TLR7, LGR4, TLR8, TLR9, ZYG11B, NLRC5, NOD2, NLRC3, LINGO3, CNOT6L, NRROS, HECTD4, GP1BA, WDFY3, CIITA, NLRP6, LRRC6, TLR10, PRAME, LRRN2, LRTOMT, CENPE, NLRP3, NLRP1, CD180, LRRC25, PXDNL, KDM2B, CARMIL2, NLRP14, LRRC63, DNAL1, LRRK1, ZER1, MUC16, FBXL2	1634	322	20063	1.6778	0.961685	0.0512514	1.60757
UP_SEQ_FEATURE	repeat:LRR 7	28	1.4553	0.00102978	LRRC8A, LRRC8C, TLR1, TLR2, LRIG3, CNTRL, TLR6, TLR7, LGR4, TLR8, TLR9, NLRC5, NLRC3, LINGO3, NRROS, TLR10, PRAME, LRRN2, CENPE, NLRP3, CD180, NLRP1, CARMIL2, NLRP14, LRRC63, LRRK1, FBXL2, MUC16	1634	176	20063	1.95339	0.978126	0.0588701	1.88122
UP_SEQ_FEATURE	repeat:LRR 9	23	1.19543	0.00118547	TLR10, LRRC8A, LRRN2, LRRC8C, TLR2, CENPE, CNTRL, LRIG3, TLR6, TLR7, LGR4, TLR8, CD180, TLR9, NLRC5, NLRC3, LINGO3, CARMIL2, NRROS, NLRP14, LRRK1, MUC16, FBXL2	1634	134	20063	2.1075	0.987731	0.06645	2.16269
UP_SEQ_FEATURE	repeat:LRR 3	41	2.13098	0.00150228	ADGRA3, LRRC8A, LRRC8C, TLR1, TLR2, LRIG3, CNTRL, TLR6, TLR7, LGR4, TLR8, TLR9, ZYG11B, NLRC5, NOD2, NLRC3, LINGO3, CNOT6L, NRROS, GP1BA, CIITA, NLRP6, LRRC6, TLR10, PRAME, LRRN2, LRTOMT, CENPE, NLRP3, NLRP1, CD180, PXDNL, KDM2B, CARMIL2, NLRP14, LRRC63, DNAL1, LRRK1, ZER1, MUC16, FBXL2	1634	302	20063	1.66694	0.996219	0.076589	2.73313
UP_SEQ_FEATURE	repeat:LRR 6	31	1.61123	0.00166359	LRRC8A, LRRC8C, TLR1, TLR2, LRIG3, CNTRL, TLR6, TLR7, LGR4, TLR8, TLR9, NLRC5, NOD2, NLRC3, LINGO3, NRROS, GP1BA, TLR10, PRAME, LRRN2, CENPE, NLRP3, CD180, NLRP1, PXDNL, CARMIL2, NLRP14, LRRC63, LRRK1, MUC16, FBXL2	1634	209	20063	1.82121	0.997924	0.0833239	3.02238
UP_SEQ_FEATURE	repeat:LRR 5	33	1.71518	0.00213435	ADGRA3, LRRC8A, LRRC8C, TLR1, TLR2, LRIG3, CNTRL, TLR6, TLR7, LGR4, TLR8, TLR9, NLRC5, NOD2, NLRC3, LINGO3, NRROS, GP1BA, NLRP6, TLR10, PRAME, LRRN2, CENPE, NLRP3, CD180, NLRP1, PXDNL, CARMIL2, NLRP14, LRRC63, LRRK1, MUC16, FBXL2	1634	231	20063	1.75407	0.999639	0.1029	3.86183
UP_KEYWORDS	Leucine-rich repeat	40	2.079	0.0117896	ADGRA3, LRRC8A, LRRC8C, TLR1, TLR2, LRIG3, CNTRL, TLR6, TLR7, LGR4, TLR8, TLR9, ZYG11B, NLRC5, NOD2, NLRC3, LINGO3, CNOT6L, NRROS, GP1BA, CIITA, NLRP6, LRRC6, TLR10, PRAME, LRRN2, LRTOMT, NLRP3, NLRP1, CD180, LRRC25, PXDNL, KDM2B, CARMIL2, NLRP14, LRRC63, DNAL1, LRRK1, ZER1, FBXL2	1778	311	20581	1.48879	0.995827	0.0872737	15.5394
UP_SEQ_FEATURE	repeat:LRR 21	6	0.31185	0.0123952	NLRC5, CENPE, CNTRL, TLR7, TLR8, TLR9	1634	18	20063	4.09282	1	0.401992	20.539
INTERPRO	IPR001611:Leucine-rich repeat	35	1.81913	0.0213696	ADGRA3, LRRC8A, LRRC8C, TLR1, TLR2, LRIG3, CNTRL, TLR6, TLR7, LGR4, TLR8, TLR9, ZYG11B, NLRC5, NOD2, NLRC3, LINGO3, CNOT6L, NRROS, GP1BA, CIITA, LRRC6, TLR10, LRRN2, LRTOMT, NLRP3, NLRP1, CD180, PXDNL, CARMIL2, NLRP14, LRRC63, DNAL1, LRRK1, FBXL2	1678	263	18559	1.47189	1	0.409565	30.7153
UP_SEQ_FEATURE	repeat:LRR 20	6	0.31185	0.0347205	NLRC5, CENPE, CNTRL, TLR7, TLR8, TLR9	1634	23	20063	3.20308	1	0.719965	47.8666
UP_SEQ_FEATURE	repeat:LRR 19	6	0.31185	0.0479524	NLRC5, CENPE, CNTRL, TLR7, TLR8, TLR9	1634	25	20063	2.94683	1	0.800784	59.5775
UP_SEQ_FEATURE	repeat:LRR 18	6	0.31185	0.0637816	NLRC5, CENPE, CNTRL, TLR7, TLR8, TLR9	1634	27	20063	2.72855	1	0.876295	70.3239
INTERPRO	IPR000483:Cysteine-rich flanking region, C-terminal	13	0.675676	0.0691553	ADGRA3, TLR10, LINGO3, LRRN2, TLR1, TLR2, GP1BA, LRIG3, TLR6, TLR7, TLR8, CD180, PXDNL	1678	83	18559	1.73232	1	0.743748	70.3987
INTERPRO	IPR003591:Leucine-rich repeat, typical subtype	22	1.14345	0.124837	ADGRA3, TLR10, LRRC8A, LRRC8C, LRRN2, TLR1, TLR2, CNTRL, LRIG3, TLR6, TLR7, LGR4, TLR8, CD180, TLR9, PXDNL, LINGO3, CNOT6L, NRROS, LRRC63, GP1BA, LRRK1	1678	178	18559	1.36699	1	0.876675	89.6186
SMART	SM00082:LRRCT	13	0.675676	0.208592	ADGRA3, TLR10, LINGO3, LRRN2, TLR1, TLR2, GP1BA, LRIG3, TLR6, TLR7, TLR8, CD180, PXDNL	1120	83	10057	1.40642	1	0.840121	96.0979
SMART	SM00369:LRR_TYP	22	1.14345	0.422204	ADGRA3, TLR10, LRRC8A, LRRC8C, LRRN2, TLR1, TLR2, CNTRL, LRIG3, TLR6, TLR7, LGR4, TLR8, CD180, TLR9, PXDNL, LINGO3, CNOT6L, NRROS, LRRC63, GP1BA, LRRK1	1120	178	10057	1.10982	1	0.960858	99.9502
Annotation Cluster 32	Enrichment Score: 2.4568467832915726
Category	Term	Count	%	PValue	Genes	List Total	Pop Hits	Pop Total	Fold Enrichment	Bonferroni	Benjamini	FDR
UP_SEQ_FEATURE	propeptide:Removed in mature form	40	2.079	1.85169e-05	PSMB10, CPLX3, LYPD3, EFNA1, CD52, GNG12, CD48, GPC2, RAC2, SEMA7A, RAC1, DPEP3, RAB11A, RAB25, GNG2, DPEP1, VNN2, DPEP2, RHEBL1, RHOH, GNG7, RAP2B, RAP2C, GBP5, MDGA1, CD160, NTNG2, PSMB8, PSMB9, LYPD6B, GNGT2, RAB30, RAB18, RAB37, CD59, LSAMP, SORT1, RAB13, GBP2, PRSS21	1634	237	20063	2.07231	0.0663918	0.00236611	0.034126
UP_KEYWORDS	Prenylation	31	1.61123	0.000102592	CPLX3, LMNB1, GNG12, PPP1R16B, RAC2, RAC1, RAB11A, RAB25, GNG2, RAB27B, RHOH, RHEBL1, GNG7, RAP2B, GBP5, RAP2C, RAB39B, RAB39A, CENPF, CENPE, ALDH3B1, RAB33A, GNGT2, RAB30, RAB18, RAB37, RAB17, RAB5A, RAB13, GBP2, FBXL2	1778	168	20581	2.13593	0.0462941	0.0011843	0.145995
UP_SEQ_FEATURE	lipid moiety-binding region:S-geranylgeranyl cysteine	22	1.14345	0.000146191	RAP2B, GBP5, RAP2C, RAB39B, RAB39A, GNG12, RAB33A, RAB30, RAB18, RAC2, RAB37, RAC1, RAB17, RAB5A, RAB11A, GNG2, RAB25, RAB13, RAB27B, GBP2, GNG7, RHOH	1634	108	20063	2.50117	0.418653	0.0119812	0.269125
GOTERM_BP_DIRECT	GO:0007264~small GTPase mediated signal transduction	39	2.02703	0.000447335	RALGPS2, RGL3, RASGEF1A, DOCK2, ARL11, DOCK1, RAC2, RAC1, RASGRP2, RAPGEF6, RAB11A, RAB25, DOCK10, RAB27B, AGAP2, RAPGEF1, RHOH, RHEBL1, RAP2C, RAB39B, RAB39A, RASEF, ARHGEF18, RGS19, DOCK8, DOCK5, VAV1, RAB33A, ARHGAP30, RAB30, RAB18, RAB37, RASGRF1, RAB17, RAB5A, TNK2, RAB13, ARL4C, LRRK1	1478	246	16792	1.80118	0.857651	0.0207439	0.835644
INTERPRO	IPR027417:P-loop containing nucleoside triphosphate hydrolase	104	5.40541	0.00365907	KIFC1, SEPT3, XRCC2, SEPT1, GNA11, DQX1, DDX12P, KIFC3, NLRC5, ARL11, RAB25, RAB27B, ORC1, MX2, DHX32, ASPM, CIITA, GBP5, MAGI2, TANC1, RAB18, RAB17, RAB13, SEPT6, GBP4, LRRK1, GBP2, SEPT8, HS3ST3B1, IQCE, SEPT9, IQCB1, ABCA7, GAL3ST4, KIF4A, BLM, GNAI1, MYO9B, RRAGB, RAC2, DDX60L, RAC1, POLQ, HELLS, RHEBL1, ERCC6L, RASEF, PIF1, MYO1G, BRIP1, MYO1F, ATAD5, AK7, RAB33A, NUGGC, ABCB4, MYO10, SLFN5,…	1678	879	18559	1.3086	0.998662	0.119482	6.03722
UP_SEQ_FEATURE	nucleotide phosphate-binding region:GTP	39	2.02703	0.00727497	SEPT3, SEPT1, GNAI1, GNA11, RRAGB, ARL11, RAC2, RAC1, RAB11A, GVINP1, RAB25, RAB27B, AGAP2, MX2, RHEBL1, RHOH, RAP2B, GIMAP2, RAP2C, GBP5, RAB39B, NIN, RAB39A, RASEF, RAB33A, NUGGC, RAB30, RAB18, RAB37, RAB17, RAB5A, TUBA4A, RAB13, GBP4, SEPT6, ARL4C, GBP2, SEPT8, SEPT9	1634	310	20063	1.54471	1	0.281329	12.5923
UP_SEQ_FEATURE	short sequence motif:Effector region	17	0.883576	0.00741944	RAP2B, RAP2C, RAB39B, RAB39A, RAB30, RAB18, RAC2, RAB37, RAC1, RAB17, RAB5A, RAB11A, RAB25, RAB13, RAB27B, RHEBL1, RHOH	1634	101	20063	2.06667	1	0.277505	12.8265
UP_KEYWORDS	GTP-binding	44	2.2869	0.00856242	SEPT3, SEPT1, GNAI1, GNA11, RTKN, RRAGB, GCH1, ARL11, RAC2, RAC1, RAB11A, GVINP1, RAB25, RAB27B, AGAP2, MX2, RHEBL1, RHOH, CIITA, RAP2B, GIMAP2, RAP2C, GBP5, RAB39B, NIN, RAB39A, RASEF, RAB33A, NUGGC, RAB30, RAB18, RAB37, MB21D1, RAB17, RAB5A, TUBA4A, RAB13, SEPT6, GBP4, ARL4C, LRRK1, GBP2, SEPT8, SEPT9	1778	343	20581	1.48489	0.981181	0.0651197	11.5256
GOTERM_MF_DIRECT	GO:0005525~GTP binding	48	2.4948	0.00988229	SEPT3, SEPT1, GNAI1, GNA11, RTKN, RRAGB, GCH1, ARL11, RAC2, RAC1, RAB11A, GVINP1, RAB25, RAB27B, EHD1, AGAP2, MX2, INSR, RHEBL1, RHOH, RAP2B, GIMAP2, CIITA, RAP2C, GBP5, RAB39B, NIN, RAB39A, RASEF, ARHGEF5, TPX2, NUGGC, RAB33A, RAB30, RAB18, RAB37, MB21D1, RAB17, RAB5A, TUBA4A, RAB13, SEPT6, GBP4, ARL4C, LRRK1, GBP2, SEPT8, SEPT9	1463	384	16881	1.44233	0.999997	0.258534	14.9229
INTERPRO	IPR001806:Small GTPase superfamily	20	1.0395	0.0448738	RAP2B, RAP2C, RAB39B, RASEF, RAB39A, RAB33A, RAB30, RAB18, RAC2, RAB37, RAC1, RAB17, RAB5A, RAB11A, RAB25, RAB13, RAB27B, AGAP2, RHOH, RHEBL1	1678	139	18559	1.59139	1	0.601794	54.1554
INTERPRO	IPR005225:Small GTP-binding protein domain	22	1.14345	0.0759477	RAP2B, RAP2C, RAB39B, RAB39A, RASEF, RAB33A, ARL11, RAB30, RAB18, RAC2, RAB37, RAC1, RAB17, RAB5A, RAB11A, RAB25, RAB13, RAB27B, ARL4C, RHOH, RHEBL1, SEPT9	1678	167	18559	1.45703	1	0.763098	73.8615
GOTERM_MF_DIRECT	GO:0003924~GTPase activity	22	1.14345	0.465659	GBP5, GNAI1, GNA11, RRAGB, RAB33A, GNGT2, RAB30, RAB18, RAC2, RAC1, RAB17, RAB5A, RAB11A, TUBA4A, RAB13, RAB27B, GBP4, ARL4C, MX2, GBP2, ARHGDIB, SEPT9	1463	234	16881	1.08483	1	0.995111	99.9963
Annotation Cluster 33	Enrichment Score: 2.4535129492825103
Category	Term	Count	%	PValue	Genes	List Total	Pop Hits	Pop Total	Fold Enrichment	Bonferroni	Benjamini	FDR
INTERPRO	IPR002219:Protein kinase C-like, phorbol ester/diacylglycerol binding	16	0.831601	0.000658872	ARHGEF28, ARHGAP45, MYO9B, PRKCG, ARHGAP29, VAV1, PRKCB, PRKD1, DGKA, RASSF5, GMIP, RASGRP1, RASGRP2, CDC42BPA, DGKZ, CDC42BPB	1678	66	18559	2.68126	0.695674	0.0308218	1.11337
UP_SEQ_FEATURE	zinc finger region:Phorbol-ester/DAG-type	12	0.623701	0.000764381	RASSF5, PLEKHM3, GMIP, RASGRP1, ARHGEF28, RASGRP2, CDC42BPA, ARHGAP45, MYO9B, ARHGAP29, VAV1, CDC42BPB	1634	45	20063	3.27426	0.941395	0.0477357	1.3996
SMART	SM00109:C1	16	0.831601	0.0043877	ARHGEF28, ARHGAP45, MYO9B, PRKCG, ARHGAP29, VAV1, PRKCB, PRKD1, DGKA, RASSF5, GMIP, RASGRP1, RASGRP2, CDC42BPA, DGKZ, CDC42BPB	1120	65	10057	2.21033	0.815219	0.0850381	5.91486
INTERPRO	IPR020454:Diacylglycerol/phorbol-ester binding	6	0.31185	0.0694385	PRKD1, RASGRP1, CDC42BPA, PRKCG, PRKCB, CDC42BPB	1678	25	18559	2.65445	1	0.74157	70.5513
Annotation Cluster 34	Enrichment Score: 2.369936063694377
Category	Term	Count	%	PValue	Genes	List Total	Pop Hits	Pop Total	Fold Enrichment	Bonferroni	Benjamini	FDR
GOTERM_BP_DIRECT	GO:0043113~receptor clustering	8	0.4158	0.00111521	ITGAL, MAGI2, ITGB7, GRIK5, MADCAM1, ITGB2, PIGR, ITGA4	1478	20	16792	4.54452	0.992262	0.0432345	2.07096
GOTERM_CC_DIRECT	GO:0008305~integrin complex	8	0.4158	0.00697436	ITGAL, ITGAX, ITGAE, ITGB7, ITGAD, ITGB2, ITGA4, ITGAM	1586	27	18224	3.40461	0.988254	0.110373	9.89267
GOTERM_BP_DIRECT	GO:0034113~heterotypic cell-cell adhesion	7	0.363825	0.00998465	ITGAX, ITGB7, CD2, MADCAM1, ITGAD, ITGB2, ITGA4	1478	22	16792	3.61496	1	0.249971	17.1552
Annotation Cluster 35	Enrichment Score: 2.364230526382963
Category	Term	Count	%	PValue	Genes	List Total	Pop Hits	Pop Total	Fold Enrichment	Bonferroni	Benjamini	FDR
GOTERM_BP_DIRECT	GO:0042346~positive regulation of NF-kappaB import into nucleus	9	0.467775	0.000251764	TNF, IL23A, IL18, TLR2, CCL19, IL1B, TLR7, LGALS9, TLR9	1478	21	16792	4.86913	0.666154	0.0126757	0.471124
GOTERM_BP_DIRECT	GO:0032755~positive regulation of interleukin-6 production	12	0.623701	0.00144467	CYBA, P2RX7, NOD2, TNF, CARD9, TNFSF4, PYCARD, TLR2, IL1B, IL6R, TLR7, TLR9	1478	45	16792	3.02968	0.998162	0.0524138	2.67498
GOTERM_BP_DIRECT	GO:0032722~positive regulation of chemokine production	6	0.31185	0.0131841	HAVCR2, TNF, TLR2, IL6R, TLR7, TLR9	1478	17	16792	4.00987	1	0.295633	22.035
GOTERM_BP_DIRECT	GO:0032757~positive regulation of interleukin-8 production	6	0.31185	0.0728223	NOD2, TNF, TLR2, IL1B, TLR7, TLR9	1478	26	16792	2.62184	1	0.756801	75.7814
Annotation Cluster 36	Enrichment Score: 2.3582911169849403
Category	Term	Count	%	PValue	Genes	List Total	Pop Hits	Pop Total	Fold Enrichment	Bonferroni	Benjamini	FDR
INTERPRO	IPR011029:Death-like domain	22	1.14345	7.89832e-05	NLRP6, CARD8, CARD9, TNFRSF25, MALT1, BIRC3, NLRP3, AIM2, NLRP1, TNFRSF10A, CASP10, CARD11, NOD2, ANK1, DTHD1, CARD16, CASP8, PYCARD, IGFLR1, NLRP14, CASP1, CASP2	1678	94	18559	2.58856	0.132873	0.00592282	0.134086
INTERPRO	IPR001315:Caspase Recruitment	10	0.519751	0.000740645	CARD11, CARD8, NOD2, CARD9, CARD16, PYCARD, BIRC3, CASP1, CASP2, NLRP1	1678	29	18559	3.81386	0.737462	0.03371	1.25073
UP_SEQ_FEATURE	domain:CARD	9	0.467775	0.00172163	CARD11, CARD8, CARD9, CARD16, PYCARD, BIRC3, CASP1, CASP2, NLRP1	1634	29	20063	3.81056	0.998326	0.0849606	3.12624
GOTERM_MF_DIRECT	GO:0008656~cysteine-type endopeptidase activator activity involved in apoptotic process	6	0.31185	0.0123744	CASP3, CARD8, PYCARD, CASP1, CTSH, NLRP1	1463	17	16881	4.07245	1	0.295332	18.3413
GOTERM_CC_DIRECT	GO:0072558~NLRP1 inflammasome complex	3	0.155925	0.0402769	PYCARD, CASP1, NLRP1	1586	4	18224	8.61791	1	0.33495	45.767
SMART	SM00114:CARD	4	0.2079	0.14112	CARD16, BIRC3, CASP1, CASP2	1120	12	10057	2.99315	1	0.742959	87.8672
Annotation Cluster 37	Enrichment Score: 2.1098094015902777
Category	Term	Count	%	PValue	Genes	List Total	Pop Hits	Pop Total	Fold Enrichment	Bonferroni	Benjamini	FDR
UP_SEQ_FEATURE	domain:DAPIN	8	0.4158	0.00133601	PYHIN1, NLRP6, PYCARD, MNDA, NLRP14, NLRP3, NLRP1, AIM2	1634	22	20063	4.46489	0.992987	0.071355	2.43415
UP_SEQ_FEATURE	domain:NACHT	8	0.4158	0.00234745	CIITA, NLRC5, NLRP6, NOD2, NLRC3, NLRP14, NLRP3, NLRP1	1634	24	20063	4.09282	0.999837	0.109754	4.23955
INTERPRO	IPR004020:DAPIN domain	8	0.4158	0.00325487	PYHIN1, NLRP6, PYCARD, MNDA, NLRP14, NLRP3, NLRP1, AIM2	1678	23	18559	3.84702	0.997218	0.111031	5.38757
INTERPRO	IPR007111:NACHT nucleoside triphosphatase	8	0.4158	0.00325487	CIITA, NLRC5, NLRP6, NOD2, NLRC3, NLRP14, NLRP3, NLRP1	1678	23	18559	3.84702	0.997218	0.111031	5.38757
SMART	SM01289:SM01289	8	0.4158	0.00784046	PYHIN1, NLRP6, PYCARD, MNDA, NLRP14, NLRP3, NLRP1, AIM2	1120	22	10057	3.26526	0.951326	0.128371	10.3393
UP_SEQ_FEATURE	domain:HIN-200	3	0.155925	0.0187869	PYHIN1, MNDA, AIM2	1634	3	20063	12.2785	1	0.519508	29.5021
INTERPRO	IPR004021:HIN-200/IF120x	3	0.155925	0.0432701	PYHIN1, MNDA, AIM2	1678	4	18559	8.29514	1	0.592253	52.8302
UP_KEYWORDS	Inflammasome	3	0.155925	0.0624691	NLRP6, NLRP3, NLRP1	1778	5	20581	6.94522	1	0.311004	60.0914
[truncated: 1,640 more rows]
